# Supplementary material for: Crystal structure and Hirshfeld surface analysis of 5,5-di­fluoro-10-[5-(tri­methyl­sil­yl)furan-2-yl]-5H-4λ4,5λ4-di­pyrrolo­[1,2-c:2′,1′-f][1,3,2]di­aza­borinine
Source: Acta Crystallogr E Crystallogr Commun. 2025 Jun 6;81(Pt 7):582–6. doi: 10.1107/S2056989025004888 (PMC12230615; doi:10.1107/S2056989025004888)
Supplement: Supplementary file 1 [file e-81-00582-sup1.cif]

##############################################################################
#                                                                            #
# This CIF contains the data in a paper accepted for publication in          #
# Acta Crystallographica Section E. It conforms to the requirements of       #
# Notes for Authors for Acta Crystallographica Section E, and has been       #
# peer reviewed under the auspices of the IUCr Commission on Journals.       #
#                                                                            #
# Full details of the Crystallographic Information File format               #
# are given in the paper "The Crystallographic Information File (CIF):       #
# a New Standard Archive File for Crystallography" by S. R. Hall, F. H.      #
# Allen and I. D. Brown [Acta Cryst. (1991), A47, 655-685].                  #
#                                                                            #
# The current version of the core CIF dictionary is obtainable from          #
# ftp://ftp.iucr.org/pub/cif_core.dic.                                       #
#                                                                            #
# Software is freely available for graphical display of the structure(s)     #
# in this CIF. For information consult the CIF software page                 #
# http://www.iucr.org/resources/cif/software.                                #
#                                                                            #
# This file may be used for bona fide research purposes within the           #
# scientific community so long as proper attribution is given to the journal # 
# article from which it was obtained.                                        #
#                                                                            #
##############################################################################
data_I
_audit_creation_method     'SHELXL-2019/3'
_journal_date_recd_electronic     2025-05-23
_journal_date_accepted     2025-05-29
_journal_name_full     'Acta Crystallographica, Section E'
_journal_year     2025
_journal_volume     81
_journal_issue      1
_journal_page_first     0
_journal_page_last     0
_journal_paper_category     GO
_journal_paper_doi     10.1107/S2056989025004888
_journal_coeditor_code     VM2314
_publ_contact_author_name     'Gizachew Mulugeta Manahelohe'
_publ_contact_author_address
;
Department of Chemistry,
University of Gondar,
P.O. Box 196, Gondar,
Ethiopia
;
_publ_contact_author_email     'Gizachew.Mulugeta@uog.edu.et'
_publ_contact_author_fax     ?
_publ_contact_author_phone     ?
_publ_section_title
;\
Crystal structure and Hirshfeld surface analysis of
5,5-difluoro-10-[5-(trimethylsilyl)furan-2-yl]-5<i>H</i>-4\l^4^,5\l^4^-\
dipyrrolo[1,2-<i>c</i>:2',1'-<i>f</i>][1,3,2]diazaborinine
;
_publ_section_title_footnote     .
loop_
    _publ_author_name
    _publ_author_address
    'Dmitriy M. Shchevnikov'
;
RUDN University,
6 Miklukho-Maklaya St.,
Moscow 117198,
Russian Federation
;
    'Alexandra G. Kutasevich'
;
RUDN University,
6 Miklukho-Maklaya St.,
Moscow 117198,
Russian Federation
;
    'Victor N. Khrustalev'
;
RUDN University,
6 Miklukho-Maklaya St.,
Moscow 117198,
Russian Federation
Zelinsky Institute of Organic Chemistry of RAS, 4,
7 Leninsky Prospect, 119991 Moscow,
Russian Federation
;
    'Narmina A. Guliyeva'
;
Department of Chemical Engineering,
Baku Engineering University,
Hasan Aliyev, str. 120, Baku, Absheron AZ0101,
Azerbaijan
;
    'Khudayar I. Hasanov'
;
Azerbaijan Medical University,
Scientific Research Centre (SRC),
A. Kasumzade St. 14. AZ 1022, Baku,
Azerbaijan
;
    'Mehmet Akkurt'
;
Department of Physics,
Faculty of Sciences,
Erciyes University,
38039 Kayseri,
T\"urkiye
;
    'Gizachew Mulugeta Manahelohe'
;
Department of Chemistry,
University of Gondar,
PO Box 196, Gondar,
Ethiopia
;
_publ_section_synopsis
;
In the title compound, C~16~H~17~BF~2~N~2~OSi, the molecular conformation is
stabilized by an intramolecular C---H...O hydrogen bond. In the crystal,
molecules are connected by C---H...\p and \p--\p interactions, forming ribbons
along the <i>a</i>-axis direction.
;
_chemical_name_systematic
;\
5,5-Difluoro-10-[5-(trimethylsilyl)furan-2-yl]-5<i>H</i>-4\l^4^,5\l^4^-\
dipyrrolo[1,2-<i>c</i>:2',1'-<i>f</i>][1,3,2]diazaborinine
;
_chemical_name_common     ?
_chemical_formula_moiety     'C16 H17 B F2 N2 O Si'
_chemical_formula_sum     'C16 H17 B F2 N2 O Si'
_chemical_formula_iupac     'C16 H17 B F2 N2 O Si'
_chemical_formula_weight     330.21
_chemical_melting_point     ?
_space_group_crystal_system     monoclinic
_space_group_name_H-M_alt     'C 2/c'
_space_group_name_Hall     '-C 2yc'
loop_
    _space_group_symop_operation_xyz
    'x, y, z'
    '-x, y, -z+1/2'
    'x+1/2, y+1/2, z'
    '-x+1/2, y+1/2, -z+1/2'
    '-x, -y, -z'
    'x, -y, z-1/2'
    '-x+1/2, -y+1/2, -z'
    'x+1/2, -y+1/2, z-1/2'
_cell_length_a     19.2621(2)
_cell_length_b     7.20455(11)
_cell_length_c     23.1309(3)
_cell_angle_alpha     90
_cell_angle_beta     92.2617(12)
_cell_angle_gamma     90
_cell_volume     3207.48(7)
_cell_formula_units_Z     8
_cell_measurement_reflns_used     10600
_cell_measurement_theta_min     3.83
_cell_measurement_theta_max     78.75
_cell_measurement_temperature     100(2)
_exptl_crystal_description     plate
_exptl_crystal_colour     red
_exptl_crystal_size_max     0.300
_exptl_crystal_size_mid     0.150
_exptl_crystal_size_min     0.030
_exptl_crystal_density_diffrn     1.368
_exptl_crystal_density_meas     ?
_exptl_crystal_density_method     ?
_exptl_crystal_F_000     1376
_exptl_absorpt_coefficient_mu     1.523
_exptl_absorpt_correction_type     multi-scan
_exptl_absorpt_process_details
;
(CrysAlisPro; Rigaku OD, 2021)
;
_exptl_absorpt_correction_T_min     0.704
_exptl_absorpt_correction_T_max     0.955
_exptl_special_details
;
CrysAlisPro 1.171.43.143a (Rigaku OD, 2021).
Empirical absorption correction using spherical harmonics,
implemented in SCALE3 ABSPACK scaling algorithm.
;
_diffrn_ambient_temperature     100(2)
_diffrn_source     'micro-focus sealed X-ray tube'
_diffrn_radiation_type     CuK\a
_diffrn_radiation_wavelength     1.54184
_diffrn_measurement_device_type
                           'Rigaku XtaLAB Synergy-S, HyPix-6000HE area-detector'
_diffrn_measurement_method     '\f and \w'
_diffrn_detector_area_resol_mean     ?
_diffrn_reflns_number     21486
_diffrn_reflns_av_R_equivalents     0.0468
_diffrn_reflns_av_unetI/netI     0.0330
_diffrn_reflns_theta_min     3.825
_diffrn_reflns_theta_max     80.087
_diffrn_reflns_theta_full     67.684
_diffrn_measured_fraction_theta_max     0.986
_diffrn_measured_fraction_theta_full     1.000
_diffrn_reflns_limit_h_min     -23
_diffrn_reflns_limit_h_max     24
_diffrn_reflns_limit_k_min     -6
_diffrn_reflns_limit_k_max     8
_diffrn_reflns_limit_l_min     -29
_diffrn_reflns_limit_l_max     29
_refine_special_details     ?
_reflns_number_total     3453
_reflns_number_gt     3119
_reflns_threshold_expression     'I > 2\s(I)'
_refine_ls_structure_factor_coef     Fsqd
_refine_ls_matrix_type     full
_refine_ls_R_factor_all     0.0430
_refine_ls_R_factor_gt     0.0388
_refine_ls_wR_factor_gt     0.0997
_refine_ls_wR_factor_ref     0.1022
_refine_ls_goodness_of_fit_ref     1.059
_refine_ls_restrained_S_all     1.059
_refine_ls_number_reflns     3453
_refine_ls_number_parameters     211
_refine_ls_number_restraints     0
_refine_ls_hydrogen_treatment     constr
_refine_ls_weighting_scheme     calc
_refine_ls_weighting_details
              'w=1/[\s^2^(Fo^2^)+(0.0491P)^2^+3.5578P] where P=(Fo^2^+2Fc^2^)/3'
_atom_sites_solution_hydrogens     geom
_atom_sites_solution_primary     difmap
_atom_sites_solution_secondary     difmap
_refine_ls_shift/su_max     0.001
_refine_ls_shift/su_mean     0.000
_refine_diff_density_max     0.410
_refine_diff_density_min     -0.277
_refine_ls_extinction_method     none
_refine_ls_extinction_coef     .
loop_
    _atom_type_symbol
    _atom_type_description
    _atom_type_scat_dispersion_real
    _atom_type_scat_dispersion_imag
    _atom_type_scat_source
    'C' 'C' 0.0181 0.0091
                         'International Tables Vol C Tables 4.2.6.8 and 6.1.1.4'
    'H' 'H' 0.0000 0.0000
                         'International Tables Vol C Tables 4.2.6.8 and 6.1.1.4'
    'B' 'B' 0.0090 0.0039
                         'International Tables Vol C Tables 4.2.6.8 and 6.1.1.4'
    'F' 'F' 0.0727 0.0534
                         'International Tables Vol C Tables 4.2.6.8 and 6.1.1.4'
    'N' 'N' 0.0311 0.0180
                         'International Tables Vol C Tables 4.2.6.8 and 6.1.1.4'
    'O' 'O' 0.0492 0.0322
                         'International Tables Vol C Tables 4.2.6.8 and 6.1.1.4'
    'Si' 'Si' 0.2541 0.3302
                         'International Tables Vol C Tables 4.2.6.8 and 6.1.1.4'
_computing_data_collection
;
CrysAlisPro 1.171.41.117a (Rigaku OD, 2021)
;
_computing_cell_refinement
;
CrysAlisPro 1.171.41.117a (Rigaku OD, 2021)
;
_computing_data_reduction
;
CrysAlisPro 1.171.41.117a (Rigaku OD, 2021)
;
_computing_structure_solution
;
<i>SHELXT2016/6</i> (Sheldrick, 2015a)
;
_computing_structure_refinement
;
<i>SHELXL2016/6</i> (Sheldrick, 2015b
;
_computing_molecular_graphics
;
ORTEP-3 for Windows (Farrugia, 2012)
;
_computing_publication_material
;
PLATON (Spek, 2020)
;
loop_
    _atom_site_type_symbol
    _atom_site_label
    _atom_site_fract_x
    _atom_site_fract_y
    _atom_site_fract_z
    _atom_site_U_iso_or_equiv
    _atom_site_adp_type
    _atom_site_calc_flag
    _atom_site_occupancy
    _atom_site_disorder_assembly
    _atom_site_disorder_group
    Si Si1 0.43746(2) 0.28241(6) 0.64368(2) 0.02098(13) Uani d 1 . .
    F F1 0.20739(5) 0.77309(15) 0.34832(4) 0.0325(2) Uani d 1 . .
    F F2 0.30413(6) 0.91603(13) 0.31804(4) 0.0316(2) Uani d 1 . .
    O O1 0.38976(5) 0.42058(15) 0.53488(4) 0.0188(2) Uani d 1 . .
    C C1 0.34470(7) 0.8007(2) 0.51052(6) 0.0204(3) Uani d 1 . .
    H H1 0.367195 0.754235 0.544828 0.025 Uiso calc 1 . .
    C C2 0.31332(8) 0.9727(2) 0.50384(7) 0.0221(3) Uani d 1 . .
    H H2 0.310273 1.066288 0.532573 0.027 Uiso calc 1 . .
    C C3 0.28701(8) 0.9823(2) 0.44676(7) 0.0215(3) Uani d 1 . .
    H H3 0.262664 1.085502 0.430357 0.026 Uiso calc 1 . .
    N N4 0.30104(6) 0.82473(18) 0.41836(5) 0.0188(3) Uani d 1 . .
    B B5 0.27939(9) 0.7816(2) 0.35470(7) 0.0220(3) Uani d 1 . .
    N N6 0.31188(6) 0.59102(18) 0.34116(5) 0.0187(3) Uani d 1 . .
    C C7 0.30625(8) 0.5016(2) 0.29015(6) 0.0215(3) Uani d 1 . .
    H H7 0.285003 0.551110 0.255735 0.026 Uiso calc 1 . .
    C C8 0.33624(8) 0.3250(2) 0.29513(6) 0.0217(3) Uani d 1 . .
    H H8 0.339222 0.235224 0.265252 0.026 Uiso calc 1 . .
    C C9 0.36070(8) 0.3063(2) 0.35182(6) 0.0203(3) Uani d 1 . .
    H H9 0.383070 0.200181 0.368307 0.024 Uiso calc 1 . .
    C C9A 0.34630(7) 0.4743(2) 0.38085(6) 0.0180(3) Uani d 1 . .
    C C10 0.36032(7) 0.5326(2) 0.43820(6) 0.0178(3) Uani d 1 . .
    C C10A 0.33712(7) 0.7069(2) 0.45689(6) 0.0181(3) Uani d 1 . .
    C C11 0.40153(7) 0.4126(2) 0.47664(6) 0.0181(3) Uani d 1 . .
    C C12 0.45553(7) 0.2958(2) 0.46751(6) 0.0198(3) Uani d 1 . .
    H H12 0.474219 0.265782 0.431281 0.024 Uiso calc 1 . .
    C C13 0.47852(7) 0.2275(2) 0.52241(6) 0.0196(3) Uani d 1 . .
    H H13 0.515816 0.143437 0.529818 0.023 Uiso calc 1 . .
    C C14 0.43752(7) 0.3042(2) 0.56265(6) 0.0181(3) Uani d 1 . .
    C C15 0.45176(9) 0.5176(3) 0.67517(7) 0.0297(4) Uani d 1 . .
    H H15A 0.416726 0.603296 0.658774 0.044 Uiso calc 1 . .
    H H15B 0.498208 0.561639 0.666085 0.044 Uiso calc 1 . .
    H H15C 0.447867 0.511655 0.717248 0.044 Uiso calc 1 . .
    C C16 0.35303(9) 0.1850(3) 0.66563(7) 0.0304(4) Uani d 1 . .
    H H16A 0.354477 0.165501 0.707587 0.046 Uiso calc 1 . .
    H H16B 0.344600 0.066182 0.645926 0.046 Uiso calc 1 . .
    H H16C 0.315546 0.271840 0.654924 0.046 Uiso calc 1 . .
    C C17 0.51091(10) 0.1209(3) 0.66193(8) 0.0396(5) Uani d 1 . .
    H H17A 0.553132 0.165821 0.644222 0.059 Uiso calc 1 . .
    H H17B 0.499544 -0.003364 0.647107 0.059 Uiso calc 1 . .
    H H17C 0.518595 0.115323 0.704025 0.059 Uiso calc 1 . .
loop_
    _atom_site_aniso_label
    _atom_site_aniso_U_11
    _atom_site_aniso_U_22
    _atom_site_aniso_U_33
    _atom_site_aniso_U_12
    _atom_site_aniso_U_13
    _atom_site_aniso_U_23
    Si1 0.0198(2) 0.0267(2) 0.0164(2) 0.00247(16) 0.00028(14) 0.00248(15)
    F1 0.0254(5) 0.0357(6) 0.0355(5) 0.0059(4) -0.0103(4) -0.0078(4)
    F2 0.0547(6) 0.0184(5) 0.0213(4) -0.0038(4) -0.0022(4) 0.0043(4)
    O1 0.0192(5) 0.0213(5) 0.0158(5) 0.0014(4) 0.0004(4) 0.0009(4)
    C1 0.0191(7) 0.0228(8) 0.0194(7) -0.0020(5) 0.0007(5) -0.0011(6)
    C2 0.0208(7) 0.0208(8) 0.0248(7) -0.0017(6) 0.0028(5) -0.0044(6)
    C3 0.0211(7) 0.0181(7) 0.0255(7) 0.0009(6) 0.0024(5) 0.0000(6)
    N4 0.0187(6) 0.0173(6) 0.0206(6) -0.0011(5) 0.0008(4) 0.0015(5)
    B5 0.0253(8) 0.0186(8) 0.0216(8) -0.0002(6) -0.0034(6) 0.0012(6)
    N6 0.0217(6) 0.0185(6) 0.0159(5) -0.0038(5) -0.0006(4) 0.0020(5)
    C7 0.0242(7) 0.0231(8) 0.0169(6) -0.0059(6) -0.0009(5) 0.0017(6)
    C8 0.0246(7) 0.0210(8) 0.0194(7) -0.0051(6) 0.0019(5) -0.0024(6)
    C9 0.0221(7) 0.0182(7) 0.0207(7) -0.0024(5) 0.0011(5) 0.0001(6)
    C9A 0.0184(6) 0.0171(7) 0.0184(7) -0.0031(5) 0.0002(5) 0.0015(5)
    C10 0.0161(6) 0.0192(7) 0.0183(6) -0.0039(5) 0.0021(5) 0.0017(5)
    C10A 0.0165(6) 0.0194(7) 0.0184(6) -0.0028(5) 0.0001(5) 0.0014(5)
    C11 0.0195(6) 0.0190(7) 0.0159(6) -0.0032(5) 0.0007(5) -0.0003(5)
    C12 0.0202(7) 0.0198(7) 0.0195(7) -0.0015(5) 0.0024(5) -0.0002(5)
    C13 0.0184(6) 0.0184(7) 0.0217(7) -0.0008(5) -0.0008(5) 0.0001(6)
    C14 0.0173(6) 0.0186(7) 0.0182(6) -0.0016(5) -0.0014(5) 0.0022(5)
    C15 0.0274(8) 0.0377(10) 0.0239(8) -0.0045(7) 0.0016(6) -0.0065(7)
    C16 0.0317(8) 0.0351(10) 0.0249(8) -0.0066(7) 0.0059(6) 0.0014(7)
    C17 0.0413(10) 0.0517(12) 0.0257(8) 0.0206(9) 0.0009(7) 0.0094(8)
_geom_special_details
;
 All esds (except the esd in the dihedral angle between two l.s. planes)
 are estimated using the full covariance matrix.  The cell esds are taken
 into account individually in the estimation of esds in distances, angles
 and torsion angles; correlations between esds in cell parameters are only
 used when they are defined by crystal symmetry.  An approximate (isotropic)
 treatment of cell esds is used for estimating esds involving l.s. planes.
;
loop_
    _geom_bond_atom_site_label_1
    _geom_bond_atom_site_label_2
    _geom_bond_site_symmetry_2
    _geom_bond_distance
    _geom_bond_publ_flag
    Si1 C16 . 1.8602(17) ?
    Si1 C15 . 1.8604(19) ?
    Si1 C17 . 1.8675(18) ?
    Si1 C14 . 1.8809(15) ?
    F1 B5 . 1.390(2) ?
    F2 B5 . 1.384(2) ?
    O1 C11 . 1.3760(17) ?
    O1 C14 . 1.3841(17) ?
    C1 C2 . 1.385(2) ?
    C1 C10A . 1.415(2) ?
    C1 H1 . 0.9500 ?
    C2 C3 . 1.397(2) ?
    C2 H2 . 0.9500 ?
    C3 N4 . 1.345(2) ?
    C3 H3 . 0.9500 ?
    N4 C10A . 1.3961(19) ?
    N4 B5 . 1.546(2) ?
    B5 N6 . 1.546(2) ?
    N6 C7 . 1.3450(19) ?
    N6 C9A . 1.3932(19) ?
    C7 C8 . 1.400(2) ?
    C7 H7 . 0.9500 ?
    C8 C9 . 1.382(2) ?
    C8 H8 . 0.9500 ?
    C9 C9A . 1.417(2) ?
    C9 H9 . 0.9500 ?
    C9A C10 . 1.407(2) ?
    C10 C10A . 1.406(2) ?
    C10 C11 . 1.453(2) ?
    C11 C12 . 1.361(2) ?
    C12 C13 . 1.416(2) ?
    C12 H12 . 0.9500 ?
    C13 C14 . 1.361(2) ?
    C13 H13 . 0.9500 ?
    C15 H15A . 0.9800 ?
    C15 H15B . 0.9800 ?
    C15 H15C . 0.9800 ?
    C16 H16A . 0.9800 ?
    C16 H16B . 0.9800 ?
    C16 H16C . 0.9800 ?
    C17 H17A . 0.9800 ?
    C17 H17B . 0.9800 ?
    C17 H17C . 0.9800 ?
loop_
    _geom_angle_atom_site_label_1
    _geom_angle_atom_site_label_2
    _geom_angle_atom_site_label_3
    _geom_angle_site_symmetry_1
    _geom_angle_site_symmetry_3
    _geom_angle
    _geom_angle_publ_flag
    C16 Si1 C15 . . 110.75(8) ?
    C16 Si1 C17 . . 111.45(9) ?
    C15 Si1 C17 . . 112.33(9) ?
    C16 Si1 C14 . . 109.78(7) ?
    C15 Si1 C14 . . 107.96(7) ?
    C17 Si1 C14 . . 104.30(7) ?
    C11 O1 C14 . . 107.27(11) ?
    C2 C1 C10A . . 107.47(13) ?
    C2 C1 H1 . . 126.3 ?
    C10A C1 H1 . . 126.3 ?
    C1 C2 C3 . . 106.87(14) ?
    C1 C2 H2 . . 126.6 ?
    C3 C2 H2 . . 126.6 ?
    N4 C3 C2 . . 110.34(14) ?
    N4 C3 H3 . . 124.8 ?
    C2 C3 H3 . . 124.8 ?
    C3 N4 C10A . . 107.83(12) ?
    C3 N4 B5 . . 125.69(13) ?
    C10A N4 B5 . . 126.47(13) ?
    F2 B5 F1 . . 109.38(13) ?
    F2 B5 N6 . . 110.22(13) ?
    F1 B5 N6 . . 110.46(13) ?
    F2 B5 N4 . . 110.87(13) ?
    F1 B5 N4 . . 109.90(13) ?
    N6 B5 N4 . . 105.98(12) ?
    C7 N6 C9A . . 107.99(13) ?
    C7 N6 B5 . . 125.70(13) ?
    C9A N6 B5 . . 126.05(12) ?
    N6 C7 C8 . . 110.13(13) ?
    N6 C7 H7 . . 124.9 ?
    C8 C7 H7 . . 124.9 ?
    C9 C8 C7 . . 106.90(13) ?
    C9 C8 H8 . . 126.5 ?
    C7 C8 H8 . . 126.5 ?
    C8 C9 C9A . . 107.48(14) ?
    C8 C9 H9 . . 126.3 ?
    C9A C9 H9 . . 126.3 ?
    N6 C9A C10 . . 120.63(13) ?
    N6 C9A C9 . . 107.48(12) ?
    C10 C9A C9 . . 131.89(14) ?
    C10A C10 C9A . . 120.31(13) ?
    C10A C10 C11 . . 121.03(13) ?
    C9A C10 C11 . . 118.62(13) ?
    N4 C10A C10 . . 120.19(13) ?
    N4 C10A C1 . . 107.49(13) ?
    C10 C10A C1 . . 132.29(14) ?
    C12 C11 O1 . . 109.51(12) ?
    C12 C11 C10 . . 132.48(13) ?
    O1 C11 C10 . . 117.84(12) ?
    C11 C12 C13 . . 106.83(13) ?
    C11 C12 H12 . . 126.6 ?
    C13 C12 H12 . . 126.6 ?
    C14 C13 C12 . . 107.62(13) ?
    C14 C13 H13 . . 126.2 ?
    C12 C13 H13 . . 126.2 ?
    C13 C14 O1 . . 108.76(12) ?
    C13 C14 Si1 . . 132.11(11) ?
    O1 C14 Si1 . . 119.11(10) ?
    Si1 C15 H15A . . 109.5 ?
    Si1 C15 H15B . . 109.5 ?
    H15A C15 H15B . . 109.5 ?
    Si1 C15 H15C . . 109.5 ?
    H15A C15 H15C . . 109.5 ?
    H15B C15 H15C . . 109.5 ?
    Si1 C16 H16A . . 109.5 ?
    Si1 C16 H16B . . 109.5 ?
    H16A C16 H16B . . 109.5 ?
    Si1 C16 H16C . . 109.5 ?
    H16A C16 H16C . . 109.5 ?
    H16B C16 H16C . . 109.5 ?
    Si1 C17 H17A . . 109.5 ?
    Si1 C17 H17B . . 109.5 ?
    H17A C17 H17B . . 109.5 ?
    Si1 C17 H17C . . 109.5 ?
    H17A C17 H17C . . 109.5 ?
    H17B C17 H17C . . 109.5 ?
loop_
    _geom_torsion_atom_site_label_1
    _geom_torsion_atom_site_label_2
    _geom_torsion_atom_site_label_3
    _geom_torsion_atom_site_label_4
    _geom_torsion_site_symmetry_1
    _geom_torsion_site_symmetry_2
    _geom_torsion_site_symmetry_3
    _geom_torsion_site_symmetry_4
    _geom_torsion
    _geom_torsion_publ_flag
    C10A C1 C2 C3 . . . . 0.08(16) ?
    C1 C2 C3 N4 . . . . -0.19(17) ?
    C2 C3 N4 C10A . . . . 0.21(17) ?
    C2 C3 N4 B5 . . . . 179.00(13) ?
    C3 N4 B5 F2 . . . . 56.52(19) ?
    C10A N4 B5 F2 . . . . -124.92(15) ?
    C3 N4 B5 F1 . . . . -64.52(19) ?
    C10A N4 B5 F1 . . . . 114.04(16) ?
    C3 N4 B5 N6 . . . . 176.11(13) ?
    C10A N4 B5 N6 . . . . -5.32(19) ?
    F2 B5 N6 C7 . . . . -59.55(19) ?
    F1 B5 N6 C7 . . . . 61.44(19) ?
    N4 B5 N6 C7 . . . . -179.57(13) ?
    F2 B5 N6 C9A . . . . 126.96(14) ?
    F1 B5 N6 C9A . . . . -112.05(15) ?
    N4 B5 N6 C9A . . . . 6.94(19) ?
    C9A N6 C7 C8 . . . . 0.33(16) ?
    B5 N6 C7 C8 . . . . -174.14(13) ?
    N6 C7 C8 C9 . . . . 0.42(17) ?
    C7 C8 C9 C9A . . . . -0.98(16) ?
    C7 N6 C9A C10 . . . . 179.29(13) ?
    B5 N6 C9A C10 . . . . -6.3(2) ?
    C7 N6 C9A C9 . . . . -0.93(15) ?
    B5 N6 C9A C9 . . . . 173.51(13) ?
    C8 C9 C9A N6 . . . . 1.19(16) ?
    C8 C9 C9A C10 . . . . -179.06(15) ?
    N6 C9A C10 C10A . . . . 2.7(2) ?
    C9 C9A C10 C10A . . . . -177.04(14) ?
    N6 C9A C10 C11 . . . . -174.78(12) ?
    C9 C9A C10 C11 . . . . 5.5(2) ?
    C3 N4 C10A C10 . . . . -178.23(13) ?
    B5 N4 C10A C10 . . . . 3.0(2) ?
    C3 N4 C10A C1 . . . . -0.15(16) ?
    B5 N4 C10A C1 . . . . -178.93(13) ?
    C9A C10 C10A N4 . . . . -1.1(2) ?
    C11 C10 C10A N4 . . . . 176.29(12) ?
    C9A C10 C10A C1 . . . . -178.63(15) ?
    C11 C10 C10A C1 . . . . -1.2(2) ?
    C2 C1 C10A N4 . . . . 0.04(16) ?
    C2 C1 C10A C10 . . . . 177.79(15) ?
    C14 O1 C11 C12 . . . . -0.46(16) ?
    C14 O1 C11 C10 . . . . -176.34(12) ?
    C10A C10 C11 C12 . . . . -143.13(16) ?
    C9A C10 C11 C12 . . . . 34.3(2) ?
    C10A C10 C11 O1 . . . . 31.60(19) ?
    C9A C10 C11 O1 . . . . -150.95(13) ?
    O1 C11 C12 C13 . . . . 0.06(17) ?
    C10 C11 C12 C13 . . . . 175.12(15) ?
    C11 C12 C13 C14 . . . . 0.38(17) ?
    C12 C13 C14 O1 . . . . -0.67(17) ?
    C12 C13 C14 Si1 . . . . -178.96(12) ?
    C11 O1 C14 C13 . . . . 0.70(15) ?
    C11 O1 C14 Si1 . . . . 179.25(10) ?
    C16 Si1 C14 C13 . . . . -119.49(15) ?
    C15 Si1 C14 C13 . . . . 119.69(15) ?
    C17 Si1 C14 C13 . . . . 0.03(18) ?
    C16 Si1 C14 O1 . . . . 62.36(13) ?
    C15 Si1 C14 O1 . . . . -58.47(13) ?
    C17 Si1 C14 O1 . . . . -178.13(12) ?
loop_
    _geom_hbond_atom_site_label_D
    _geom_hbond_atom_site_label_H
    _geom_hbond_atom_site_label_A
    _geom_hbond_site_symmetry_A
    _geom_hbond_distance_DH
    _geom_hbond_distance_HA
    _geom_hbond_distance_DA
    _geom_hbond_angle_DHA
    _geom_hbond_publ_flag
    C1 H1 O1 . 0.95 2.46 2.9210(18) 110 yes
    C17 H17A Cg4 5_666 0.98 2.93 3.906(2) 172 yes
_shelx_space_group_comment
;
The symmetry employed for this shelxl refinement is uniquely defined
by the following loop, which should always be used as a source of
symmetry information in preference to the above space-group names.
They are only intended as comments.
;
_shelx_estimated_absorpt_T_min     0.658
_shelx_estimated_absorpt_T_max     0.956
_shelx_hkl_file
;
   0   0  -2 7394.49 367.272   1
   0   0  -3 4.61705 5.20995   1
   0   0  -4 3294.41 166.528   1
   0   0  -5-9.72618 11.4843   1
   0   0  -6 62422.3 3090.25   1
   0   0  -7 11.9533 9.85005   2
   0   0   7 0.88551 9.61589   9
   0   0  -7 6.21241 10.4810   1
   0   0  -8 2988.40 162.680   2
   0   0   8 3225.58 162.242   9
   0   0  -8 3129.48 162.032   1
   0   0   9 14.4204 11.9221   9
   0   0  -9-1.34402 12.0562   2
   0   0   9 4.01572 8.18243   8
   0   0  -9-3.60703 10.8336   1
   0   0  10 21693.5 1048.76   9
   0   0 -10 20018.5 1049.14   2
   0   0  10 21908.6 1044.04   8
   0   0 -10 19737.9 1047.91   1
   0   0  11 6.28271 14.7051   9
   0   0 -11 19.1015 15.0823   2
   0   0  11 0.85613 10.7888   8
   0   0 -11-4.69977 13.6068   1
   0   0  12 108.168 19.3549   9
   0   0 -12 93.8334 19.9016   2
   0   0  12 87.9907 14.2118   8
   0   0 -12 76.0570 18.5367   1
   0   0  13 7.97824 16.9066   9
   0   0 -13-6.56881 15.5286   2
   0   0  13 12.4423 10.8728   8
   0   0 -13 1.98947 15.0836   1
   0   0  14 2316.14 123.033   9
   0   0 -14 2039.83 120.998   1
   0   0 -14 2016.75 122.235   2
   0   0  15 2.47863 16.5436   9
   0   0 -15 2.47904 16.1412   1
   0   0 -15 13.5682 18.4015   2
   0   0  16 2899.56 160.935   9
   0   0 -16 2686.89 159.375   1
   0   0 -16 2876.03 161.856   2
   0   0 -17-6.01789 19.4252   1
   0   0 -17 25.9979 20.7976   2
   0   0 -18 483.769 49.2708   2
   0   0  18 514.809 31.4447  24
   0   0 -18 487.562 48.3589   1
   0   0 -18 467.030 31.9902   5
   0   0  18 502.436 31.1475  18
   0   0 -18 480.848 32.3577   4
   0   0 -18 510.735 30.4611  22
   0   0 -19 11.0440 9.87977  22
   0   0 -19-3.73012 23.0171   2
   0   0 -19 19.8789 13.2261   4
   0   0 -19 3.51233 22.2782   1
   0   0  19 3.10829 13.2588  18
   0   0 -19-7.16205 12.5485   5
   0   0  19 1.32385 12.6721  24
   0   0 -20 495.740 53.0048   2
   0   0  20 580.474 35.1291  24
   0   0 -20 633.755 56.4116   1
   0   0 -20 562.890 34.5206  22
   0   0  20 554.826 35.4563  18
   0   0 -20 602.471 36.9597   4
   0   0 -20 540.589 36.3129   5
   0   0  21 1.97536 14.8179  18
   0   0 -21-12.7497 14.1170   4
   0   0 -21 5.17123 10.7906  22
   0   0 -21-15.9842 25.3447   2
   0   0  21-7.63529 13.6836  24
   0   0 -21 8.49135 14.2854   5
   0   0  22 178.621 19.5284  24
   0   0 -22 180.215 21.2150   5
   0   0 -22 246.164 21.3393   3
   0   0  22 192.218 20.3021  18
   0   0 -22 208.450 21.2277   4
   0   0 -22 219.168 18.5146  22
   0   0  23 5.22597 13.0334  24
   0   0 -23 13.1229 15.0399   4
   0   0 -23 14.3187 11.2401  22
   0   0 -23 1.78588 12.5523   3
   0   0 -23-4.08853 14.2556   5
   0   0  23-6.30272 14.7087  18
   0   0 -24 282.904 23.2847   3
   0   0 -24 274.506 23.8381   5
   0   0 -24 289.728 21.5259  22
   0   0 -24 288.384 23.8258   4
   0   0  24 291.180 22.6358  18
   0   0 -25-2.06451 13.0605   4
   0   0 -25 12.1606 11.4209   3
   0   0 -25 6.12107 10.5115  22
   0   0 -25 12.3600 13.3275   5
   0   0  25 9.46979 13.1800  18
   0   0 -26 15.4261 12.5656   4
   0   0 -26 9.92312 10.2338   3
   0   0 -26 6.51848 12.3376   5
   0   0  26 24.7715 12.1103  18
   0   0 -26 7.95608 9.40595  22
   0   0 -27 8.71838 10.8864   4
   0   0 -27 7.00871 8.09616  22
   0   0 -27 2.42603 10.6228   5
   0   0  27 19.6143 9.99572  18
   0   0 -28 613.306 32.8770  22
   0   0 -28 602.765 33.5975   4
   0   0 -28 587.129 33.5833   5
   0   0 -29 4.15439 4.49527  22
   0   0 -29 2.14038 5.84304   4
   0   0 -29-0.23956 5.82233   5
   0   2   0 5684.95 286.959   8
   0   2  -1 7785.71 390.288   8
   0   2  -2 296.532 16.3173   2
   0  -2  -2 278.022 16.0322   2
   0   2  -2 257.030 20.9068   7
   0   2  -2 269.842 20.9146   8
   0   2  -2 287.121 15.9189   1
   0  -2  -2 309.661 16.2918   1
   0  -2  -3 420.177 23.9950   2
   0   2  -3 430.664 24.4099   2
   0   2   3 417.198 28.6599   8
   0   2  -3 402.309 27.9933   7
   0   2  -3 401.289 26.8547   8
   0   2  -3 436.614 24.0974   1
   0  -2  -3 443.509 24.2577   1
   0   2   4 4695.28 238.040   9
   0  -2   4 4232.09 238.099   9
   0   2  -4 4804.78 238.614   2
   0  -2  -4 4748.06 238.325   2
   0   2   4 4817.64 241.735   8
   0   2  -4 4927.35 238.167   1
   0  -2  -4 5079.96 238.541   1
   0  -2   5 3346.29 166.450   9
   0   2   5 3294.33 166.164   9
   0  -2  -5 3153.70 166.425   2
   0   2  -5 3172.43 166.807   2
   0   2   5 3316.94 169.465   8
   0   2  -5 3274.28 166.239   1
   0  -2  -5 3335.81 166.627   1
   0   2   6 2104.51 112.044   9
   0  -2   6 2093.98 112.562   9
   0  -2  -6 2124.15 112.754   2
   0   2  -6 2209.09 113.396   2
   0   2   6 2166.40 115.033   8
   0  -2  -6 2190.93 112.759   1
   0   2  -6 2200.30 112.393   1
   0  -2   7 1312.24 73.9702   9
   0   2   7 1315.94 73.4100   9
   0  -2  -7 1364.48 74.4294   2
   0   2  -7 1351.63 74.8585   2
   0   2   7 1322.14 75.7166   8
   0   2  -7 1307.07 73.6160   1
   0  -2  -7 1469.73 74.7039   1
   0   2   8 2648.61 141.934   9
   0  -2   8 2668.78 142.696   9
   0   2  -8 2737.06 143.675   2
   0  -2  -8 2699.15 143.001   2
   0   2   8 2743.43 143.767   8
   0  -2  -8 2809.72 143.038   1
   0   2  -8 2680.40 142.203   1
   0   2   9 1706.26 96.2048   9
   0  -2   9 1818.13 96.9866   9
   0  -2  -9 1757.17 97.6495   2
   0   2  -9 1768.14 98.0772   2
   0   2   9 1732.89 97.4248   8
   0  -2  -9 1815.03 97.4296   1
   0   2  -9 1730.13 96.3256   1
   0   2  10 6864.06 343.714   9
   0  -2  10 6597.72 343.667   9
   0  -2 -10 6844.40 345.106   2
   0   2 -10 6808.40 345.434   2
   0   2  10 6770.29 344.129   8
   0  -2 -10 6676.35 344.188   1
   0   2 -10 6613.07 343.345   1
   0  -2  11 165.708 21.1633   9
   0   2  11 146.936 19.7225   9
   0   2 -11 138.559 21.1907   2
   0  -2 -11 147.383 21.3844   2
   0   2  11 144.304 20.3074   8
   0  -2 -11 128.225 20.5032   1
   0   2 -11 149.956 20.4066   1
   0  -2  12 119.335 19.9545   9
   0   2  12 112.339 18.9276   9
   0   2 -12 82.9237 16.9895   1
   0  -2 -12 114.106 19.9824   1
   0  -2 -12 92.0509 19.6780   2
   0   2 -12 107.716 20.9976   2
   0   2  12 87.8741 17.6047   8
   0   2 -13 1391.40 81.8690   1
   0  -2 -13 1300.56 81.7679   1
   0  -2 -13 1371.91 83.4968   2
   0   2 -13 1365.84 83.7536   2
   0   2  13 1279.63 79.5347   8
   0  -2 -14 4169.26 225.578   1
   0   2 -14 4232.32 225.150   1
   0  -2 -14 4091.29 226.795   2
   0   2 -14 4262.65 227.841   2
   0   2  14 4300.88 223.424   8
   0  -2 -15 40.8242 19.3647   1
   0   2 -15 7.34473 16.7553   1
   0  -2 -15 24.8921 18.7764   2
   0   2 -15 5.62208 17.8534   2
   0   2  15 22.8159 16.0430   8
   0   2 -16 2848.63 165.500   1
   0  -2 -16 2936.63 166.705   1
   0   2  16 2950.76 162.714   8
   0   2 -16 2818.57 168.063   2
   0  -2 -16 3295.72 171.077   2
   0  -2 -17 82.1120 26.1078   2
   0   2 -17 65.7994 24.4611   2
   0  -2 -17 62.4229 13.5449   4
   0   2 -17 58.9535 13.5887   4
   0   2 -17 56.1758 9.46430  33
   0   2 -17 56.9097 11.2402  22
   0  -2 -17 43.6822 9.61217  22
   0   2 -17 64.2673 22.9888   1
   0  -2 -17 42.1027 22.9601   1
   0   2 -17 59.6246 12.9945   5
   0  -2 -17 59.5508 12.8954   5
   0   2  17 47.5576 12.0081  18
   0   2 -18 3523.71 193.037   2
   0  -2 -18 3778.61 195.406   2
   0   2 -18 3381.29 171.879   5
   0  -2 -18 3434.20 172.185   5
   0   2 -18 3265.29 170.083  33
   0   2 -18 3425.11 171.209  22
   0  -2 -18 3241.24 170.235  22
   0   2 -18 3553.13 190.481   1
   0  -2 -18 3569.00 190.985   1
   0  -2 -18 3400.81 172.172   4
   0   2 -18 3319.66 171.864   4
   0   2  18 3236.87 169.641  18
   0   2  19 61.4213 12.9102  18
   0   2 -19-3.66141 29.9187   2
   0  -2 -19 74.2835 30.5083   2
   0   2 -19 61.9221 14.7026   4
   0  -2 -19 85.8796 15.8374   4
   0   2 -19 67.2639 10.3718  33
   0   2 -19 56.5317 12.3213  22
   0  -2 -19 62.4487 10.8798  22
   0  -2 -19 50.5913 23.9375   1
   0   2 -19 9.94097 21.4189   1
   0   2 -19 65.4563 13.2241   3
   0  -2 -19 90.2682 14.2481   3
   0  -2 -19 63.5568 14.7714   5
   0   2 -19 51.6848 14.2172   5
   0  -2 -20 1104.60 59.9890  22
   0   2 -20 1107.19 60.7362  22
   0  -2  20 1141.95 61.2968  18
   0   2  20 1008.94 59.2253  18
   0   2 -20 965.780 79.6655   2
   0  -2 -20 1202.29 85.0898   2
   0  -2 -20 950.235 78.0311   1
   0   2 -20 1068.75 79.5227   1
   0   2 -20 1027.76 59.0312  33
   0  -2 -20 1135.19 61.7544   3
   0   2 -20 1268.50 62.2669   3
   0  -2 -20 1140.58 62.4260   4
   0   2 -20 1123.99 62.0667   4
   0  -2 -20 1121.82 62.3396   5
   0   2 -20 1124.83 61.9175   5
   0   2 -21 137.234 16.3941   3
   0   2  21 135.949 18.0137  24
   0   2  21 126.800 15.4124  18
   0  -2  21 134.280 17.8793  18
   0  -2 -21 150.744 18.8208   5
   0   2 -21 147.794 18.1111   5
   0   2 -21 145.855 15.6495  22
   0  -2 -21 144.094 14.2297  22
   0  -2 -21 140.503 18.0403   4
   0  -2 -21 164.858 17.0317   3
   0   2 -21 151.402 18.1548   4
   0   2 -22 12.0135 11.5152   3
   0  -2 -22 19.3695 11.8825   3
   0  -2 -22 11.2719 9.30368  22
   0   2 -22 10.7944 10.7381  22
   0  -2  22 19.8721 14.5503  18
   0   2  22 18.9134 11.6677  18
   0   2 -22 16.8895 14.1936   5
   0  -2 -22-0.79781 14.3883   5
   0   2 -22 2.31057 13.8757   4
   0  -2 -22 7.20450 14.9843   4
   0   2 -23 265.289 20.4933  22
   0  -2 -23 266.851 19.5232  22
   0  -2 -23 313.601 23.4757   5
   0   2 -23 290.222 22.2519   5
   0  -2  23 272.056 22.4735  18
   0  -2 -23 287.940 23.6207   4
   0   2 -23 279.999 22.4938   4
   0   2 -23 221.878 20.4869   3
   0  -2 -23 261.422 21.0576   3
   0   2 -24 1053.02 56.0597  22
   0  -2 -24 1009.73 55.2427  22
   0   2 -24 1067.80 56.9052   5
   0  -2 -24 1062.06 57.6091   5
   0  -2  24 1011.05 56.3711  18
   0   2 -24 1018.96 56.7094   4
   0  -2 -24 1131.97 57.9059   4
   0  -2 -24 974.989 56.3648   3
   0   2 -24 928.924 56.0850   3
   0   2 -25-0.59433 9.25066   3
   0  -2 -25-4.21480 9.56424   3
   0  -2  25 15.5262 12.5566  18
   0   2 -25-3.88661 11.0591   5
   0  -2 -25 12.9389 11.9451   5
   0  -2 -25 11.9221 8.71946  22
   0   2 -25 12.4401 9.37583  22
   0   2 -25 0.55507 11.2150   4
   0  -2 -25 7.05816 12.2745   4
   0  -2 -26 83.9517 10.8912   3
   0   2 -26 99.9157 11.1081  22
   0  -2 -26 114.379 10.3913  22
   0  -2 -26 88.9699 12.7718   5
   0  -2 -26 106.750 12.8905   4
   0  -2  26 85.8258 13.1161  18
   0  -2 -27 5.95232 5.96392  22
   0   2 -27 6.29159 6.86151  22
   0  -2 -27 8.06700 8.24051   5
   0  -2 -27 3.13583 8.46384   4
   0  -2  27 16.2074 9.25841  18
   0  -2  28 196.803 11.5860  18
   0  -2 -28 118.929 9.89484   5
   0   2 -28 170.159 10.1300  22
   0  -2 -28 126.092 8.97796  22
   0  -2 -28 140.473 10.0714   4
   0   4   0 7992.56 408.170   8
   0   4   1 172.085 24.0162   8
   0   4  -1 143.087 22.3935   8
   0   4   2 514.754 38.1997   8
   0   4  -2 494.572 36.5718   8
   0   4  -2 440.121 26.0853  10
   0   4   3 32.7725 17.6535   8
   0   4  -3 30.4322 15.8352   8
   0   4  -3 27.5318 6.64067  10
   0   4  -4 220.731 14.9838  10
   0   4  -5 120.791 10.6349  10
   0   4  -6 220.784 25.3238   7
   0   4  -6 181.112 13.5999  10
   0   4   7 53.0533 18.6889   8
   0   4  -7 32.1656 17.4893   7
   0   4  -7 47.9437 7.37246  10
   0   4   8 947.198 60.9103   8
   0   4  -8 885.003 58.7857   7
   0   4  -8 794.501 44.1836  10
   0   4   9 2.53590 17.5927   8
   0   4  -9 4.95321 17.9341   7
   0   4  -9 0.44949 5.68918  10
   0   4  10 1242.76 77.0826   8
   0   4 -10 1115.84 76.1965   7
   0   4 -10 1122.40 59.6023  10
   0   4  11 143.004 26.2542   8
   0   4 -11 122.451 25.4418   7
   0   4 -12 460.377 29.7252  28
   0   4 -12 515.709 30.6816  33
   0   4 -12 551.496 49.0089   7
   0   4  12 579.359 47.1385   8
   0   4 -13 92.6460 12.8203  28
   0   4 -13 112.876 13.1572  33
   0   4 -13 100.938 11.0537  11
   0   4 -13 118.225 27.6437   7
   0   4  13 133.967 26.8531   8
   0   4 -14 1654.38 80.3047  28
   0   4  14 1864.82 100.552   8
   0   4 -14 1754.78 103.993   7
   0   4 -14 1658.52 81.1357  33
   0   4 -15 1018.81 77.4170   7
   0   4  15 992.534 72.2781   8
   0   4 -15 993.351 56.0248  22
   0   4 -15 1056.68 55.1087  20
   0   4 -15 968.694 55.6503  28
   0   4 -15 1080.51 56.9609  33
   0   4 -16 30.3438 22.3997   7
   0   4  16 50.4739 21.3375   8
   0   4 -16 46.4072 11.2475  28
   0   4 -16 41.5075 10.7614  22
   0   4 -16 60.0548 11.5767  33
   0   4 -16 50.6891 11.2022  20
   0   4 -17 484.660 50.2184   7
   0   4 -17 514.729 30.1313  20
   0   4 -17 515.391 31.4191  22
   0   4 -17 516.349 31.9515  33
   0   4 -17 486.243 30.6640  28
   0   4 -18-7.16725 9.63540  20
   0   4 -18-5.83290 9.51475  22
   0   4 -18 12.3658 10.2799  33
   0  -4  18 9.50796 12.4882  18
   0   4 -18 8.85253 9.27326  28
   0   4 -19 257.965 16.9323  20
   0   4 -19 226.056 17.8724  22
   0   4 -19 200.981 18.1807  33
   0   4 -19 211.595 16.9983  28
   0  -4  19 239.583 19.2176  18
   0   4 -20 565.794 33.1882  33
   0   4 -20 539.529 30.9516  20
   0  -4  20 566.147 33.5121  18
   0   4 -21 20.1363 9.09831  33
   0  -4  21 20.0876 12.1967  18
   0   4 -22 108.231 13.9386  34
   0  -4  22 129.103 14.3740  18
   0   4 -23 1607.46 84.5013  34
   0  -4  23 1678.62 84.7073  18
   0   4 -24 292.092 17.8685  34
   0  -4  24 262.805 18.3364  18
   0   4 -25 40.7879 8.14440  41
   0  -4  25 37.6295 7.77845  18
   0   4 -25 37.8299 6.10144  34
   0   4  25 24.7193 5.39043  16
   0  -4 -26 76.4655 6.52519  26
   0   4 -26 94.2962 7.42712  41
   0   6   0 60.1019 9.57846  11
   0   6   0 81.7383 11.1009  25
   0   6   0 70.8283 22.3062   7
   0   6   0 87.6245 12.3863  28
   0   6  -1 4.03367 10.7009  28
   0   6   1 27.9275 10.6282  28
   0   6  -1 20.5391 12.6027  38
   0   6   1 49.6200 20.8990   7
   0   6  -1 24.7541 9.37090  14
   0   6   1 13.2107 7.64356  11
   0   6  -1 19.2965 7.60228  11
   0   6   1 11.5634 8.82791  25
   0   6  -1 12.0665 6.24953  44
   0   6  -1 30.4108 11.2518  34
   0   6  -2-12.4341 11.1884  28
   0   6   2-7.46479 9.82936  28
   0   6  -2-7.37993 12.2931  38
   0   6   2-2.87286 20.5170   8
   0   6   2 17.5310 8.71156  16
   0   6   2 6.58789 8.37644  14
   0   6  -2 1.12666 8.85643  14
   0   6   2 5.56375 7.62106  11
   0   6  -2 6.51156 7.03053  11
   0   6   2 4.68265 8.27454  25
   0   6  -2 0.98414 5.98745  44
   0   6  -2 5.57502 10.9101  34
   0   6   3 28.4373 9.99763  28
   0   6  -3 30.4577 11.5745  28
   0   6   3 16.6630 13.0268  38
   0   6  -3 47.9279 12.8249  38
   0   6   3 53.2158 23.4434   8
   0   6  -3 29.6010 9.33612  14
   0   6   3 28.5908 9.39881  16
   0   6   3 42.6972 9.86736  14
   0   6  -3 40.6350 8.06219  11
   0   6   3 36.7269 8.52359  11
   0   6   3 55.1865 9.76070  25
   0   6   3 36.4595 14.8024  27
   0   6  -3 34.1966 7.60660  44
   0   6  -3 52.0292 11.8846  34
   0   6   4 37.7492 10.1620  28
   0   6   4 22.9229 12.9221  38
   0   6  -4 13.3395 12.1664  38
   0   6   4 33.2346 21.9340   8
   0   6   4 24.2030 9.67920  16
   0   6   4 33.9169 9.08408  14
   0   6  -4 30.0064 9.79945  14
   0   6  -4 33.3120 7.70861  11
   0   6   4 26.7722 8.59734  11
   0   6   4 41.0047 15.5952  27
   0   6  -4 30.7645 11.4695  28
   0   6   4 45.6144 9.42597  25
   0   6  -4 35.6101 7.82086  44
   0   6  -4 24.4811 12.0864  34
   0   6  -5 156.979 16.9882  34
   0   6   5 130.526 28.1252   8
   0   6   5 165.685 15.0841  16
   0   6  -5 156.714 12.7528  11
   0   6   5 150.077 13.4877  14
   0   6  -5 156.402 14.2347  14
   0   6   5 130.463 13.2472  11
   0   6   5 185.417 14.0540  25
   0   6   5 216.636 19.4962  27
   0   6  -5 186.774 16.7636  38
   0   6   5 137.670 16.5259  38
   0   6  -5 146.985 14.8009  42
   0   6  -5 188.011 16.5608  28
   0   6  -6 1480.58 80.3524  34
   0   6   6 1478.99 98.0494   8
   0   6  -6 1596.08 79.4448  14
   0   6  -6 1577.05 78.4871  11
   0   6   6 1508.40 78.8842  14
   0   6   6 1234.83 78.6081  11
   0   6   6 1842.31 81.4499  27
   0   6   6 1770.58 79.7321  25
   0   6   6 1416.35 79.3692  38
   0   6   6 1384.98 79.7333  16
   0   6  -6 1529.17 80.5287  28
   0   6  -6 1496.15 80.3196  42
   0   6   7 1.56200 8.17423  11
   0   6  -7-1.31298 7.18481  11
   0   6   7-6.11159 12.6668  38
   0   6  -7-2.88912 9.54787  41
   0   6  -7 3.31380 8.93602  42
   0   6   7 21.2060 16.3011  27
   0   6  -7 11.4999 13.5919  34
   0   6   7 3.35401 7.68526  14
   0   6  -7 11.0450 8.30521  14
   0   6   7 4.48401 10.1145  16
   0   6  -8 206.648 15.3767  11
   0   6   8 225.889 15.7039  14
   0   6  -8 221.507 16.0559  14
   0   6  -8 208.566 17.1398  42
   0   6  -8 206.518 17.8240  41
   0   6   8 196.587 17.7318  16
   0   6   8 266.754 22.3190  27
   0   6  -8 207.929 20.5925  34
   0   6   8 222.790 18.5798  38
   0   6   9 14.9155 11.7880  38
   0   6   9 29.4973 22.9266   8
   0   6   9 26.6967 7.41663  14
   0   6   9 16.2522 10.7501  16
   0   6  -9 20.4867 8.56733  14
   0   6  -9 17.2885 7.66629  11
   0   6  -9 22.0298 14.7694  34
   0   6  -9 14.2670 10.7014  41
   0   6  -9 16.0604 8.99864  42
   0   6  -9 21.8632 12.3461  28
   0   6 -10 674.156 40.6209  11
   0   6 -10 768.149 40.8481  14
   0   6  10 752.453 40.1503  14
   0   6 -10 821.359 44.6741  34
   0   6  10 753.690 41.4692  38
   0   6 -10 778.003 43.5912  28
   0   6  10 676.452 42.7165  16
   0   6 -10 762.395 42.1655  42
   0   6 -10 738.170 43.1365  41
   0   6  11 49.4772 11.6327  38
   0   6 -11 51.9055 9.17772  11
   0   6 -11 82.7357 16.7575  34
   0   6 -11 88.4699 13.9047  28
   0   6 -11 56.0709 13.1405  41
   0   6 -12 8.54227 12.3794  41
   0   6 -12 13.5156 12.0416  28
   0   6  12-7.69615 10.4920  38
   0   6 -12-5.95143 7.54392  11
   0   6 -12 4.35164 12.0222  20
   0   6 -12 14.2037 15.3458  34
   0   6 -13 440.487 27.8330  41
   0   6  13 370.974 24.1283  38
   0   6 -13 406.438 26.5353  20
   0   6 -13 398.002 26.7247  28
   0   6 -13 429.544 29.0730  34
   0   6 -14 486.262 30.8873  41
   0   6 -14 487.445 29.4704  20
   0   6 -14 454.660 29.6217  28
   0   6 -15 3.29429 12.1357  41
   0   6 -15 25.1607 11.2921  28
   0   6 -15 20.7963 11.6964  20
   0   6  15 4.14122 10.3929  16
   0   6 -16 424.667 25.7192  20
   0   6 -16 384.424 26.7217  41
   0   6 -16 415.832 25.8042  28
   0   6 -17 175.052 16.6708  41
   0   6 -17 212.603 15.4596  20
   0   6 -17 195.350 18.2848  34
   0   6 -17 174.890 15.0387  28
   0   6 -18 631.802 36.8617  41
   0   6 -18 692.537 35.8239  20
   0   6 -18 641.779 35.7159  28
   0   6 -18 628.408 37.2112  34
   0   6 -19-1.44190 6.70471  28
   0   6  19 8.49711 7.43148  16
   0   6 -19 8.47593 10.4606  34
   0   6 -19 1.65285 8.77803  41
   0   6 -20 42.4140 6.14359  28
   0   6 -20 51.7801 8.72922  41
   0   6 -20 51.3094 9.84533  34
   0   6  20 48.3913 7.41579  16
   0   6 -21 83.0910 8.31083  41
   0   6 -21 96.5117 9.05175  34
   0   6  21 67.4576 7.33944  16
   0   6 -22 8.76565 4.03875  41
   0   6  22 7.47232 3.40316  16
   0   6 -22 14.6671 4.72487  34
   0   8   0 698.944 37.9493  25
   0   8  -1 145.264 12.0399  25
   0   8  -1 147.855 13.1403  14
   0   8  -2 155.709 13.1041  28
   0   8   2 142.515 12.9841  14
   0   8  -3 196.411 15.0651  28
   0   8  -4 27.6941 9.42136  28
   0   8  -5 66.8574 10.5830  28
   0   8  -6 57.7165 10.9604  28
   0   8  -7 76.6446 11.4081  28
   0   8  -8 99.7146 12.0438  28
   0   8  -9 54.5822 8.61230  20
   0   8  -9 47.6975 10.2506  28
   0   8 -10 49.5982 8.35178  20
   0   8 -11 59.8109 8.34881  20
   0   8 -12 55.6379 8.02901  28
   0   8 -13 265.573 15.6759  28
   0   8 -14 12.1825 4.27031  28
   1   1 -29 326.722 19.1710   5
   1  -1 -29 351.677 19.3800   5
   1   1 -29 341.425 19.2504   4
   1  -1 -29 372.337 19.4607   4
   1   1 -29 346.075 19.0158  22
   1  -1 -29 336.042 18.7827  22
  -1  -1  29 359.648 19.1484  18
   1   1 -28 18.5106 6.66307  22
   1  -1 -28 12.8557 5.98091  22
   1   1 -28 6.04384 7.81247   5
   1  -1 -28 15.8503 8.40530   5
  -1  -1  28 20.7984 8.13620  18
   1  -1 -28 15.4306 8.53477   4
   1   1 -28 6.01253 7.99594   4
  -1  -1  27 417.603 26.1066  18
   1   1 -27 372.343 25.9182   3
   1  -1 -27 399.865 26.0554   3
   1   1 -27 451.193 26.7520   4
   1  -1 -27 482.882 27.2202   4
   1   1 -27 439.642 25.7223  22
   1  -1 -27 426.191 25.2645  22
   1   1 -27 444.742 26.6669   5
   1  -1 -27 489.712 27.2825   5
   1  -1 -26 148.802 15.0390   3
   1   1 -26 154.804 15.2280   3
   1  -1 -26 182.460 16.7705   4
   1   1 -26 159.608 16.4771   4
   1   1 -26 178.879 15.0568  22
   1  -1 -26 164.341 14.1819  22
   1  -1 -26 187.421 17.1154   5
   1   1 -26 172.894 16.5381   5
   1   1 -25 325.111 22.9242   3
   1  -1 -25 329.169 23.1169   3
   1  -1 -25 324.849 24.5771   5
   1   1 -25 288.517 23.7457   5
   1   1 -25 312.119 22.1313  22
   1  -1 -25 325.814 21.6809  22
   1  -1 -25 299.494 24.1256   4
   1   1 -25 305.966 23.6197   4
  -1   1  24 299.351 22.0520  18
   1  -1 -24 321.397 24.6525   5
   1   1 -24 294.259 23.9747   5
   1  -1 -24 371.113 25.3861   4
   1   1 -24 268.701 23.6236   4
  -1  -1  24 264.742 21.1013  24
   1  -1 -24 300.057 21.4036  22
   1   1 -24 305.250 22.0429  22
   1   1 -24 308.052 23.3252   3
   1  -1 -24 290.382 22.9668   3
   1   1 -23 60.2674 12.3396  22
   1  -1 -23 65.9809 12.3421  22
   1  -1 -23 60.5828 13.9505   3
   1   1 -23 56.8109 13.7229   3
  -1   1  23 53.1352 13.9219  18
  -1   1  23 77.8486 15.0879  24
  -1  -1  23 49.4520 12.1049  24
   1   1 -23 48.3873 15.2516   5
   1  -1 -23 47.1798 15.8228   5
   1  -1 -23 59.5653 15.2868   4
   1   1 -23 68.4238 15.4438   4
   1   1 -22 93.3960 13.9805  22
   1  -1 -22 97.9073 12.7603  22
   1  -1 -22 61.0809 14.2672   3
   1   1 -22 65.8778 14.9630   3
  -1   1  22 76.1880 14.8230  18
  -1   1  22 108.643 15.8410  24
  -1  -1  22 69.1577 13.8547  24
   1   1 -22 75.2554 16.6444   5
   1  -1 -22 82.8666 16.8447   5
   1  -1 -22 91.4651 16.7776   4
   1   1 -22 88.6205 16.6828   4
   1  -1 -21 131.066 14.7036  22
   1   1 -21 110.869 14.9345  22
  -1   1  21 133.800 16.3590  18
   1   1 -21 145.701 17.9536   4
   1  -1 -21 139.109 18.9712   4
   1   1 -21 126.904 30.7419   2
   1  -1 -21 133.407 33.1338   2
   1  -1 -21 138.304 16.7946   3
   1   1 -21 129.626 17.1261   3
  -1  -1  21 136.404 16.1383  24
  -1   1  21 147.165 17.8563  24
   1   1 -21 131.815 30.4581   1
   1  -1 -21 105.202 29.1979   1
   1  -1 -21 119.380 17.8502   5
   1   1 -21 114.625 17.5870   5
  -1   1  20 1020.24 58.3573  18
   1  -1 -20 1169.46 60.8850   3
   1   1 -20 1100.18 60.4996   3
   1  -1 -20 1114.77 60.7240   5
   1   1 -20 1057.17 60.0500   5
   1   1 -20 854.389 75.4905   1
   1  -1 -20 1090.19 79.6542   1
   1   1 -20 1044.49 80.3515   2
   1  -1 -20 977.802 79.4635   2
  -1  -1  20 996.148 58.0919  24
  -1   1  20 1127.88 59.6114  24
   1   1 -20 1096.83 60.3364   4
   1  -1 -20 1054.52 60.3596   4
   1   1 -20 1080.32 58.7206  22
   1  -1 -20 1038.29 58.3443  22
   1   1 -19 390.641 25.7458  22
   1  -1 -19 376.642 25.3406  22
   1   1 -19 404.690 28.0824   5
   1  -1 -19 368.428 27.8687   5
   1  -1 -19 296.847 40.5389   1
   1   1 -19 385.116 44.1199   1
   1   1 -19 390.245 44.3136   2
   1  -1 -19 353.156 44.1670   2
  -1  -1  19 396.415 25.9554  24
  -1   1  19 359.652 26.9006  24
  -1   1  19 377.936 25.9317  18
  -1  -1  19 400.919 25.8049  17
   1   1 -19 370.352 27.6139   4
   1  -1 -19 394.897 28.2635   4
   1  -1 -18 385.063 24.5850  22
   1   1 -18 403.975 25.0104  22
   1   1 -18 377.821 26.5486   5
   1  -1 -18 347.439 26.3502   5
   1  -1 -18 393.738 44.2070   2
   1   1 -18 376.320 42.1187   2
   1   1 -18 336.597 26.0818   4
   1  -1 -18 401.647 26.8786   4
  -1   1  18 344.579 25.8415  24
  -1  -1  18 365.454 25.0067  24
  -1  -1  18 376.511 24.8005  17
  -1   1  18 342.968 24.8400  18
   1   1 -18 389.216 42.2536   1
   1  -1 -18 400.204 42.0054   1
   1   1 -17 143.572 15.7721   4
   1  -1 -17 143.529 16.2230   4
   1   1 -17 119.349 26.2287   2
   1  -1 -17 116.557 26.4895   2
  -1  -1  17 163.316 27.1812   9
  -1   1  17 152.967 27.7399   9
  -1   1  17 170.088 15.2588  17
   1   1 -17 132.595 13.5369  22
  -1   1  17 144.143 15.4146  24
   1  -1 -17 128.685 13.0505  22
   1  -1 -17 142.892 26.6909   1
   1   1 -17 146.591 27.0170   1
   1  -1 -17 144.964 15.9523   5
   1   1 -17 130.852 15.6875   5
   1  -1 -16 70.4121 24.3021   2
   1   1 -16 33.6461 20.6949   2
  -1   1  16 57.2958 16.2113   8
   1  -1 -16 25.0776 18.4258   1
   1   1 -16 40.9319 20.2830   1
  -1   1  16 73.0153 20.9976   9
  -1  -1  16 21.4528 19.1434   9
   1   1 -15 394.175 38.5960   2
   1  -1 -15 351.306 37.7102   2
  -1   1  15 360.196 30.6616   8
   1   1 -15 319.231 34.8106   1
   1  -1 -15 330.026 35.8592   1
  -1  -1  15 389.786 36.4028   9
  -1   1  15 437.032 37.1460   9
   1  -1 -14-7.56077 18.3756   2
   1   1 -14-2.53556 17.3266   2
  -1   1  14 4.68189 12.5494   8
   1  -1 -14-13.7467 17.6917   1
   1   1 -14-11.1173 16.5370   1
  -1   1  14-2.21442 15.4776   9
  -1  -1  14 6.59786 15.8174   9
   1  -1 -13 1991.15 115.953   2
   1   1 -13 1911.42 115.410   2
  -1   1  13 2147.35 110.640   8
   1   1 -13 1941.49 113.890   1
   1  -1 -13 1932.76 114.319   1
  -1  -1  13 1987.48 114.228   9
  -1   1  13 2006.71 114.233   9
   1  -1 -12 2026.90 120.106   2
   1   1 -12 2078.76 120.685   2
  -1   1  12 2154.33 116.290   8
   1   1 -12 2165.66 119.513   1
   1  -1 -12 2179.47 119.976   1
  -1  -1  12 2117.85 119.043   9
  -1   1  12 2222.25 119.621   9
   1  -1 -11 6375.77 326.022   2
   1   1 -11 6104.21 325.709   2
  -1   1  11 6435.77 321.888   8
   1   1 -11 6087.92 324.065   1
   1  -1 -11 6393.79 325.085   1
  -1   1  11 6378.01 324.369   9
  -1  -1  11 6417.24 324.348   9
   1  -1 -10 518.083 36.8048   2
   1   1 -10 441.671 35.3636   2
  -1   1  10 485.756 33.1119   8
   1   1 -10 505.204 35.2134   1
   1  -1 -10 451.190 34.8803   1
  -1  -1  10 440.598 34.1294   9
  -1   1  10 467.372 34.9228   9
   1  -1  -9 2938.22 157.855   2
   1   1  -9 2991.23 158.261   2
  -1   1   9 2997.12 155.319   8
   1  -1  -9 2946.77 157.124   1
   1   1  -9 2852.13 156.394   1
  -1   1   9 3033.73 156.717   9
  -1  -1   9 3109.84 156.835   9
   1  -1  -8 685.584 45.3246   2
   1   1  -8 658.918 45.2759   2
  -1   1   8 739.077 43.8640   8
   1  -1  -8 739.405 44.9004   1
   1   1  -8 722.830 44.6773   1
  -1  -1   8 753.104 44.5921   9
  -1   1   8 760.898 44.3717   9
   1  -1  -7 455.938 31.0807   2
   1   1  -7 417.943 30.7918   2
  -1   1   7 478.956 29.9618   8
   1   1  -7 365.133 29.6153   1
   1  -1  -7 493.144 31.2510   1
  -1   1   7 487.560 30.2089   9
  -1  -1   7 476.526 30.1676   9
   1  -1  -6 285.651 21.9901   2
   1   1  -6 290.351 22.2289   2
  -1   1   6 248.832 20.5539   8
   1  -1  -6 262.268 21.0793   1
   1   1  -6 267.768 20.8863   1
  -1   1   6 264.442 20.2991   9
  -1  -1   6 299.119 21.1067   9
   1  -1  -5 555.194 36.0395   2
   1   1  -5 563.315 36.2327   2
  -1   1   5 637.158 36.2696   8
   1  -1  -5 586.516 35.8241   1
   1   1  -5 631.413 36.0263   1
  -1   1   5 634.314 35.3273   9
  -1  -1   5 584.338 35.3752   9
   1   1  -4 370.856 25.9354   2
   1  -1  -4 364.704 26.1968   2
  -1   1   4 430.068 26.9688   8
   1  -1  -4 406.456 26.2758   1
   1   1  -4 422.469 26.0051   1
  -1  -1   4 404.599 25.3141   9
  -1   1   4 440.153 25.4806   9
   1  -1  -3 3219.51 153.577   1
   1   1  -3 3177.02 153.487   1
   1   1  -3 2905.38 153.730   2
   1  -1  -3 2777.75 153.640   2
  -1  -1   3 3070.88 153.185   9
  -1   1   3 3065.57 153.145   9
   1  -1  -2 965.732 55.4527   2
   1   1  -2 1016.35 55.4977   2
  -1   1   2 1099.02 55.9542   7
   1  -1  -2 1125.29 55.3272   1
   1   1  -2 1125.78 55.2843   1
  -1   1   2 1069.87 55.0305   9
  -1  -1   2 1076.68 54.9588   9
   1  -1  -1 579.950 32.4355   2
   1   1  -1 598.769 32.4151   2
  -1   1   1 586.463 33.2867   7
   1  -1  -1 599.811 32.1050   1
   1   1  -1 656.856 32.1531   1
  -1  -1   1 658.255 32.0235   9
  -1   1   1 615.866 32.0220   9
  -1   1   0 8424.02 400.804   8
  -1   1   0 8339.19 400.861   7
   1  -1   0 7516.17 399.407   1
   1   1   0 8312.90 399.574   1
  -1   1  -1 12153.3 644.103   8
  -1   1  -1 12731.6 644.781   7
  -1  -1  -1 13623.5 643.484   2
  -1   1  -1 13097.5 643.492   2
   1   1   2 100.548 10.7132   8
   1   1   2 100.845 9.22894   7
  -1   1  -2 82.4160 8.28819   8
  -1  -1  -2 95.7499 8.54172   2
  -1   1  -2 110.224 8.98254   2
   1   1   3 3784.52 191.158   8
  -1   1  -3 3791.61 190.670   2
  -1  -1  -3 3789.56 190.482   2
   1   1   4 665.307 38.8774   8
  -1   1  -4 608.070 37.7959   1
  -1  -1  -4 698.816 38.3398   1
  -1   1  -4 692.396 38.8959   2
  -1  -1  -4 694.678 38.5822   2
   1  -1   4 634.087 38.3153   9
   1   1   4 716.939 38.1411   9
   1   1   5 1441.55 76.2882   8
  -1   1  -5 1264.32 76.1902   1
  -1   1  -5 1532.87 77.4012   2
  -1  -1  -5 1499.33 76.5886   1
  -1  -1  -5 1449.98 76.7838   2
   1  -1   5 1392.24 76.9781   9
   1   1   5 1522.51 76.5251   9
  -1   1  -6 169.915 16.7047   2
  -1  -1  -6 207.336 16.9703   2
   1   1   6 165.554 15.7181   8
  -1  -1  -6 177.944 16.4441   1
  -1   1  -6 153.869 16.0311   1
   1   1   6 189.234 16.5335   9
   1  -1   6 173.543 16.4468   9
  -1  -1  -7 2440.13 125.904   2
  -1   1  -7 2354.17 125.926   2
   1   1   7 2368.26 123.707   8
  -1  -1  -7 2453.74 125.284   1
  -1   1  -7 2197.22 124.784   1
   1  -1   7 2373.06 125.813   9
   1   1   7 2569.20 125.586   9
  -1   1  -8 13.2315 10.9470   2
  -1  -1  -8 11.5760 11.2433   2
   1   1   8 12.1108 9.88491   8
  -1  -1  -8 13.8763 10.6806   1
  -1   1  -8 9.31419 10.3564   1
   1   1   8 11.7160 11.0332   9
   1  -1   8 7.64236 10.8450   9
  -1   1  -9 9.70692 13.0349   2
  -1  -1  -9 1.33727 13.1203   2
   1   1   9 1.78664 10.1300   8
  -1   1  -9 4.79323 11.9743   1
  -1  -1  -9 4.93036 11.5863   1
   1  -1   9-13.8392 12.4354   9
   1   1   9 4.92363 11.8952   9
  -1  -1 -10 6062.33 317.152   2
  -1   1 -10 6001.59 317.381   2
   1   1  10 6114.83 313.112   8
  -1  -1 -10 6071.46 316.260   1
  -1   1 -10 5915.64 315.921   1
   1   1  10 6725.84 317.247   9
   1  -1  10 6487.90 317.217   9
  -1  -1 -11 262.034 27.3483   2
  -1   1 -11 270.326 27.9281   2
   1   1  11 289.578 23.9849   8
  -1  -1 -11 341.807 28.6421   1
  -1   1 -11 288.785 27.1875   1
   1   1  11 315.043 28.1873   9
   1  -1  11 314.845 29.1910   9
  -1   1 -12 596.763 47.5129   2
  -1  -1 -12 666.185 48.2198   2
   1   1  12 737.976 44.0107   8
  -1  -1 -12 652.501 47.8748   1
  -1   1 -12 684.715 47.6157   1
   1  -1  12 693.938 48.4863   9
   1   1  12 726.267 48.7255   9
  -1   1 -13 89.9644 19.0330   1
  -1  -1 -13 81.2216 19.6210   1
  -1   1 -13 78.4403 19.3628   2
  -1  -1 -13 76.5229 19.3608   2
   1   1  13 94.8291 16.1670   8
  -1  -1 -14 341.634 34.4655   1
  -1   1 -14 359.899 33.9449   1
  -1  -1 -14 323.339 34.3212   2
  -1   1 -14 422.801 36.7547   2
   1   1  14 320.467 28.4768   8
  -1   1 -15 114.490 23.0944   1
  -1  -1 -15 92.8721 22.1879   1
  -1  -1 -15 70.5717 21.4681   2
  -1   1 -15 102.169 22.6842   2
  -1  -1 -16 1150.36 77.1817   1
  -1   1 -16 1114.52 76.8356   1
  -1  -1 -16 1140.87 78.5888   2
  -1   1 -16 1219.34 79.4089   2
  -1  -1 -17 219.357 32.0321   2
  -1   1 -17 128.787 27.7280   2
  -1  -1 -17 126.824 27.0068   1
  -1   1 -17 132.694 25.8618   1
  -1  -1 -17 132.633 16.0309   4
   1   1  17 131.714 15.4759  24
  -1   1 -17 166.493 16.5974   4
  -1   1 -17 140.998 15.6608   5
  -1  -1 -17 132.042 15.4161   5
  -1  -1 -17 137.841 13.4541  22
   1   1  18-2.28465 12.9442  18
  -1   1 -18-3.54565 21.8774   2
  -1  -1 -18-3.53156 21.9950   2
  -1  -1 -18 3.26205 22.4607   1
  -1   1 -18-19.6156 23.9961   1
  -1   1 -18 5.33824 12.8295   4
  -1  -1 -18-2.27883 12.4672   4
   1   1  18 4.69283 12.5133  24
   1  -1  18-4.06248 10.5610  24
  -1   1 -18-3.04852 12.4584   5
  -1  -1 -18 3.79572 12.4096   5
  -1  -1 -18 0.62506 8.76922  22
   1   1  19 93.8728 15.9039  18
  -1   1 -19 95.8567 16.2592   4
  -1  -1 -19 79.8068 16.2276   4
  -1   1 -19 101.179 29.2411   2
  -1  -1 -19 105.008 28.7408   2
  -1  -1 -19 66.0996 27.0313   1
  -1   1 -19 80.4576 26.8517   1
   1   1  19 78.4162 14.8924  24
   1  -1  19 86.0081 13.6549  24
  -1  -1 -19 84.5706 16.1281   5
  -1   1 -19 102.213 16.1168   5
  -1  -1 -19 71.9335 12.2784  22
  -1  -1 -20 2319.60 120.474  22
  -1   1 -20 2324.86 143.823   2
  -1  -1 -20 2357.53 145.103   2
  -1   1 -20 2212.24 121.843   5
  -1  -1 -20 2330.98 122.249   5
  -1   1 -20 2324.36 142.063   1
  -1  -1 -20 2384.79 142.955   1
   1   1  20 2357.30 121.241  24
   1  -1  20 2437.77 120.321  24
  -1   1 -20 2307.04 122.056   4
  -1  -1 -20 2361.83 122.377   4
   1   1  20 2253.63 120.256  18
  -1   1 -21 180.398 19.9548   4
  -1  -1 -21 184.833 20.5867   4
  -1  -1 -21 188.502 16.6128  22
  -1  -1 -21 190.285 20.6281   5
   1   1  21 212.391 19.6819  24
   1  -1  21 176.210 17.5222  24
   1   1  21 166.899 18.4057  18
  -1  -1 -21 107.616 33.0579   2
  -1   1 -21 141.990 35.3628   2
  -1   1 -21 154.559 19.3092   5
   1   1  22 116.482 16.4585  18
  -1   1 -22 126.061 16.6272   3
  -1  -1 -22 100.459 15.7678   3
  -1   1 -22 131.908 18.3900   4
  -1  -1 -22 81.3555 17.0097   4
   1  -1  22 107.020 14.1900  24
  -1  -1 -22 106.433 17.7138   5
  -1   1 -22 79.0603 16.5991   5
  -1  -1 -22 112.227 13.6924  22
  -1   1 -23 621.034 39.7005   5
  -1  -1 -23 661.507 40.4735   5
  -1   1 -23 653.993 39.7127   3
  -1  -1 -23 659.422 39.6453   3
  -1  -1 -23 607.457 40.0523   4
  -1   1 -23 601.370 39.6188   4
   1   1  23 616.337 37.8453  18
  -1  -1 -23 657.999 37.5639  22
   1   1  24 47.7435 13.4878  18
  -1  -1 -24 49.6951 15.1372   4
  -1   1 -24 36.0416 14.7129   4
  -1  -1 -24 21.4920 10.2050  22
  -1  -1 -24 32.3088 14.7388   5
  -1   1 -24 49.9178 14.3778   5
  -1   1 -24 35.4499 12.4921   3
  -1  -1 -24 29.3890 12.2638   3
   1   1  25 7.98282 11.4313  18
  -1  -1 -25 5.70098 10.3912   3
  -1   1 -25 0.72201 10.4925   3
  -1  -1 -25-10.0183 12.7332   4
  -1   1 -25 0.65026 12.5797   4
  -1  -1 -25-0.66801 13.0218   5
  -1   1 -25-2.60199 12.6564   5
  -1  -1 -25-1.65585 9.10711  22
  -1   1 -26 425.454 27.6527   3
  -1  -1 -26 420.614 27.5046   3
  -1  -1 -26 479.633 28.8758   5
  -1   1 -26 446.663 28.3350   5
  -1  -1 -26 473.057 28.5908   4
  -1   1 -26 408.811 27.9892   4
  -1  -1 -26 440.642 26.3808  22
  -1   1 -27 16.3639 8.65220   3
  -1  -1 -27 5.92836 8.09579   3
  -1  -1 -27 17.3916 7.64266  22
  -1  -1 -27 18.9764 10.3562   4
  -1   1 -27 14.9093 9.90726   4
  -1  -1 -27 10.4489 10.4626   5
  -1   1 -27 17.6417 9.94318   5
  -1  -1 -28 221.815 14.6264  26
  -1  -1 -28 257.477 16.4955   5
  -1   1 -28 228.999 15.9665   5
  -1  -1 -28 254.110 14.9256  22
  -1  -1 -28 255.060 16.5074   4
  -1   1 -28 230.530 16.0456   4
   1  -1  29 159.169 9.60651  18
  -1   1 -29 131.530 9.31694   5
  -1  -1 -29 144.391 9.53052   5
  -1  -1 -29 145.249 9.58683   4
  -1   1 -29 132.471 9.41776   4
   1   3 -27 245.154 14.9475  41
  -1  -3  27 266.491 15.8149  18
   1  -3 -26 321.483 18.9126  22
  -1  -3  26 360.255 21.1139  18
  -1  -3  25 175.501 14.8156  18
   1  -3 -25 156.937 11.7120  22
   1  -3 -25 125.731 12.0611   5
   1  -3 -25 136.185 12.3121   4
   1   3 -25 140.406 11.6928  34
   1  -3 -24 136.049 11.9710  22
   1  -3 -24 120.560 12.8353   5
   1  -3 -24 127.182 13.1504   4
  -1  -3  24 125.587 15.3272  18
   1   3 -23 389.930 23.7643  33
  -1  -3  23 404.759 26.7309  18
   1   3 -23 380.526 24.5048  22
   1  -3 -23 422.869 24.4839  22
   1  -3 -23 340.263 24.5813   3
   1  -3 -23 406.842 25.6112   4
   1  -3 -23 408.415 25.6068   5
   1  -3 -22 109.469 13.8766   3
  -1  -3  22 137.668 16.6947  18
   1  -3 -22 146.020 13.2896  22
   1   3 -22 133.394 13.9051  22
   1  -3 -22 137.099 15.5082   4
   1  -3 -22 133.982 14.8832   5
   1   3 -22 146.007 13.2407  33
   1   3 -21 66.4493 12.0708   3
   1  -3 -21 72.6532 12.7260   3
  -1  -3  21 131.909 16.3987  18
   1  -3 -21 86.5433 13.9896   5
   1   3 -21 74.7352 13.7309   5
   1   3 -21 104.923 11.9935  33
   1  -3 -21 72.0268 13.6867   4
   1   3 -21 74.3113 13.7894   4
   1  -3 -21 107.028 11.9411  22
   1   3 -21 98.6352 12.5947  22
   1   3 -20 904.663 48.4510  22
   1  -3 -20 899.186 47.6135  22
   1  -3 -20 799.178 48.7707   4
   1   3 -20 808.409 48.7015   4
   1   3 -20 889.917 48.0239  33
   1  -3 -20 863.727 48.9617   5
   1   3 -20 813.274 48.5083   5
   1  -3 -20 928.704 49.0242   3
   1   3 -20 782.055 47.9902   3
   1  -3 -19 7.33191 10.1349   3
   1   3 -19-2.74801 9.40674   3
   1   3 -19 3.48937 10.0028  22
   1  -3 -19 3.02205 8.78347  22
   1   3 -19-4.16860 9.16024  33
   1   3 -19-5.50427 11.8937   4
   1  -3 -19 2.01412 11.9086   4
   1   3 -19-3.43052 11.6591   5
   1  -3 -19-3.34740 11.6146   5
  -1   3  18 924.190 50.4293  24
   1   3 -18 854.974 50.0696   4
   1   3 -18 840.710 49.3213   3
   1  -3 -18 957.248 50.3507   3
   1   3 -18 805.137 65.0523   2
   1  -3 -18 907.768 48.8207  22
   1   3 -18 876.979 49.6046  22
   1   3 -18 839.522 49.7069   5
   1   3 -18 886.288 49.5064  33
  -1   3  17 2487.62 127.885  24
   1   3 -17 2231.15 141.127   1
   1   3 -17 2500.08 127.772   4
   1   3 -17 2477.54 127.636   3
   1  -3 -17 2638.94 128.337   3
  -1   3  17 2618.73 144.386   8
   1   3 -17 2350.32 144.318   2
   1   3 -17 2439.71 127.732  33
   1   3 -17 2414.06 127.484   5
   1   3 -17 2512.36 127.940  22
   1  -3 -17 2423.75 126.900  22
   1   3 -16 1002.27 54.7906  33
  -1   3  16 993.717 69.7125   8
   1   3 -16 931.123 67.5102   1
   1  -3 -16 914.742 68.9296   1
   1   3 -16 963.776 70.1469   2
   1  -3 -16 1001.50 70.1642   2
   1  -3 -16 1030.33 55.0035   3
   1   3 -16 1018.21 54.5763   3
  -1   3  16 936.342 54.8697  24
   1   3 -16 1012.23 54.7888  22
   1   3 -15 1012.97 53.3944   3
   1  -3 -15 1010.73 53.8951   3
   1   3 -15 964.370 66.6991   1
   1  -3 -15 980.072 68.3375   1
   1  -3 -15 931.558 66.6861   2
   1   3 -15 960.381 68.2433   2
  -1   3  15 994.668 68.6181   8
  -1   3  15 946.795 53.6140  24
   1   3 -15 941.703 53.4229  33
  -1   3  14 605.557 46.5948   8
   1  -3 -14 546.323 31.7321   3
   1   3 -14 538.151 31.1759   3
   1   3 -14 465.066 43.0460   2
   1  -3 -14 531.534 43.7967   2
   1  -3 -14 513.341 44.0641   1
   1   3 -14 460.108 41.2937   1
  -1   3  13 7.29132 17.7218   8
   1   3 -13-11.3407 17.1959   2
   1  -3 -13-4.22851 15.6238   2
   1   3 -13 16.0789 7.38027   3
   1  -3 -13 15.2420 16.9160   1
   1   3 -13-9.89488 14.6244   1
   1  -3 -12 9.44524 14.0502   2
   1   3 -12-14.2526 17.6836   2
  -1   3  12 4.59586 17.5292   8
   1   3 -12 15.9957 13.5581   1
   1  -3 -12 7.85295 14.8836   1
  -1   3  11 1413.04 78.5154   8
   1   3 -11 1271.32 72.6616   1
   1  -3 -11 1258.00 73.9278   1
   1   3 -11 1140.68 62.9447  10
   1   3 -11 1276.03 74.5391   2
   1  -3 -11 1307.16 73.8384   2
   1   3 -10 864.642 55.2115   2
   1  -3 -10 786.744 53.3537   2
  -1   3  10 914.999 58.9431   8
   1   3 -10 843.236 53.0209   1
   1  -3 -10 900.702 54.9227   1
  -1   3   9 13.5015 18.0705   8
   1   3  -9 24.0123 11.5798   1
   1  -3  -9 13.3503 12.0494   1
  -1   3   9 12.9945 10.0381   9
   1   3  -9 5.55546 12.3106   2
   1  -3  -9 17.8944 12.2773   2
  -1   3   8 1998.70 112.051   8
   1  -3  -8 2086.67 107.379   1
   1   3  -8 1962.94 106.095   1
  -1   3   8 1985.07 105.976   9
   1  -3  -8 1920.15 106.330   2
   1   3  -8 1962.47 107.141   2
  -1   3   7 1188.44 67.5977   8
   1   3  -7 1045.58 59.3949   1
   1  -3  -7 1134.51 60.8172   1
  -1   3   7 1054.46 59.4307   9
   1   3  -7 1014.19 60.2329   2
   1  -3  -7 1038.56 59.7573   2
   1  -3  -6 1350.45 72.7472   1
   1   3  -6 1308.20 71.8459   1
  -1   3   6 1388.27 79.7959   8
   1  -3  -6 1359.77 72.2469   2
   1   3  -6 1352.48 72.7282   2
   1   3  -5 22.1379 7.76612   1
   1  -3  -5 29.3927 8.75318   1
  -1   3   5 29.1084 17.3782   8
   1   3  -5 34.7802 8.30881   2
   1  -3  -5 26.4324 7.36140   2
   1   3  -4 154.948 11.7427   1
   1   3  -4 174.302 12.3304   2
  -1   3   3 2229.75 118.735   7
  -1   3   2 64.1921 14.2481   7
  -1   3   2 87.3972 17.8104   8
   1   3  -2 46.2996 14.9828   8
   1   3  -1 92.6127 17.8255   8
  -1   3   1 142.965 19.8923   8
  -1   3   1 128.450 16.8153   7
   1   3   0 3.68292 13.6856   8
   1   3   0-3.42117 12.0723   7
  -1   3   0-7.04368 12.0226   7
  -1   3   0 1.22075 14.1108   8
   1   3   1 65.7675 14.7154   7
  -1   3  -1 66.2903 16.1869   8
  -1   3  -1 54.7197 14.8942   7
  -1   3  -2 2059.62 105.996   7
  -1   3  -2 1835.76 104.368   8
   1   3   2 1937.55 104.142   7
  -1   3  -3 4840.32 256.412   8
  -1   3  -3 4972.14 258.392   7
   1   3   3 5250.44 259.558   8
   1   3   3 5115.24 256.947   7
  -1   3  -4 33.4720 6.04478   1
  -1   3  -4 43.2483 15.6514   7
   1   3   4 46.1922 16.4819   8
  -1   3  -4 22.6995 13.0443   8
   1   3   4 39.8480 13.4671   7
  -1   3  -4 21.7048 6.54996   2
  -1   3  -5 1671.68 82.1320   1
  -1  -3  -5 1718.34 82.9912   1
   1   3   5 1778.96 91.0136   8
  -1   3  -5 1557.45 88.9703   7
  -1  -3  -5 1437.68 82.0392   2
  -1   3  -5 1450.36 82.3927   2
  -1  -3  -6 1602.92 79.9318   1
  -1   3  -6 1442.40 78.7291   1
   1   3   6 1649.07 87.1775   8
  -1   3  -6 1557.09 85.8729   7
  -1  -3  -6 1422.72 79.2007   2
  -1   3  -6 1405.10 79.4101   2
  -1   3  -7 91.4130 12.9123   1
  -1  -3  -7 99.7392 13.7787   1
   1   3   7 129.361 20.8154   8
  -1   3  -7 111.556 19.2827   7
  -1   3  -7 101.710 14.1319   2
  -1  -3  -7 105.448 13.9228   2
  -1  -3  -8 566.268 36.7545   1
  -1   3  -8 522.985 35.5488   1
   1   3   8 560.029 41.4908   8
  -1   3  -8 602.489 42.3286   7
  -1  -3  -8 566.505 36.5307   2
  -1   3  -8 525.100 36.5638   2
  -1  -3  -9 2236.77 113.477   1
  -1   3  -9 2072.60 111.487   1
   1   3   9 2090.82 117.149   8
  -1   3  -9 1946.90 112.304   2
  -1  -3  -9 2030.85 112.083   2
  -1   3 -10 1549.32 86.8219   1
  -1  -3 -10 1639.63 88.5825   1
   1   3  10 1510.23 91.4836   8
  -1  -3 -10 1451.59 87.1196   2
  -1   3 -10 1558.09 88.8622   2
  -1   3 -11 764.688 48.9152   1
  -1  -3 -11 780.699 50.1624   1
   1   3  11 712.983 52.2010   8
  -1   3 -11 762.549 50.5266   2
  -1  -3 -11 651.552 48.0858   2
  -1   3 -12 1853.03 110.048   1
  -1  -3 -12 2040.58 112.491   1
   1   3  12 2086.00 115.082   8
  -1  -3 -12 1951.33 111.514   2
  -1   3 -12 1976.92 112.924   2
  -1   3 -13 705.464 49.8375   1
  -1  -3 -13 716.114 51.1892   1
   1   3  13 768.992 53.6387   8
  -1  -3 -13 662.449 49.9834   2
  -1   3 -13 736.793 52.5396   2
  -1  -3 -14 752.980 55.5817   1
  -1   3 -14 798.106 55.2652   1
   1   3  14 775.894 56.0242   8
  -1   3 -14 746.842 56.4868   2
  -1  -3 -14 773.889 55.6398   2
  -1  -3 -15 101.095 23.0179   2
  -1   3 -15 81.6049 24.0539   2
  -1   3 -15 104.496 12.6446  22
  -1  -3 -15 117.049 23.4672   1
  -1   3 -15 66.4422 20.0178   1
  -1   3 -15 87.4852 11.4428  33
  -1   3 -15 86.2098 11.4121  20
   1   3  15 97.7278 22.3299   8
  -1   3 -16 258.859 31.0490   1
  -1  -3 -16 259.711 31.7388   1
  -1   3 -16 204.193 17.8954  33
  -1   3 -16 256.690 17.6366  20
  -1   3 -16 257.085 19.5027  22
   1   3  16 302.553 32.0920   8
  -1   3 -16 244.068 33.3663   2
  -1  -3 -16 200.974 30.8813   2
  -1   3 -17 27.6604 21.6453   2
  -1   3 -17 6.05202 12.1980   4
  -1   3 -17 10.9122 18.5065   1
  -1   3 -17 7.25495 10.5776  22
  -1   3 -17 22.2188 9.66865  33
  -1   3 -17 2.68185 11.7434   5
  -1   3 -17 14.4853 9.76371   3
   1  -3  18 164.921 18.4186  18
  -1   3 -18 154.648 15.5442   3
  -1   3 -18 155.352 16.6621   4
  -1  -3 -18 193.352 16.8258   3
  -1   3 -18 190.485 30.2915   2
  -1  -3 -18 159.778 13.9662  22
  -1   3 -18 172.509 16.3535  22
  -1   3 -18 134.905 14.5026  33
  -1   3 -18 159.754 16.8412   5
  -1  -3 -19 27.9098 12.0362   4
  -1   3 -19 44.3540 12.9645   4
  -1   3 -19 40.2890 9.97915  33
  -1   3 -19 16.5501 10.2611   3
  -1  -3 -19 26.9514 10.9673   3
   1  -3  19 32.7824 14.9938  18
  -1  -3 -19 31.1791 11.7500   5
  -1   3 -19 26.9858 11.9064   5
  -1   3 -19 33.9296 11.6862  22
  -1  -3 -19 23.7957 8.55270  22
  -1  -3 -20 705.964 40.9486   3
  -1   3 -20 684.654 40.6261   3
  -1   3 -20 709.555 39.8396  33
  -1   3 -20 753.186 41.1937  22
  -1  -3 -20 715.221 39.3785  22
  -1   3 -20 645.914 40.9096   5
  -1  -3 -20 682.084 40.8830   5
  -1   3 -20 657.710 40.9592   4
  -1  -3 -20 673.347 40.8910   4
   1  -3  20 711.701 41.4071  18
  -1  -3 -21-6.28639 11.6852   4
  -1   3 -21-0.64158 11.7131   4
  -1  -3 -21-2.06349 10.0973   3
  -1   3 -21-1.14972 7.99105  33
  -1  -3 -21 11.3205 11.4943   5
  -1   3 -21-3.21042 11.6081   5
  -1   3 -21 2.05268 10.4706  22
  -1  -3 -21 3.83371 8.31650  22
   1  -3  21 6.65979 13.8356  18
  -1  -3 -22 29.0321 12.1013   4
  -1  -3 -22 21.0475 10.3839   3
  -1  -3 -22 58.8264 9.84072  22
  -1   3 -22 50.6260 11.3041  22
  -1  -3 -22 34.3314 11.7290   5
   1  -3  22 37.6484 14.4494  18
   1  -3  23 402.224 26.2406  18
  -1   3 -23 373.033 23.8960  34
  -1   3 -23 413.212 24.7581  22
  -1  -3 -23 366.531 23.3688  22
  -1  -3 -23 390.150 24.7473   5
  -1  -3 -23 398.306 24.8612   4
  -1  -3 -23 345.577 24.0915   3
   1  -3  24 527.330 30.8288  18
  -1   3 -24 538.896 29.7075  22
  -1  -3 -24 498.564 28.5362  22
  -1  -3 -24 495.233 29.5863   4
  -1   3 -24 481.545 28.3500  34
  -1  -3 -24 497.995 29.5969   5
  -1  -3 -25 131.532 11.0233   4
   1  -3  25 150.782 13.9064  18
  -1  -3 -25 122.965 10.8480   5
  -1   3 -26 7.58948 6.78642  41
   1  -3  26 12.1655 8.69632  18
  -1   3 -27 91.6149 7.02086  41
   1  -3  27 105.132 8.93535  18
  -1   5  24 42.0385 5.45727  16
   1   5 -24 66.1531 6.49406  34
   1   5 -23 241.160 15.3205  34
  -1   5  23 217.602 14.3084  16
   1   5 -22 44.1039 10.4240  34
   1   5 -21 20.1614 6.92181  28
   1   5 -21 47.2149 12.0384  34
   1   5 -20 418.567 24.8571  28
   1   5 -20 439.413 24.5467  20
   1   5 -20 403.468 27.1212  34
   1   5 -19 1384.45 74.9698  28
   1   5 -19 1491.26 74.5574  20
   1   5 -18 28.2647 10.6921  20
   1   5 -18 15.3055 9.76039  28
   1   5 -18 18.9906 10.3805  33
   1   5 -17 6.14318 10.5471  20
   1   5 -17 12.8153 10.5500  28
   1   5 -17 19.6292 10.6377  33
   1   5 -16 42.9518 11.7759  20
   1   5 -16 52.5929 11.8016  28
   1   5 -16 39.7541 11.6596  33
   1   5 -15 1.05844 11.4443  20
   1   5 -15 3.15533 11.0668  33
   1   5 -15-4.59899 10.9400  28
   1   5 -14-1.06685 8.23142  11
   1   5 -14 17.6312 11.3905  33
   1   5 -14 12.8906 11.7886  28
  -1   5  14 3.20479 19.9624   8
   1   5 -14 5.91339 7.18223  42
   1   5 -13 681.668 35.8126  42
  -1   5  13 750.408 57.1485   8
   1   5 -13 635.580 37.3337  28
   1   5 -12 530.092 33.7282  11
   1   5 -12 643.947 36.0234  28
   1   5 -12 640.485 34.2294  42
  -1   5  12 685.470 54.8871   8
  -1   5  12 532.703 33.3296  38
   1   5 -11-5.42790 8.21048  42
   1   5 -11-5.38080 7.94249  11
   1   5 -11 12.3343 10.4744  33
   1   5 -11 9.67199 9.53187  19
   1   5 -11 10.9272 11.8202  28
  -1   5  11-13.0802 22.6857   8
   1   5 -10 291.651 21.8278  28
  -1   5  10 370.276 39.1990   8
   1   5 -10 274.722 18.9254  11
   1   5 -10 286.861 19.6913  10
   1   5 -10 316.803 21.9827  33
   1   5 -10 276.252 20.7288  19
  -1   5  10 339.322 25.5072  27
   1   5 -10 264.281 19.9278  42
   1   5  -9 1351.76 69.5786  14
   1   5  -9 1346.89 69.6460  11
   1   5  -9 1277.13 70.6023  10
   1   5  -9 1343.56 71.8898  33
  -1   5   9 1486.52 72.8220  27
  -1   5   9 1385.91 90.8209   8
   1   5  -9 1249.29 71.3881  28
   1   5  -9 1309.50 70.7261  42
   1   5  -8 652.475 37.1943  10
  -1   5   8 730.729 40.1696  27
   1   5  -8 618.442 37.7945  33
   1   5  -8 628.159 35.9726  14
   1   5  -8 693.937 36.0757  11
  -1   5   8 677.410 55.5890   8
   1   5  -8 596.645 36.9758  42
   1   5  -7 33.8161 8.80490  19
   1   5  -7 25.6662 7.14915  44
   1   5  -7 28.3145 8.42753  42
   1   5  -7 33.8771 9.04785  33
   1   5  -7 23.4633 8.51445  10
  -1   5   7 33.8229 15.2615  27
   1   5  -6 1854.41 96.3957  10
  -1   5   5 484.237 42.4467   8
   1   5  -5 463.895 40.1906   7
   1   5  -5 427.295 26.8669  10
  -1   5   4 2683.32 147.588   8
   1   5  -4 2498.85 144.904   7
  -1   5   3 643.350 52.1991   8
   1   5  -3 721.354 51.5954   7
   1   5  -2 1061.43 66.8720   7
  -1   5   2 943.178 66.4022   8
   1   5  -1 15.6787 15.2240   7
  -1   5   1 49.3053 19.3224   8
  -1   5   1 8.86462 16.3013   7
   1   5   0 1711.39 99.0327   7
  -1   5   0 1552.89 98.4767   8
   1   5   0 1740.36 101.330   8
  -1   5   0 1692.65 99.4046   7
  -1   5  -1 277.525 32.4493   8
  -1   5  -1 365.586 34.0548   7
   1   5   1 396.627 35.6884   8
   1   5   1 369.888 33.4755   7
  -1   5  -2 433.047 38.8357   7
  -1   5  -2 427.155 38.4554   8
   1   5   2 470.283 38.0927   7
   1   5   2 475.484 41.0910   8
  -1   5  -3 175.225 24.9418   7
   1   5   3 173.667 25.7367   8
  -1   5  -4 871.593 60.8218   7
  -1   5  -5 677.582 51.8242   7
  -1   5  -6 1069.89 75.4404   7
   1   5   6 1270.24 78.6516   8
  -1   5  -7 158.701 13.7171  42
  -1   5  -7 191.305 27.9169   7
   1   5   7 168.884 28.1581   8
  -1   5  -7 162.712 14.9585  33
  -1   5  -7 149.818 16.3756  34
   1   5   7 164.151 15.0816  38
   1   5   7 221.112 19.2201  27
   1   5   7 186.119 13.2184  25
  -1   5  -7 154.391 15.1399  28
  -1   5  -8 9.54385 7.26755  42
   1   5   8-5.85956 19.3954   8
  -1   5  -8 11.3510 18.9397   7
   1   5   8 2.09755 6.58038  14
  -1   5  -8 13.0260 7.40601  14
  -1   5  -8-1.82002 12.2786  34
  -1   5  -8 11.5472 9.30410  33
  -1   5  -8 4.27979 9.78051  28
   1   5   8 17.2217 15.5561  27
   1   5   8-14.0632 11.7991  38
   1   5   9 0.87731 10.7033  38
   1   5   9 38.9995 21.7297   8
  -1   5  -9 8.91043 18.3332   7
  -1   5  -9 26.2726 9.82817  33
  -1   5  -9 3.31716 6.64978  11
  -1   5  -9 11.8328 7.30546  14
  -1   5  -9 25.1947 10.9260  28
   1   5   9 14.3779 16.0239  27
  -1   5  -9 2.25115 7.52840  42
  -1   5 -10 1612.97 85.9239  42
   1   5  10 1825.94 105.696   8
  -1   5 -10 1850.57 106.757   7
  -1   5 -10 1695.89 85.2055  11
  -1   5 -10 1617.43 86.8569  28
   1   5  10 1607.46 85.3114  38
  -1   5 -11 42.8446 8.49308  11
  -1   5 -11 62.8045 22.8559   7
   1   5  11 27.8996 21.7665   8
  -1   5 -11 47.3523 9.00214  42
  -1   5 -11 30.8532 11.9866  28
  -1   5 -12 2584.11 149.117   7
   1   5  12 2667.29 146.821   8
  -1   5 -12 2486.29 128.944  33
  -1   5 -12 2507.14 128.151  28
  -1   5 -12 2505.79 127.372  20
  -1   5 -12 2412.34 126.490  11
  -1   5 -13 45.8188 12.3575  33
  -1   5 -13 43.9206 12.3789  20
  -1   5 -13 26.9998 11.6216  28
  -1   5 -13 43.2707 23.3388   7
   1   5  13 3.06617 21.0224   8
  -1   5 -14 1434.24 75.7611  33
   1   5  14 1344.51 90.9805   8
  -1   5 -14 1343.39 94.7923   7
  -1   5 -14 1385.55 74.5664  28
  -1   5 -14 1404.80 74.0250  20
  -1   5 -15 260.719 19.9087  28
  -1   5 -15 249.960 20.8426  33
  -1   5 -15 272.207 20.0303  20
  -1   5 -16 244.694 19.2508  28
  -1   5 -16 234.162 21.9840  34
  -1   5 -16 284.464 19.8314  20
  -1   5 -17 295.145 21.1679  28
  -1   5 -17 301.849 24.5247  34
  -1   5 -17 329.717 21.4135  20
  -1   5 -18 189.192 15.3205  28
  -1   5 -18 180.095 18.8676  34
  -1   5 -18 190.399 15.6431  20
  -1   5 -19 3.67516 8.46181  28
  -1   5 -19 13.0488 13.0545  34
  -1   5 -19 22.8677 9.48026  20
  -1   5 -20 180.238 16.5218  34
  -1   5 -20 167.486 12.6938  28
   1   5  21 102.397 11.0067  16
  -1   5 -21 112.284 13.1927  34
   1   5  22 393.635 24.9054  16
  -1   5 -22 443.982 26.1915  41
   1   5  23 46.3622 6.65521  16
  -1   5 -23 59.7710 8.72373  41
   1   5  24 144.302 9.52457  16
  -1   5 -24 207.564 11.3200  41
  -1   7  19 66.3597 4.88629  16
  -1   7  18 95.7295 7.55777  16
   1   7 -18 103.211 7.62502  28
   1   7 -18 109.595 9.20323  34
   1   7 -17 53.0471 9.07316  34
   1   7 -17 32.9526 7.26260  20
   1   7 -17 43.1404 6.97680  28
   1   7 -16 752.392 39.4061  34
   1   7 -16 788.548 38.6021  20
   1   7 -16 761.042 38.9083  28
  -1   7  15 107.045 10.8245  16
   1   7 -15 141.938 14.0314  34
   1   7 -15 140.475 11.8813  20
   1   7 -15 116.323 12.1019  28
  -1   7  14 291.630 19.7645  16
   1   7 -14 328.761 22.1132  34
   1   7 -14 312.087 20.1795  20
   1   7 -14 322.237 20.8491  28
   1   7 -13 174.823 16.8616  34
  -1   7  13 150.633 13.5396  16
   1   7 -13 167.556 15.6771  28
  -1   7  12 18.3313 9.06409  16
   1   7 -12 15.1760 11.5514  28
  -1   7  12 28.3323 9.42157  38
   1   7 -12 9.94433 12.6998  34
   1   7 -11 320.079 23.5751  34
  -1   7  11 283.380 21.0379  16
  -1   7  11 352.709 20.8281  38
   1   7 -11 348.181 23.5154  28
   1   7 -10 1231.72 67.2854  20
   1   7 -10 1369.39 68.5916  34
  -1   7  10 1412.92 66.8024  38
  -1   7   9 287.776 21.2746  16
  -1   7   9 362.032 22.1820  38
   1   7  -9 313.389 20.2517  14
   1   7  -9 346.878 23.7592  34
   1   7  -9 338.054 22.2397  20
   1   7  -8 76.7291 14.0655  28
  -1   7   8 92.4213 13.3825  38
   1   7  -8 94.7763 10.4807  14
  -1   7   8 80.7704 11.0850  16
   1   7  -8 70.5371 12.9730  20
   1   7  -8 112.045 14.6064  34
   1   7  -7 30.7154 12.4822  28
  -1   7   7 57.0650 12.8711  38
  -1   7   7 49.8807 8.84211  14
   1   7  -7 62.0930 9.49129  14
  -1   7   7 32.2595 9.07465  16
   1   7  -7 32.6472 11.6908  20
   1   7  -7 59.4518 13.0323  34
   1   7  -6 433.165 26.0628  14
  -1   7   6 452.204 25.6033  14
   1   7  -6 429.308 28.0320  28
  -1   7   6 447.292 27.3877  38
   1   7  -6 411.886 26.8453  34
   1   7  -6 388.285 26.2447  20
  -1   7   5 499.938 26.7936  14
   1   7  -5 490.891 27.1782  14
  -1   7   5 463.083 28.0493  38
   1   7  -5 435.326 28.4446  28
   1   7  -5 406.063 27.0390  34
   1   7  -5 387.583 26.5876  25
   1   7  -5 398.887 26.7880  20
  -1   7   4 116.039 15.5100  38
   1   7  -4 107.430 14.0154  28
   1   7  -4 88.8010 9.89896  11
   1   7  -4 93.4908 12.6263  20
  -1   7   4 110.258 11.5296  14
   1   7  -4 126.030 12.6491  14
  -1   7   4 132.706 16.2670  27
   1   7  -4 100.158 11.6879  25
   1   7  -3 1211.79 62.9576  28
   1   7  -3 1152.47 62.0058  25
   1   7  -3 994.608 61.2782  20
   1   7  -3 1221.06 61.1442  11
  -1   7   3 1240.08 62.3884  14
   1   7  -3 1225.05 62.4211  14
   1   7  -2 11.3936 7.61997  11
  -1   7   2 43.9801 10.5714  28
   1   7  -2 33.7472 10.8913  28
   1   7  -2 28.8812 7.14104  44
  -1   7   2 40.3955 9.74384  14
   1   7  -2 39.8536 10.0615  14
   1   7  -2 27.5091 9.38977  25
   1   7  -2 22.3332 9.52984  20
  -1   7   1 413.691 28.3054  28
   1   7  -1 438.904 28.5277  28
   1   7  -1 414.423 27.0851  44
   1   7  -1 428.400 27.7343  25
   1   7  -1 459.994 26.9371  11
   1   7  -1 469.143 28.5200  14
   1   7   0 937.939 51.7684  28
  -1   7   0 973.125 52.2133  28
   1   7   0 971.942 51.4599  25
   1   7   0 906.247 50.5251  11
  -1   7   0 1007.10 52.3655  38
  -1   7  -1 17.7374 12.8169  38
   1   7   1 4.90340 8.69796  25
  -1   7  -1 0.56615 10.3809  28
   1   7   1 8.88244 9.23955  28
   1   7   1-17.3561 8.18979  11
  -1   7  -1-3.95242 9.43888  14
  -1   7  -2 940.473 48.0348  14
   1   7   2 895.370 47.7358  14
  -1   7  -2 921.416 47.8600  38
   1   7   2 813.501 46.1807  11
   1   7   2 993.041 47.4590  25
  -1   7  -2 876.227 48.1718  28
   1   7   2 894.887 47.1764  28
  -1   7  -2 790.756 46.8796  34
  -1   7  -2 746.176 46.1468  20
   1   7   3 1910.91 108.361  16
   1   7   3 2199.19 109.683  14
  -1   7  -3 2237.34 109.864  14
  -1   7  -3 2256.48 109.522  38
   1   7   3 2553.14 110.169  38
   1   7   3 1984.06 108.443  11
  -1   7  -3 1981.89 109.276  25
   1   7   3 2414.76 109.558  25
  -1   7  -3 2137.72 110.195  28
  -1   7  -3 2015.72 109.107  34
  -1   7  -3 1994.68 108.655  20
   1   7   4 1149.95 65.6106  16
  -1   7  -4 1331.57 66.8886  14
   1   7   4 1326.18 66.5886  14
   1   7   4 1206.72 65.6394  11
  -1   7  -4 1218.72 66.5537  25
  -1   7  -4 1278.15 67.6204  28
  -1   7  -4 1168.47 66.4698  34
  -1   7  -4 1201.78 66.0727  20
   1   7   5 160.839 13.9125  16
   1   7   5 187.064 14.2256  14
  -1   7  -5 185.080 14.8965  14
   1   7   5 217.449 17.2771  38
   1   7   5 148.902 13.2825  11
  -1   7  -5 135.710 14.4861  25
  -1   7  -5 171.638 16.6545  28
  -1   7  -5 163.173 15.3254  20
  -1   7  -5 153.117 16.5215  34
   1   7   6 32.0717 12.3405  38
  -1   7  -6-10.6700 11.7412  28
  -1   7  -6 7.68094 8.54031  14
   1   7   6 6.71141 8.48714  16
   1   7   6 2.82018 7.75834  14
  -1   7  -6-1.62722 9.32221  25
  -1   7  -6 4.80025 10.4857  20
  -1   7  -6-2.70074 12.2088  34
  -1   7  -7 312.820 22.1353  20
   1   7   7 285.566 21.1740  16
  -1   7  -7 349.209 23.6832  34
   1   7   7 317.811 20.6335  14
   1   7   8 17.2073 9.31137  16
   1   7   8 13.2550 7.01754  14
  -1   7  -8 3.86230 10.9451  20
  -1   7  -8 30.0206 13.6966  34
  -1   7  -9 38.8240 11.3873  20
   1   7   9 27.8210 9.85713  16
  -1   7  -9 52.5953 13.9476  34
  -1   7  -9 22.5013 12.8486  28
  -1   7 -10 1252.56 71.4909  20
  -1   7 -10 1311.97 72.6732  34
   1   7  10 1202.45 71.5052  16
  -1   7 -10 1249.09 72.4802  28
  -1   7 -11 49.8183 12.8567  28
  -1   7 -11 50.6037 11.9749  20
   1   7  11 57.9229 10.5883  16
  -1   7 -11 74.3939 14.7498  34
  -1   7 -12 312.546 21.0747  28
  -1   7 -12 310.576 22.2611  34
   1   7  12 269.078 19.5710  16
   1   7  13 5.83962 8.48036  16
  -1   7 -13 7.34686 12.5989  34
  -1   7 -13-3.25726 9.97828  28
  -1   7 -14 35.7337 9.86715  20
   1   7  14 12.2065 8.11984  16
  -1   7 -14 27.5911 12.0755  34
  -1   7 -14 12.6985 9.34994  28
  -1   7 -15 5.91194 8.63534  20
  -1   7 -15 2.34756 10.8815  34
  -1   7 -15 2.44382 8.09235  28
   1   7  15 10.2750 7.26897  16
  -1   7 -16 30.1887 7.44297  28
   1   7  16 30.6404 6.91457  16
  -1   7 -17 55.2817 6.70490  28
   1   7  17 48.1014 6.58239  16
  -1   7 -18 198.011 11.7448  25
  -1   7 -19-0.85274 2.34018  25
  -1   7 -19 2.91016 3.83068  34
   2   0 -29-1.45596 5.97278   5
   2   0 -29-1.57121 4.58734  22
   2   0 -29-5.78962 5.96930   4
   2   0 -28 128.153 12.0850   4
   2   0 -28 120.126 10.5390  22
   2   0 -28 112.413 11.8999   5
   2   0 -27-0.43825 8.09526  22
   2   0 -27-2.41688 10.4610   5
   2   0 -27 11.1346 10.5569   4
  -2   0  27-3.45899 9.39501  18
   2   0 -26 24.7800 12.6426   4
  -2   0  26 24.1035 11.5592  18
   2   0 -26 16.3759 10.4101   3
   2   0 -26 15.7957 9.93884  22
   2   0 -26 11.1697 12.3083   5
   2   0 -25-0.68172 12.9714   4
   2   0 -25-2.25819 11.2328   3
  -2   0  25-7.04266 12.1194  18
  -2   0  25 12.3536 11.5345  24
   2   0 -25 2.71692 13.3652   5
   2   0 -25-9.06210 10.2536  22
   2   0 -24 1644.98 85.4829  22
   2   0 -24 1589.11 86.7034   5
  -2   0  24 1602.83 85.2530  24
   2   0 -24 1602.57 86.7200   4
   2   0 -24 1642.54 86.9822   3
  -2   0  24 1615.83 85.1057  18
   2   0 -23-0.80837 14.8228   4
   2   0 -23-1.76707 12.3969   3
  -2   0  23 7.83157 13.7776  18
  -2   0  23-1.30752 13.2880  24
   2   0 -23 0.80736 14.3548   5
   2   0 -23 14.8079 11.2461  22
   2   0 -22 425.605 29.3362  22
   2   0 -22 454.774 31.5606   5
  -2   0  22 471.581 29.9809  24
  -2   0  22 444.222 30.3005  18
   2   0 -22 488.664 31.9865   4
   2   0 -22 450.095 31.4862   3
  -2   0  21-2.53227 13.8273  18
   2   0 -21 8.41692 13.4990   4
   2   0 -21 3.99858 23.7235   2
  -2   0  21-2.78042 13.5000  24
   2   0 -21-0.91265 13.5101   3
   2   0 -21 18.5289 14.2598   5
   2   0 -20 181.999 19.8022   3
   2   0 -20 169.417 34.9434   2
   2   0 -20 213.103 20.5493   5
  -2   0  20 229.537 19.7135  24
   2   0 -20 137.977 33.2224   1
  -2   0  20 201.091 18.5432  17
   2   0 -20 184.284 19.9003   4
   2   0 -19 11.1194 12.8459   3
  -2   0  19-0.66403 13.1144  24
  -2   0  19 4.01442 12.9435  17
   2   0 -19-5.56461 12.9247   4
   2   0 -19-3.78872 22.7059   2
   2   0 -19 1.59777 12.8647   5
  -2   0  19-30.0112 23.9810   9
   2   0 -19 7.08595 25.4797   1
  -2   0  18 471.253 29.8555  17
   2   0 -18 439.640 31.0121   3
   2   0 -18 422.449 46.9559   2
   2   0 -18 414.586 30.5822   5
   2   0 -18 430.823 47.1602   1
  -2   0  18 521.867 46.7043   9
   2   0 -18 477.660 31.1769   4
  -2   0  18 500.544 29.9712  24
  -2   0  17 11.6581 18.3193   9
   2   0 -17-16.6810 21.5341   2
   2   0 -17 6.12492 21.4035   1
  -2   0  16 1094.44 71.0118   9
   2   0 -16 965.534 71.7481   2
   2   0 -16 986.230 70.4119   1
   2   0 -15 14.0578 19.2135   2
  -2   0  15-2.42585 16.3212   9
  -2   0  15-1.50822 12.0623   8
   2   0 -15 25.5055 18.7228   1
   2   0 -14 3813.60 210.750   2
  -2   0  14 4143.05 209.508   9
  -2   0  14 3935.12 203.321   8
   2   0 -14 3622.73 208.390   1
   2   0 -13-4.61326 15.8826   2
  -2   0  13-17.7280 16.6114   9
  -2   0  13 5.10999 12.0573   8
   2   0 -13 10.3462 15.1885   1
  -2   0  12 91.5402 18.8560   9
   2   0 -12 56.0758 19.0030   2
   2   0 -12 107.203 20.4252   1
  -2   0  11 1.56448 13.6522   9
   2   0 -11-3.71475 14.3423   2
   2   0 -11-6.58945 15.2953   1
  -2   0  10 1504.51 83.9075   9
   2   0 -10 1394.02 84.6155   2
   2   0 -10 1500.45 84.2458   1
  -2   0   9 12.1453 11.5556   9
   2   0  -9 1.46794 11.6721   2
   2   0  -9-3.86134 11.8007   1
  -2   0   8 1596.53 83.3841   9
   2   0  -8 1410.36 84.4009   2
   2   0  -8 1521.61 83.7174   1
  -2   0   7 2.74321 9.07136   9
   2   0  -7-11.2851 11.5967   2
   2   0  -7 9.78451 11.2491   1
   2   0  -6 3798.23 194.352   1
   2   0  -5 2.14087 14.5036   1
   2   0  -4 1290.34 68.8197   1
   2   0  -3-2.93108 7.32645   1
   2   0  -2 8790.73 437.361   1
   2   0  -1 2.31425 4.57998   1
   2   0   0 5912.58 294.787   1
   2   0   1 2.63323 6.05648   1
   2   0   2 63.3239 9.53679   1
   2   0   3-0.14066 3.18558   8
   2   0   4 7.14011 5.67197   8
   2   0   5 5.60735 7.31360   8
   2   0   6 1174.73 60.6218   8
  -2   0  -7-8.27461 9.76178   2
   2   0   7 1.80866 5.62813   8
  -2   0  -7 3.77135 10.2645   1
  -2   0  -8 9198.49 451.840   2
  -2   0  -8 9085.91 451.105   1
   2   0   8 8828.71 445.799   8
  -2   0  -9 5.45865 12.6178   2
   2   0   9 4.98310 7.29201   8
  -2   0  -9-4.97888 11.5090   1
   2   0  10 315.187 21.8517   8
  -2   0 -10 329.449 28.2290   1
  -2   0 -11-1.75622 13.6421   2
   2   0  11 5.76209 8.08500   8
  -2   0 -11-9.66781 14.1264   1
   2   0  12 1625.30 85.4018   3
  -2   0 -12 1608.03 95.8059   2
  -2   0 -12 1687.13 95.0948   1
  -2   0 -13-2.20799 14.1327   2
  -2   0 -13-12.2922 15.0412   1
  -2   0 -14 230.586 28.2969   2
  -2   0 -14 208.953 27.9383   1
  -2   0 -15-2.72511 16.3334   2
  -2   0 -15 15.2869 19.1945   1
  -2   0 -16 38.9129 20.9856   2
  -2   0 -16 28.0834 21.0863   1
  -2   0 -17 0.70867 11.3961   4
  -2   0 -17 3.25637 19.5155   2
  -2   0 -17-18.4468 21.6448   1
  -2   0 -17 1.23696 8.53311  22
  -2   0 -17 0.70813 10.9520   5
   2   0  17 4.60494 12.3805  18
  -2   0 -18 919.169 53.0823   5
  -2   0 -18 1057.11 74.5450   2
   2   0  18 913.097 51.7030  24
   2   0  18 971.843 52.3009  18
  -2   0 -18 916.229 51.4368  22
  -2   0 -18 873.412 52.8767   4
  -2   0 -18 935.584 70.5551   1
   2   0  19-3.25574 13.7529  18
  -2   0 -19-2.42380 13.4361   4
  -2   0 -19 26.1516 25.5282   2
   2   0  19 12.6732 12.6538  24
  -2   0 -19-7.75766 10.5073  22
  -2   0 -19-21.3327 23.9182   1
  -2   0 -19-1.61385 13.5235   5
  -2   0 -20 1183.02 65.8522   5
  -2   0 -20 1186.12 86.1149   2
   2   0  20 1240.11 64.5817  24
   2   0  20 1193.52 64.9888  18
  -2   0 -20 1118.16 64.0031  22
  -2   0 -20 1150.04 65.7840   4
  -2   0 -20 1104.79 84.0601   1
  -2   0 -21-11.1206 14.4277   4
  -2   0 -21 15.8550 24.2253   2
   2   0  21-7.60157 13.0705  24
   2   0  21 8.23119 15.1489  18
  -2   0 -21 7.70271 23.9868   1
  -2   0 -21 10.2336 14.5638   5
  -2   0 -21 2.23400 10.5988  22
   2   0  22 141.570 18.4354  18
  -2   0 -22 102.975 17.7679   5
  -2   0 -22 139.704 15.2048  22
  -2   0 -22 104.121 17.9143   4
  -2   0 -23 7.30673 14.7134   4
   2   0  23 11.0205 14.6645  18
  -2   0 -23 6.48276 14.3776   5
  -2   0 -23 0.88789 12.3009   3
  -2   0 -23 9.25642 11.5501  22
  -2   0 -24 160.918 17.9627   4
   2   0  24 122.813 17.2115  18
  -2   0 -24 112.699 17.8363   5
  -2   0 -24 130.566 16.5664   3
  -2   0 -24 118.431 14.8093  22
  -2   0 -25 12.7274 13.6791   4
   2   0  25 17.5594 13.6105  18
  -2   0 -25 11.3909 14.0436   5
  -2   0 -25 2.22311 10.7218   3
  -2   0 -25 4.75539 10.2343  22
  -2   0 -26 729.555 44.1860   3
   2   0  26 794.558 43.7097  18
  -2   0 -26 803.307 44.7042   4
  -2   0 -26 823.326 44.9033   5
  -2   0 -26 783.008 43.4674  22
   2   0  27 3.60024 9.86642  18
  -2   0 -27 2.30547 10.6618   5
  -2   0 -27 3.28734 7.84498  22
  -2   0 -27 9.62823 10.3201   4
   2   0  28 64.9896 9.50456  18
  -2   0 -28 70.7309 9.84085   4
  -2   0 -28 68.8611 7.97983  22
  -2   0 -28 84.6478 10.0108   5
  -2   0 -29 1.44682 5.16372   4
  -2   0 -29 4.58532 5.14373   5
  -2   0 -29 3.78116 3.86121  22
   2  -2 -28 143.396 10.3700   4
   2  -2 -28 148.695 10.4568   5
   2  -2 -28 163.471 10.0589  22
  -2  -2  27 25.1794 9.72897  18
   2  -2 -27 37.7989 8.92432   5
   2  -2 -27 29.9231 6.74609  22
   2  -2 -27 50.3681 9.14120   4
   2  -2 -26 23.0302 10.5252   4
  -2  -2  26 21.2002 11.1938  18
   2  -2 -26 5.27539 10.2500   5
   2  -2 -26 21.5658 8.86216   3
   2   2 -26 14.2214 8.34994  22
   2  -2 -26 5.68139 7.44924  22
   2  -2 -25 192.626 17.2251   3
   2   2 -25 179.336 17.0960   3
  -2  -2  25 229.301 19.0281  18
   2  -2 -25 253.461 19.5498   4
   2   2 -25 219.448 18.4614   4
   2   2 -25 247.774 18.9485   5
   2  -2 -25 266.958 19.7702   5
   2  -2 -25 226.214 16.5408  22
   2   2 -25 247.836 17.1644  22
   2  -2 -24 458.298 31.9142   3
   2   2 -24 513.208 32.2660   3
   2  -2 -24 549.623 33.8340   5
   2   2 -24 551.518 33.1816   5
  -2  -2  24 517.984 32.8731  18
   2  -2 -24 592.479 34.2109   4
   2   2 -24 514.065 32.8720   4
   2  -2 -24 497.613 30.9698  22
   2   2 -24 587.502 31.9839  22
   2   2 -23 136.398 17.0508   4
   2  -2 -23 160.741 18.1562   4
   2   2 -23 124.953 11.8900  33
   2   2 -23 116.480 15.0863   3
   2  -2 -23 127.748 15.1086   3
  -2  -2  23 141.760 17.4826  18
  -2  -2  23 126.158 13.4909  24
   2  -2 -23 137.655 17.3489   5
   2   2 -23 138.824 16.5506   5
   2  -2 -23 164.373 14.1670  22
   2   2 -23 137.609 14.5805  22
   2   2 -22 642.765 36.9720  22
   2  -2 -22 589.723 36.1792  22
   2   2 -22 658.398 38.0633   3
   2  -2 -22 666.773 38.1591   3
   2   2 -22 557.424 35.0541  33
  -2  -2  22 644.302 38.1791  18
  -2  -2  22 582.536 35.5011  24
   2   2 -22 633.512 38.4197   4
   2  -2 -22 638.150 39.4392   4
   2  -2 -22 662.661 39.4478   5
   2   2 -22 618.059 38.4729   5
  -2   2  21-10.1425 11.0372  18
   2  -2 -21-12.3397 14.5084   4
   2   2 -21-14.9467 13.7128   4
   2   2 -21 12.2542 8.73606  33
   2  -2 -21-4.95955 11.5542   3
   2   2 -21 12.1390 11.0809   3
   2   2 -21 5.61491 10.4737  22
   2  -2 -21 9.83388 9.87743  22
  -2  -2  21 3.33429 10.3726  24
   2   2 -21-6.28650 13.3867   5
   2  -2 -21-2.46517 14.5256   5
   2   2 -20 661.160 39.8953   5
   2  -2 -20 710.304 40.6716   5
   2  -2 -20 492.270 54.1003   1
   2   2 -20 524.187 54.2158   1
  -2   2  20 575.183 36.5424  18
   2   2 -20 649.093 39.2814   3
   2  -2 -20 680.254 39.8652   3
   2  -2 -20 610.869 58.4108   2
   2   2 -20 703.599 60.8683   2
  -2  -2  20 618.061 37.0832  24
   2   2 -20 656.536 38.1229  22
   2  -2 -20 653.911 37.8633  22
   2   2 -20 680.127 37.5220  33
   2   2 -20 647.471 39.7664   4
   2  -2 -20 668.141 40.4212   4
   2  -2 -19 1451.14 82.7772   5
   2   2 -19 1524.82 82.5102   5
   2   2 -19 1332.72 97.9591   1
   2  -2 -19 1384.04 99.7611   1
  -2  -2  19 1512.06 80.4905  17
   2   2 -19 1574.21 82.4041   3
   2  -2 -19 1693.52 83.0731   3
   2   2 -19 1711.96 105.707   2
   2  -2 -19 1626.98 105.845   2
  -2  -2  19 1570.26 80.6036  24
   2   2 -19 1515.91 82.5297   4
   2  -2 -19 1529.43 83.1093   4
   2   2 -19 1511.51 81.2252  22
   2  -2 -19 1489.65 80.8884  22
   2   2 -19 1513.19 80.8510  33
   2   2 -18 322.260 24.2934   5
   2  -2 -18 335.543 24.8304   5
   2  -2 -18 324.280 39.3610   1
   2   2 -18 314.746 37.9853   1
   2   2 -18 333.109 22.8005  22
   2  -2 -18 316.601 22.1639  22
  -2  -2  18 298.085 22.1904  17
   2   2 -18 302.959 23.5736   3
   2  -2 -18 384.122 24.8559   3
   2   2 -18 272.317 40.1390   2
   2  -2 -18 355.785 42.9542   2
   2   2 -18 299.504 21.7499  33
   2  -2 -18 384.990 25.6179   4
   2   2 -18 301.745 23.9221   4
  -2   2  17 31.3071 12.7209  24
  -2   2  17 24.3060 17.7529   8
   2   2 -17 16.3978 10.5717   3
   2  -2 -17 26.9127 11.2953   3
   2  -2 -17-3.08170 21.2455   1
   2   2 -17 8.86405 19.7468   1
   2   2 -17 15.0686 9.18586  22
   2   2 -17 22.6681 8.47110  33
   2   2 -17 26.8976 12.1937   4
   2  -2 -17 21.6703 12.7101   4
   2  -2 -17 44.3873 24.0616   2
   2   2 -17 43.5125 24.0946   2
   2   2 -17 16.3604 11.3767   5
   2  -2 -17 17.4238 12.0885   5
  -2   2  17 40.1702 19.9339   9
  -2  -2  16 2.65920 17.1646   9
  -2   2  16 2.66389 17.0461   9
  -2   2  16 5.27913 11.1503  17
  -2   2  16-4.63640 17.2411   8
   2   2 -16 5.45078 19.3262   1
   2  -2 -16-17.2533 20.6801   1
   2  -2 -16 11.2016 9.91179   3
   2   2 -16-1.32657 9.28911   3
  -2   2  16-2.99093 11.1888  24
   2  -2 -16-9.50277 21.4776   2
   2   2 -16-46.8647 24.1245   2
  -2   2  15 52.4765 18.3350   8
   2   2 -15-2.88429 18.2133   2
   2  -2 -15 43.6035 20.2419   2
   2  -2 -15 71.3772 20.4871   1
   2   2 -15 17.4312 17.6181   1
   2  -2 -15 31.7916 10.5644   3
   2   2 -15 34.8257 9.62352   3
  -2  -2  15 51.0778 18.6351   9
  -2   2  15 43.8989 19.0248   9
   2   2 -14 126.154 12.9056   3
   2   2 -14 139.852 25.5839   2
   2  -2 -14 163.945 27.2489   2
  -2   2  14 168.386 23.4562   8
   2   2 -14 138.207 22.8040   1
   2  -2 -14 113.653 23.1472   1
  -2   2  14 119.619 22.3393   9
  -2  -2  14 145.754 22.4338   9
   2   2 -13 1781.16 106.851   2
   2  -2 -13 1992.71 108.555   2
  -2   2  13 1775.70 103.875   8
   2  -2 -13 1879.18 106.663   1
   2   2 -13 1711.60 104.228   1
  -2  -2  13 1748.85 104.320   9
  -2   2  13 1825.91 105.058   9
   2  -2 -12 10.7382 15.9739   2
   2   2 -12-2.16575 15.0264   2
  -2   2  12 14.2457 16.1862   8
   2   2 -12 5.50011 14.4952   1
   2  -2 -12-1.97070 15.6699   1
  -2   2  12 1.78426 13.5277   9
  -2  -2  12 7.11854 14.1510   9
   2  -2 -11 61.2970 17.2476   2
   2   2 -11 56.2850 17.7750   2
  -2   2  11 54.6541 17.2585   8
   2   2 -11 70.4177 16.6142   1
   2  -2 -11 75.7814 17.5826   1
  -2   2  11 50.7996 14.8992   9
  -2  -2  11 87.1346 17.2294   9
   2  -2 -10 40.7320 15.8243   2
   2   2 -10 53.5406 16.0989   2
  -2   2  10 41.4572 16.8412   8
   2  -2 -10 39.0964 14.7229   1
   2   2 -10 34.9042 14.3619   1
  -2  -2  10 43.4529 14.2546   9
  -2   2  10 39.3054 13.8217   9
   2  -2  -9 186.889 22.0188   2
   2   2  -9 221.487 23.5209   2
  -2   2   9 266.521 24.5711   8
   2  -2  -9 220.102 22.5852   1
   2   2  -9 177.083 21.5665   1
  -2   2   9 235.375 21.5065   9
  -2  -2   9 190.801 21.0276   9
   2   2  -8 293.411 27.0464   2
   2  -2  -8 326.709 27.5792   2
  -2   2   8 355.482 28.8208   8
   2   2  -8 347.102 26.8399   1
   2  -2  -8 350.934 27.5194   1
  -2  -2   8 324.543 25.6526   9
  -2   2   8 334.580 25.3630   9
   2   2  -7 111.549 16.1979   2
   2  -2  -7 143.522 16.8595   2
  -2   2   7 116.230 18.3616   8
   2   2  -7 120.088 15.2668   1
   2  -2  -7 120.895 16.2486   1
  -2  -2   7 132.788 14.6912   9
  -2   2   7 138.548 14.8972   9
   2   2  -6 480.641 31.4191   2
   2  -2  -6 462.541 31.3452   2
  -2   2   6 452.258 33.0088   8
   2   2  -6 476.480 30.4103   1
   2  -2  -6 484.384 30.7973   1
  -2  -2   6 461.327 29.8113   9
  -2   2   6 471.879 29.6814   9
   2  -2  -5 569.796 34.5789   2
   2   2  -5 555.149 34.5852   2
  -2   2   5 555.892 35.9959   8
   2  -2  -5 571.580 34.1225   1
   2   2  -5 572.654 33.7904   1
  -2   2   5 544.669 32.9631   9
  -2  -2   5 552.625 33.0044   9
   2   2  -4 3785.27 196.307   2
   2  -2  -4 3841.68 196.227   2
   2  -2  -4 3845.79 195.762   1
   2   2  -4 3983.19 195.730   1
  -2   2   4 3796.63 195.128   9
  -2  -2   4 3937.47 195.196   9
   2  -2  -3 1591.80 83.3680   2
   2   2  -3 1625.51 83.5097   2
  -2   2   3 1649.10 84.9662   7
   2   2  -3 1651.35 85.9045   7
   2   2  -3 1571.98 82.7298   1
   2  -2  -3 1534.32 82.9003   1
  -2  -2   3 1621.80 82.4455   9
   2   2  -2 282.944 17.5104   2
   2  -2  -2 263.969 17.3815   2
   2   2  -2 288.017 20.7223   7
  -2   2   2 262.028 21.4565   8
  -2   2   2 278.019 19.8514   7
   2   2  -2 268.898 17.3314   1
   2  -2  -2 279.507 17.5890   1
  -2   2   2 262.519 16.3914   9
  -2  -2   2 257.230 16.1535   9
   2   2  -1 10622.1 528.762   2
   2  -2  -1 10662.6 528.859   2
  -2   2   1 10636.4 528.149   9
  -2  -2   1 11009.4 528.140   9
   2  -2  -1 10287.4 528.849   1
   2   2  -1 10180.6 528.843   1
  -2   2   1 10743.5 531.731   7
   2   2  -1 10967.1 531.905   7
  -2   2   1 11040.4 532.239   8
  -2  -2   0 2671.50 128.413   9
  -2   2   0 2411.57 128.243   9
   2   2   0 2513.06 128.936   1
   2  -2   0 2363.34 128.750   1
   2   2   0 2762.42 132.102   7
  -2   2   0 2901.73 132.872   8
  -2   2   0 2799.95 132.706   7
  -2   2  -1 3369.30 174.935   7
   2   2   1 3361.98 173.997   7
   2   2   1 3681.75 176.184   8
  -2   2  -1 3333.65 174.456   8
  -2   2  -2 14292.7 737.415   2
  -2  -2  -2 16096.2 737.576   2
   2   2   2 15733.0 741.565   8
  -2   2  -2 14676.7 740.477   7
  -2   2  -2 13480.1 738.843   8
   2   2   2 14944.7 739.379   7
   2   2   3 335.145 22.2578   7
   2   2   3 348.972 25.3455   8
  -2   2  -3 278.404 21.3305   8
  -2   2  -3 314.676 23.4136   7
  -2   2  -3 321.651 20.9529   2
  -2  -2  -3 344.278 20.4910   2
  -2   2  -4 546.574 33.3183   7
   2   2   4 552.830 34.2317   8
  -2  -2  -4 544.780 30.2872   1
  -2   2  -4 471.346 29.8150   1
  -2  -2  -4 571.888 30.9154   2
  -2   2  -4 535.957 31.0759   2
   2   2   5 2080.76 106.875   8
  -2  -2  -5 2072.57 104.368   2
  -2   2  -5 1874.15 103.617   1
  -2  -2  -5 1981.09 103.865   1
  -2   2  -5 1995.29 104.601   2
  -2   2  -6 1136.04 67.1108   1
  -2  -2  -6 1274.71 67.9817   1
   2   2   6 1311.68 70.2386   8
  -2   2  -6 1235.53 68.7464   2
  -2  -2  -6 1259.82 68.1235   2
  -2   2  -7 391.638 29.3901   1
  -2  -2  -7 428.726 29.8284   1
   2   2   7 506.766 32.5968   8
  -2   2  -7 445.955 31.4781   2
  -2  -2  -7 448.272 30.7900   2
  -2   2  -8 531.708 37.2174   1
  -2  -2  -8 538.153 37.5814   1
   2   2   8 590.263 39.3569   8
  -2   2  -8 574.120 39.2864   2
  -2  -2  -8 664.231 39.2810   2
  -2  -2  -9 3239.07 170.202   1
  -2   2  -9 3160.98 169.768   1
   2   2   9 3404.88 171.030   8
  -2   2  -9 3172.69 171.195   2
  -2  -2  -9 3225.48 170.799   2
  -2  -2 -10 20.8804 13.3506   1
  -2   2 -10 10.0158 13.0944   1
   2   2  10 27.3158 15.2476   8
  -2  -2 -10 23.8173 13.9518   2
  -2   2 -10 15.0930 13.7386   2
  -2   2 -11 37.3556 14.6676   1
  -2  -2 -11 52.2594 15.8642   1
   2   2  11 56.9562 15.8687   8
  -2   2 -11 56.8725 16.9734   2
  -2  -2 -11 62.9624 16.8324   2
  -2   2 -12 4142.98 217.521   1
  -2  -2 -12 4124.22 218.018   1
   2   2  12 4225.82 215.940   8
  -2  -2 -12 4170.77 218.917   2
  -2   2 -12 3876.90 218.635   2
  -2  -2 -13 44.2770 16.7109   1
  -2   2 -13 40.9873 16.7984   1
   2   2  13 36.4199 15.4961   8
  -2   2 -13 40.1513 19.2164   2
  -2  -2 -13 58.6937 18.1777   2
  -2   2 -14 18.2202 16.8525   1
  -2  -2 -14 37.3241 18.7785   1
   2   2  14 20.1392 15.2308   8
  -2  -2 -14-5.02834 16.1133   2
  -2   2 -14 31.4077 19.8616   2
  -2   2 -15 363.255 38.0700   2
  -2  -2 -15 428.393 39.6834   2
  -2   2 -15 402.693 37.4109   1
  -2  -2 -15 351.624 37.2687   1
  -2  -2 -16 1192.68 81.6017   1
  -2   2 -16 1282.01 82.0340   1
   2   2  16 1224.18 66.9524  24
  -2   2 -16 1234.63 66.8310  22
  -2  -2 -16 1279.08 84.2848   2
  -2   2 -16 1336.61 85.2769   2
  -2  -2 -17 1989.68 115.908   2
  -2   2 -17 1926.54 115.219   2
  -2   2 -17 1750.07 94.7948  22
  -2  -2 -17 1752.96 93.5730  22
  -2  -2 -17 1761.97 95.6869   5
  -2   2 -17 1751.06 95.5362   5
   2   2  17 1915.04 95.2263  24
  -2  -2 -17 1816.69 95.8137   4
  -2   2 -17 1762.94 95.6887   4
   2   2  17 1775.50 93.9296  18
   2  -2  17 1853.72 95.0973  18
  -2   2 -17 2081.97 114.059   1
  -2  -2 -17 1827.96 112.083   1
  -2   2 -18 126.644 28.4129   2
  -2  -2 -18 177.324 30.8932   2
  -2  -2 -18 135.200 28.5562   1
  -2   2 -18 150.101 29.3560   1
  -2  -2 -18 117.870 16.6529   4
  -2   2 -18 97.6987 16.2049   4
  -2   2 -18 112.438 14.6662  22
  -2  -2 -18 101.044 12.2642  22
  -2   2 -18 127.328 16.4616   5
  -2  -2 -18 123.591 16.5104   5
   2   2  18 116.202 15.0938  18
   2  -2  18 137.654 17.8411  18
  -2  -2 -19 91.5014 27.5122   2
  -2   2 -19 110.108 27.7611   2
  -2  -2 -19 108.100 16.7254   4
  -2   2 -19 123.542 16.8082   4
  -2   2 -19 154.636 29.4928   1
  -2  -2 -19 104.732 27.4826   1
  -2   2 -19 92.5905 13.9980  22
  -2  -2 -19 94.3799 11.9565  22
  -2  -2 -19 81.6232 15.5022   5
  -2   2 -19 108.871 15.8303   5
   2  -2  19 116.395 17.5721  18
   2   2  19 98.3173 14.5747  18
   2   2  20 754.591 47.4076  18
   2  -2  20 853.137 49.4498  18
  -2  -2 -20 925.205 50.5684   5
  -2   2 -20 886.302 49.9603   5
  -2  -2 -20 768.587 66.6319   1
  -2   2 -20 891.157 50.1960   4
  -2  -2 -20 884.802 50.3874   4
  -2   2 -20 863.427 48.8916  22
  -2  -2 -20 845.481 47.4980  22
  -2   2 -20 846.701 68.7076   2
  -2  -2 -20 848.606 70.2315   2
  -2   2 -21 271.495 21.0405  22
  -2  -2 -21 256.173 19.2278  22
  -2   2 -21 245.238 22.2595   5
  -2  -2 -21 254.832 23.0446   5
  -2   2 -21 256.772 22.7579   4
  -2  -2 -21 278.716 23.4261   4
   2  -2  21 255.673 23.1188  18
   2   2  21 248.676 20.3562  18
  -2   2 -22 656.536 39.0051  22
  -2  -2 -22 597.640 37.2438  22
  -2   2 -22 650.588 39.8969   5
  -2  -2 -22 669.808 40.2756   5
  -2  -2 -22 714.452 39.8258   3
  -2   2 -22 659.963 39.4937   3
  -2  -2 -22 665.626 40.5463   4
  -2   2 -22 662.351 40.0811   4
   2  -2  22 675.239 39.8488  18
   2   2  22 601.143 37.4649  18
  -2   2 -23 522.597 31.4141  22
  -2  -2 -23 447.644 29.5311  22
  -2   2 -23 507.101 32.0202   5
  -2  -2 -23 567.437 33.0736   5
  -2  -2 -23 474.538 31.3975   3
  -2   2 -23 477.786 31.4230   3
  -2   2 -23 482.177 32.0948   4
  -2  -2 -23 526.454 32.5398   4
   2  -2  23 499.341 32.1116  18
  -2   2 -24 34.3000 11.0171   3
  -2  -2 -24 50.9867 11.4124   3
  -2  -2 -24 28.0014 13.2843   4
  -2   2 -24 54.2039 12.7879   4
  -2  -2 -24 38.5432 9.42070  22
  -2   2 -24 29.8326 11.0813  22
  -2  -2 -24 41.8581 13.8161   5
  -2   2 -24 41.9403 12.7479   5
   2  -2  24 34.6060 13.8681  18
  -2  -2 -25 11.7582 9.55694   3
  -2   2 -25 9.80126 9.37317   3
  -2   2 -25 18.8478 9.90766  22
  -2  -2 -25 12.7860 7.90333  22
  -2   2 -25 19.6455 10.7936   5
  -2  -2 -25 8.94341 11.6436   5
  -2   2 -25 25.3275 11.1563   4
  -2  -2 -25 2.77877 11.6153   4
   2  -2  25 15.2968 12.7787  18
   2  -2  26 478.549 28.6148  18
  -2   2 -26 486.443 27.9175  22
  -2  -2 -26 469.663 26.7906  22
  -2  -2 -26 531.189 28.9548   5
  -2  -2 -26 527.465 28.8403   4
   2  -2  27 498.233 27.2889  18
  -2  -2 -27 519.148 27.2131   4
  -2  -2 -27 495.546 27.2071   5
  -2   2 -27 482.573 26.7917  22
  -2  -2 -27 427.276 25.5782  22
  -2   2 -28 5.09088 4.64084  22
   2  -2  28 5.82799 6.24760  18
   2   4 -26 15.7037 5.42927  41
   2   4 -25 314.644 17.5709  34
  -2  -4  25 273.121 18.0199  18
   2   4 -24 378.900 22.8129  34
  -2  -4  24 382.908 23.2828  18
  -2  -4  23 262.471 18.9241  18
   2   4 -22 42.2317 9.59326  33
  -2  -4  22 56.7111 12.3967  18
   2  -4 -21 1139.89 59.7599  22
   2   4 -21 1066.35 59.5148  28
  -2  -4  21 1209.60 61.2173  18
   2   4 -21 1153.68 61.1145  33
   2  -4 -20 111.326 11.2459  22
   2   4 -20 96.4381 12.8791  33
   2   4 -20 102.645 11.9958  28
  -2  -4  20 98.1304 15.2451  18
   2   4 -19 9.90469 10.2116  33
   2   4 -19-2.21019 9.58646  28
   2  -4 -19-2.61563 8.03038  22
   2   4 -19 5.53219 8.74037  20
   2   4 -18 618.480 34.3350  20
   2   4 -18 663.512 36.8990  33
   2   4 -18 548.890 35.1693  28
   2   4 -17 318.476 20.9828  20
   2   4 -17 314.346 22.2864  28
   2   4 -17 312.820 22.7973  33
   2   4 -16 355.569 24.7655  33
  -2   4  16 374.478 39.7660   8
   2   4 -15 5758.45 297.485  11
   2   4 -15 6055.51 299.115  33
  -2   4  15 6463.86 318.683   8
   2   4 -14 1316.17 73.0290  33
  -2   4  14 1421.93 91.4186   8
   2   4 -14 1381.51 72.3112  19
   2   4 -14 1361.01 71.5521  11
   2   4 -13 614.010 33.5249  19
   2   4 -13 537.222 32.4839  11
   2   4 -13 509.587 31.9644  10
   2   4 -13 591.680 34.2798  33
  -2   4  13 602.538 51.1575   8
   2   4 -13 552.974 51.6384   7
   2   4 -13 519.411 32.2741  42
   2   4 -13 558.913 33.4954  31
   2   4 -12 66.7215 9.48371  10
   2   4 -12 74.4918 10.0162  11
  -2   4  12 68.6240 24.0886   8
   2   4 -12 105.477 25.6994   7
   2   4 -12 91.6999 10.8391  31
  -2   4  12 110.122 16.8875  27
   2   4 -12 108.532 11.5540  19
   2   4 -11 3354.20 178.097   7
  -2   4  11 3554.93 178.596   8
   2   4 -11 3028.92 158.401  10
  -2   4  10 309.665 35.2864   8
   2   4 -10 347.998 35.6076   7
   2   4 -10 312.419 20.2996  10
  -2   4   9 8.02086 21.8563   8
   2   4  -9-7.30329 16.7671   7
   2   4  -9 10.8023 6.53772  10
   2   4  -8 1181.59 73.2071   7
  -2   4   8 1258.66 76.6121   8
   2   4  -8 1090.32 59.4402  10
   2   4  -7 333.452 32.1879   7
   2   4  -7 342.785 21.1668  10
   2   4  -6 650.238 45.0089   7
   2   4  -6 575.898 33.0324  10
   2   4  -5 4462.20 220.063   7
   2   4  -5 4076.83 208.357  10
   2   4  -4 1051.65 64.0701   7
  -2   4   4 1151.33 67.0547   8
   2   4  -4 969.103 53.2486  10
  -2   4   3 214.106 23.7998   7
  -2   4   3 230.875 27.6444   8
   2   4  -3 214.474 23.9526   7
   2   4  -3 207.907 14.7668  10
  -2   4   2 711.438 46.2440   7
  -2   4   2 736.089 48.4032   8
   2   4  -2 714.394 46.2474   7
   2   4  -2 619.730 35.9225  10
   2   4  -1 2119.67 118.272   7
   2   4  -1 2134.19 119.462   8
  -2   4   1 2175.82 118.722   7
  -2   4   1 2124.93 119.536   8
  -2   4   0 23.9184 14.8240   7
   2   4   0 17.8307 14.2707   7
   2   4   0 28.3823 16.7249   8
  -2   4   0 27.7029 16.0610   8
   2   4   0 28.0954 6.71157  10
   2   4   1 1076.57 63.1507   8
  -2   4  -1 1057.47 61.9949   8
  -2   4  -1 1010.78 61.6961   7
   2   4   1 990.383 60.1722   7
   2   4   1 913.300 51.3830  10
   2   4   2 221.773 22.8734   7
  -2   4  -2 202.541 23.7625   7
  -2   4  -2 191.134 23.4432   8
  -2   4  -3 2164.93 120.263   7
   2   4   3 2200.05 118.320   7
  -2   4  -3 2095.63 117.721   8
  -2   4  -4 2132.34 119.040   7
  -2   4  -4 1968.28 115.273   8
   2   4   4 2350.93 120.985   8
  -2   4  -5 417.069 35.7056   7
   2   4   5 435.253 37.1642   8
  -2   4  -6 223.541 27.3957   7
   2   4   6 273.695 29.3986   8
  -2   4  -7 343.311 32.8970   7
   2   4   7 352.397 33.6899   8
  -2   4  -8 419.239 38.5315   7
   2   4   8 522.456 41.5980   8
   2   4   9 59.7848 19.2884   8
  -2   4  -9 101.428 22.3209   7
  -2   4 -10 23.9709 18.1290   7
   2   4  10 42.2044 19.9140   8
   2   4  11 1331.86 85.4587   8
  -2   4 -11 1359.61 87.8519   7
  -2   4 -12 20.2969 9.51835  33
  -2   4 -12 15.0970 9.80482  20
  -2   4 -12 28.5323 9.85732  28
   2   4  12 29.1693 20.0051   8
  -2   4 -12 21.6539 20.5053   7
  -2   4 -13 4755.43 245.394  33
  -2   4 -13 5267.44 267.261   7
   2   4  13 5383.60 262.345   8
  -2   4 -13 4903.82 243.886  20
  -2   4 -13 4995.71 245.174  22
  -2   4 -13 4617.41 244.254  28
  -2   4 -14 244.745 18.8554  33
  -2   4 -14 211.208 17.7978  28
  -2   4 -14 288.068 37.2780   7
   2   4  14 228.948 31.3602   8
  -2   4 -14 255.423 18.1350  20
  -2   4 -14 224.876 18.6076  22
  -2   4 -15 17.1362 9.75091  28
  -2   4 -15 12.0330 10.7180  20
  -2   4 -15 30.8821 11.3041  22
  -2   4 -15 2.93766 9.52193  33
   2   4  15-8.20159 19.9420   8
  -2   4 -15 14.3577 21.7346   7
  -2   4 -16 559.732 35.0595  28
  -2   4 -16 689.523 35.6782  20
  -2   4 -16 571.509 36.2748  22
  -2   4 -16 623.920 36.7260  33
  -2   4 -16 581.401 54.8573   7
  -2   4 -17 472.984 30.4336  33
  -2   4 -17 467.030 29.0361  28
  -2   4 -17 469.255 30.6404  22
  -2   4 -17 534.442 29.4935  20
   2  -4  17 478.998 30.2581  18
  -2   4 -18 367.771 25.5743  22
  -2   4 -18 391.097 24.2141  20
  -2   4 -18 387.760 25.5882  33
   2  -4  18 385.306 25.8370  18
  -2   4 -19 595.953 36.0841  22
  -2   4 -19 655.897 34.8149  20
   2  -4  19 578.075 36.0124  18
  -2   4 -20 552.157 34.0796  22
   2  -4  20 596.325 34.5668  18
  -2   4 -20 602.885 35.1330  34
   2  -4  21 65.6113 12.4649  18
  -2   4 -21 74.1332 13.1473  34
   2  -4  22 420.332 26.7615  18
  -2   4 -22 456.501 26.7921  34
   2  -4  23 512.418 27.2264  18
  -2   4 -23 493.049 26.6671  34
   2   4  24 26.0063 6.03711  16
  -2   4 -24 51.1454 7.23849  34
  -2   4 -24 55.4088 9.42386  41
   2  -4  24 43.4257 8.99044  18
  -2  -4 -25 51.1432 6.82831  26
  -2   4 -25 71.0039 8.04237  41
   2  -4  25 59.5933 7.04487  18
  -2   4 -26 95.9662 6.82704  41
   2   6 -22 4.25420 4.57230  34
  -2   6  22-0.15448 3.50652  16
   2   6 -21 604.999 32.4478  34
   2   6 -20 182.416 13.4411  34
   2   6 -20 139.097 10.8661  28
   2   6 -19 158.117 12.8064  28
   2   6 -19 179.142 14.0248  41
   2   6 -19 188.583 13.0228  20
   2   6 -18 240.620 16.2133  28
   2   6 -18 242.289 17.2760  41
   2   6 -18 246.834 16.1156  20
   2   6 -17 298.134 20.3094  28
   2   6 -17 323.997 20.4247  20
   2   6 -17 298.279 21.3142  41
   2   6 -16 438.252 25.8623  28
   2   6 -16 389.685 27.5900  34
   2   6 -16 400.671 25.0062  20
   2   6 -16 370.962 25.6186  41
   2   6 -15 1159.00 64.0524  28
   2   6 -15 1150.13 64.9112  34
   2   6 -15 1246.26 63.2264  20
   2   6 -14 937.172 50.8143  20
   2   6 -14 985.060 53.1530  34
   2   6 -14 963.215 50.1732  42
   2   6 -14 988.204 51.9773  28
  -2   6  14 845.383 49.0710  38
   2   6 -13 104.078 11.6207  11
   2   6 -13 117.536 11.6231  42
   2   6 -13 103.283 17.5496  34
  -2   6  13 83.1113 12.3560  38
   2   6 -13 107.428 15.0351  28
   2   6 -12 3.03161 8.12761  11
   2   6 -12 13.5114 15.1531  34
   2   6 -12 6.62482 8.90197  42
   2   6 -12 0.70495 12.1731  28
  -2   6  12-0.42921 11.1013  38
   2   6 -11 1947.71 97.1064  11
   2   6 -11 1903.57 99.2222  34
   2   6 -11 1906.99 98.3412  41
   2   6 -11 1868.11 97.9145  42
  -2   6  11 1750.91 96.5278  38
   2   6 -11 1945.19 99.0775  28
   2   6 -10 104.943 12.5202  42
   2   6 -10 110.622 13.6507  41
   2   6 -10 108.905 11.6330  11
   2   6 -10 94.6745 10.3323  14
   2   6 -10 127.265 17.3130  34
  -2   6  10 153.833 19.7220  27
  -2   6  10 67.2688 13.7525  38
   2   6  -9 660.613 39.4069  19
   2   6  -9 629.735 37.1994  14
  -2   6   9 708.929 37.1006  14
   2   6  -9 680.995 37.6974  11
   2   6  -9 627.536 38.4382  41
   2   6  -9 702.681 39.2522  42
   2   6  -9 647.693 54.9757   7
   2   6  -9 664.554 40.3745  34
  -2   6   9 629.727 38.4331  38
  -2   6   9 791.700 41.9375  27
   2   6  -8 294.520 22.0579  19
   2   6  -8 322.437 20.4766  11
  -2   6   8 317.764 19.9637  14
   2   6  -8 324.293 20.2909  14
   2   6  -8 332.973 22.2093  42
  -2   6   8 302.836 38.0815   8
   2   6  -8 301.461 35.9860   7
   2   6  -8 291.073 23.6666  34
  -2   6   8 249.855 22.0644  38
   2   6  -8 316.265 23.4135  28
  -2   6   8 354.989 26.2291  27
   2   6  -7 589.482 32.2254  19
  -2   6   7 457.399 30.9799  16
  -2   6   7 536.719 29.8262  14
   2   6  -7 564.255 30.3477  11
   2   6  -7 507.988 30.1696  14
   2   6  -7 527.582 31.8643  42
   2   6  -7 491.404 45.7819   7
  -2   6   7 509.891 48.5655   8
   2   6  -7 483.834 32.3415  34
  -2   6   7 437.156 31.3879  38
   2   6  -7 518.995 32.7060  28
  -2   6   7 570.033 34.4314  27
   2   6  -6 273.454 20.9621  19
  -2   6   6 237.067 20.2579  16
  -2   6   6 301.893 19.8075  14
   2   6  -6 340.667 20.0538  11
   2   6  -6 275.565 19.8371  14
   2   6  -6 320.714 20.4022  44
   2   6  -6 328.089 21.7529  42
  -2   6   6 233.814 34.1565   8
   2   6  -6 231.052 32.4896   7
   2   6  -6 293.997 22.3473  34
  -2   6   6 235.533 21.7074  38
   2   6  -6 333.057 22.6680  28
  -2   6   6 395.435 21.3246  25
  -2   6   6 323.662 24.8397  27
   2   6  -5 1693.22 88.5372  19
  -2   6   5 1427.16 87.0589  16
  -2   6   5 1755.17 87.3729  14
   2   6  -5 1724.23 87.3051  11
   2   6  -5 1688.14 87.6334  14
   2   6  -5 1660.19 87.7747  44
   2   6  -5 1732.84 88.8421  42
   2   6  -5 1647.25 103.470   7
  -2   6   5 1711.16 107.420   8
   2   6  -5 1577.29 87.7270  34
  -2   6   5 1499.40 87.6247  38
   2   6  -5 1786.28 88.8084  28
  -2   6   5 1781.49 89.1747  27
  -2   6   5 1991.97 88.0957  25
  -2   6   4 12.4384 10.1267  28
  -2   6   4-16.2147 14.0756  38
   2   6  -4-2.70913 16.3983   7
  -2   6   4 33.4205 22.8879   8
   2   6  -4-1.55994 10.8502  34
  -2   6   4 4.46293 8.03126  35
   2   6  -4 14.9384 8.94581  19
  -2   6   4-0.51446 8.18231  16
  -2   6   4 6.23608 8.42793  14
   2   6  -4-3.38138 9.12697  14
   2   6  -4-3.93035 7.92423  11
   2   6  -4-1.70658 7.25008  44
   2   6  -4 10.8792 9.16801  42
   2   6  -4 8.75959 10.6073  28
  -2   6   4 13.2112 15.6855  27
  -2   6   4 8.32667 8.86714  25
  -2   6   3 53.0289 11.3789  28
   2   6  -3 18.5966 17.5147   7
  -2   6   3 32.4059 20.1940   8
  -2   6   3 31.5101 8.90530  35
   2   6  -3 25.9363 11.1365  34
   2   6  -3 28.8335 9.09544  19
   2   6  -3 26.8301 9.03848  14
  -2   6   3 40.8020 9.24511  14
   2   6  -3 24.2149 8.40472  11
   2   6  -3 20.7360 7.45612  44
   2   6  -3 22.0166 9.67982  42
  -2   6   3 43.7538 9.80786  25
   2   6  -3 24.6388 11.0175  28
  -2   6   3 20.1621 15.3916  27
  -2   6   2 68.0541 12.2405  28
   2   6  -2 84.8951 14.4504  38
   2   6  -2 80.7999 21.2578   7
  -2   6   2 76.4924 22.5700   8
  -2   6   2 44.1733 9.76756  35
   2   6  -2 61.2880 10.1357  19
   2   6  -2 37.9330 10.0885  14
  -2   6   2 73.7648 10.4313  14
   2   6  -2 56.2999 9.59972  11
   2   6  -2 31.5376 8.21017  44
  -2   6   2 57.2571 10.2729  25
  -2   6   2 53.9718 15.8895  27
   2   6  -2 90.1974 12.2562  28
   2   6  -1 2695.53 135.499  28
  -2   6   1 2724.15 135.838  28
  -2   6   1 2431.07 135.017  38
   2   6  -1 2801.54 151.614   7
  -2   6   1 2497.86 150.465   8
  -2   6   1 2671.78 135.005  35
  -2   6   1 2551.59 134.845  34
   2   6  -1 2616.51 135.317  19
   2   6  -1 2608.78 134.459  16
   2   6  -1 2616.07 135.415  14
  -2   6   1 2722.74 135.395  14
   2   6  -1 2681.20 134.941  11
   2   6  -1 2713.85 136.254  42
   2   6  -1 2728.55 135.283  44
  -2   6   1 2757.76 135.702  27
  -2   6   1 2787.33 135.362  25
   2   6  -1 2516.53 134.917  25
  -2   6   0 88.6732 13.1800  28
   2   6   0 85.1681 12.0844  28
  -2   6   0 95.8087 14.8323  38
   2   6   0 83.7003 21.3602   7
  -2   6   0 65.7720 21.7869   8
  -2   6   0 74.5263 22.1477   7
  -2   6   0 86.3834 13.1695  34
  -2   6   0 79.1615 10.7743  35
   2   6   0 94.8259 10.4803  19
   2   6   0 88.8934 10.7105  16
   2   6   0 66.3005 10.7226  11
   2   6   0 89.5466 9.88182  44
  -2   6   0 77.5979 11.3696  25
   2   6   0 84.2405 10.5839  25
  -2   6  -1 34.4626 11.7735  28
   2   6   1 47.8127 10.2557  28
  -2   6  -1 20.9303 12.9415  38
  -2   6  -1 48.3297 20.9267   7
  -2   6  -1 48.9311 9.65810  35
  -2   6  -1 16.1837 11.9383  34
  -2   6  -1 34.4174 9.80761  20
   2   6   1 33.6553 9.31159  16
  -2   6  -1 47.6627 9.94550  14
   2   6   1 28.6416 9.14235  11
   2   6   1 28.6439 7.51249  44
  -2   6  -1 32.0147 9.85160  25
   2   6   1 34.4603 9.11033  25
   2   6   2 1395.82 67.2963  25
   2   6   2 1311.91 67.8232  38
  -2   6  -2 1219.82 67.4254  38
  -2   6  -2 1253.26 82.9523   7
  -2   6  -2 1281.92 67.9097  34
  -2   6  -2 1223.80 67.2027  35
  -2   6  -2 1228.80 66.5536  20
   2   6   2 1246.75 67.2207  16
  -2   6  -2 1343.36 67.5942  14
   2   6   2 1238.87 67.4417  14
   2   6   2 1264.15 67.1013  11
   2   6   2 1235.78 66.9550  44
   2   6   2 1316.19 67.1817  28
  -2   6  -2 1237.95 68.0340  28
   2   6   3 677.170 34.5624  25
  -2   6  -3 526.843 34.9712  38
   2   6   3 668.499 35.7999  38
  -2   6  -3 547.886 48.6005   7
  -2   6  -3 573.927 35.6831  34
  -2   6  -3 559.095 34.1210  20
   2   6   3 594.318 34.7987  16
  -2   6  -3 668.055 35.0675  14
   2   6   3 606.136 34.6193  14
   2   6   3 563.362 34.4484  11
   2   6   3 597.897 34.2079  44
  -2   6  -3 607.578 35.8822  28
   2   6   4 1084.75 50.8296  25
   2   6   4 963.100 51.2250  38
  -2   6  -4 811.476 50.4468  38
  -2   6  -4 933.653 66.9066   7
  -2   6  -4 921.025 51.7765  34
  -2   6  -4 909.735 50.5539  20
   2   6   4 905.905 51.1102  16
  -2   6  -4 1026.32 51.2471  14
   2   6   4 931.915 50.6881  14
   2   6   4 908.619 50.7653  11
  -2   6  -4 907.059 50.7889  41
   2   6   4 921.178 50.4660  44
  -2   6  -4 934.414 52.0948  28
   2   6   5 1327.29 67.8770  38
  -2   6  -5 1136.01 67.1396  38
  -2   6  -5 1267.84 84.2386   7
   2   6   5 1322.71 67.5286  14
  -2   6  -5 1391.47 68.0412  14
   2   6   5 1224.08 67.7714  11
   2   6   5 1227.20 68.1252  16
  -2   6  -5 1219.74 67.3731  20
  -2   6  -5 1283.09 68.7869  34
   2   6   5 1191.73 67.2079  44
  -2   6  -5 1234.06 67.8477  41
   2   6   6 236.895 18.3664  38
  -2   6  -6 174.074 16.9196  38
  -2   6  -6 234.763 30.9426   7
   2   6   6 218.779 17.7527  16
  -2   6  -6 256.382 17.1307  14
   2   6   6 195.846 15.7129  14
   2   6   6 180.082 16.1747  11
  -2   6  -6 229.380 17.5418  20
   2   6   6 192.689 15.2352  44
  -2   6  -6 228.459 17.6097  41
  -2   6  -6 210.344 19.4483  34
  -2   6  -7 1084.34 59.1806  38
   2   6   7 1208.70 59.7491  38
  -2   6  -7 1133.18 77.1285   7
   2   6   7 1304.33 80.4101   8
  -2   6  -7 1105.03 61.0112  34
   2   6   7 1103.65 60.4515  16
   2   6   7 1135.28 58.9877  14
  -2   6  -7 1145.31 59.5554  14
   2   6   7 1055.32 59.6520  11
  -2   6  -7 1147.59 61.0124  28
  -2   6  -7 1068.18 60.1809  41
   2   6   7 1040.80 59.0056  44
  -2   6  -7 1094.83 59.6831  20
  -2   6  -8 21.1483 8.62125  14
   2   6   8 2.81880 7.48189  14
   2   6   8 11.3982 10.9680  16
  -2   6  -8 7.86785 10.8972  41
   2   6   8 0.55403 6.91358  44
   2   6   8 31.5932 19.6810   8
  -2   6  -8-3.12993 18.1910   7
  -2   6  -8 20.0258 14.3744  34
  -2   6  -8 6.08156 12.4361  28
  -2   6  -8 11.4801 11.1564  20
   2   6   8 10.8405 11.8101  38
  -2   6  -9 5.46485 11.3041  41
   2   6   9 2.74739 6.62445  44
  -2   6  -9 13.6531 14.4670  34
   2   6   9 11.5485 11.0781  16
   2   6   9 6.17757 6.67453  14
  -2   6  -9 2.03284 12.5328  28
  -2   6  -9 4.41998 11.4924  20
   2   6   9 4.50265 11.0702  38
  -2   6 -10 974.528 52.7597  41
   2   6  10 825.059 50.1331  44
  -2   6 -10 963.407 53.3462  34
   2   6  10 906.471 49.4153  14
  -2   6 -10 972.261 52.5950  28
   2   6  10 936.526 52.2748  16
   2   6  10 1025.70 50.6124  38
  -2   6 -11 567.177 34.8962  34
  -2   6 -11 537.309 33.2520  28
   2   6  11 552.637 30.9092  38
  -2   6 -11 515.443 33.5775  41
   2   6  11 505.460 32.9294  16
  -2   6 -12 1045.51 53.1943  41
  -2   6 -12 939.061 51.9269  28
  -2   6 -13 1524.84 84.5257  28
  -2   6 -13 1583.59 85.6023  41
  -2   6 -13 1714.83 84.4254  20
  -2   6 -14 2.82768 10.9556  28
  -2   6 -14 13.9355 11.9871  20
  -2   6 -14 2.76759 12.8113  41
  -2   6 -15 3.09623 10.0449  28
  -2   6 -15 15.7289 12.2645  41
  -2   6 -15 20.4295 11.6409  20
  -2   6 -15 24.4697 14.7374  34
  -2   6 -16 60.1636 14.8594  34
  -2   6 -16 68.9914 13.2668  41
  -2   6 -16 62.5548 10.6600  28
   2   6  16 54.4810 10.9992  16
  -2   6 -16 75.9816 12.1217  20
  -2   6 -17 122.326 15.0715  34
  -2   6 -17 99.8821 13.4320  41
  -2   6 -17 98.8455 11.1335  28
  -2   6 -17 117.963 12.1553  20
   2   6  17 75.2740 11.5560  16
  -2   6 -18 853.298 43.8806  28
  -2   6 -18 837.369 45.3950  34
   2   6  18 788.393 44.5425  16
  -2   6 -18 831.878 45.5298  41
  -2   6 -19 192.173 12.1890  28
   2   6  19 166.888 13.0837  16
  -2   6 -19 188.060 14.6752  41
  -2   6 -19 183.942 15.1291  34
  -2   6 -20 42.3872 8.75828  34
  -2   6 -20 42.3257 8.35700  41
   2   6  20 28.8710 6.58962  16
  -2   6 -21-0.39712 6.30548  34
   2   6  21 4.42438 4.71365  16
  -2   6 -21 17.9551 6.24524  41
  -2   6 -22 76.8706 5.99567  41
   2   8 -14 55.1177 5.20464  28
   2   8 -14 36.9347 3.90057  25
   2   8 -13 48.8540 5.11984  25
   2   8 -12 157.262 11.0248  20
   2   8 -12 149.516 10.1295  25
   2   8 -11 485.747 27.4862  20
   2   8 -11 474.489 27.1364  25
   2   8 -10 84.5494 9.30131  20
   2   8 -10 87.5016 10.3807  28
   2   8 -10 67.2571 8.09760  25
   2   8  -9 88.9031 9.97126  20
   2   8  -9 102.139 9.10925  25
   2   8  -9 95.3513 10.9039  28
   2   8  -8 4.72112 6.67251  25
   2   8  -8 11.3154 9.21273  28
   2   8  -7 28.1949 8.57649  25
   2   8  -7 44.7100 10.7004  28
   2   8  -6 124.475 13.5783  28
   2   8  -6 105.247 11.8846  25
   2   8  -5 537.326 32.4977  25
   2   8  -5 571.813 33.4714  28
   2   8  -4 11.8737 7.62573  14
   2   8  -4 14.2797 6.83201  25
   2   8  -3 60.2647 9.12835  14
   2   8  -3 50.2210 8.05182  25
   2   8  -2 126.827 11.8575  14
   2   8  -2 114.455 10.4804  25
   2   8  -1 682.574 39.9046  14
   2   8  -1 762.301 39.0227  25
  -2   8   0 24.5722 7.93851  25
  -2   8  -1 5.14995 7.29614  25
   2   8   2 13.4884 7.94854  14
  -2   8  -2 11.7363 7.72749  25
   2   8   3 17.2986 7.62311  14
  -2   8  -3 6.25770 7.49028  25
  -2   8  -4 160.145 14.1052  28
   2   8   4 126.299 11.8062  14
  -2   8  -4 156.859 12.2531  25
  -2   8  -5 1337.45 68.5261  28
   2   8   5 1267.56 67.3660  14
  -2   8  -5 1318.82 67.5293  25
  -2   8  -6 42.3467 10.2957  28
  -2   8  -6 30.1393 8.09668  25
  -2   8  -7 76.1460 11.4649  28
  -2   8  -7 71.2547 9.08570  25
  -2   8  -8-1.67746 6.80696  25
  -2   8  -9 194.542 13.4868  25
  -2   8 -10 17.9609 8.44403  28
  -2   8 -10 13.8369 6.46245  25
  -2   8 -11 71.5787 8.82798  28
  -2   8 -11 53.3984 7.04470  25
  -2   8 -12 216.131 13.1529  28
  -2   8 -12 183.448 12.1073  25
  -2   8 -13 128.484 8.45557  25
  -2   8 -14 15.7899 2.88620  25
   3  -1 -29 56.7095 5.31919  22
   3   1 -29 69.5088 5.36076  22
   3  -1 -29 50.5331 6.09405   4
   3   1 -29 49.3715 5.97812   4
   3  -1 -29 49.7876 6.08957   5
   3   1 -29 49.0346 5.90819   5
   3  -1 -28 173.949 13.0216   5
   3   1 -28 147.846 12.5999   5
   3   1 -28 163.431 11.6111  22
   3  -1 -28 153.348 11.4121  22
   3   1 -28 154.193 12.7475   4
   3  -1 -28 151.544 12.8525   4
  -3  -1  28 164.078 12.5105  18
  -3  -1  27 222.497 16.2562  18
   3  -1 -27 229.540 17.0915   5
   3   1 -27 227.996 16.7938   5
   3   1 -27 215.440 15.3662  22
   3  -1 -27 233.794 15.3243  22
   3   1 -27 208.877 16.6751   4
   3  -1 -27 227.667 17.0926   4
   3  -1 -27 176.691 15.7765   3
   3   1 -27 191.633 15.7778   3
   3  -1 -26 2.26074 11.9536   4
   3   1 -26 4.94160 11.5570   4
  -3  -1  26 23.3128 11.9001  18
   3  -1 -26 11.5076 9.22026   3
   3   1 -26 7.42085 9.54425   3
   3  -1 -26 13.5137 12.1175   5
   3   1 -26 6.01808 11.4876   5
   3   1 -26 1.51228 8.79641  22
   3  -1 -26 8.07543 8.45487  22
   3  -1 -25 538.743 33.3301   3
   3   1 -25 546.611 33.5717   3
  -3  -1  25 537.396 32.9665  18
   3   1 -25 496.306 33.9417   5
   3  -1 -25 569.390 34.6636   5
   3   1 -25 577.979 32.7312  22
   3  -1 -25 553.102 32.2930  22
  -3   1  25 555.993 33.4814  24
  -3  -1  25 494.746 31.6009  24
   3   1 -25 566.180 34.1760   4
   3  -1 -25 595.243 34.9336   4
   3  -1 -24 17.7239 10.2132  22
   3   1 -24 28.4190 11.0850  22
  -3  -1  24 43.2146 14.0652  18
   3  -1 -24 15.5868 11.6887   3
   3   1 -24 16.4531 11.9362   3
  -3   1  24 48.7128 14.2960  24
  -3  -1  24 43.3143 12.1004  24
   3   1 -24 15.1228 13.3142   4
   3  -1 -24 28.9310 14.0810   4
   3  -1 -24 35.5397 14.6713   5
   3   1 -24 21.5649 13.6486   5
   3  -1 -23 28.3220 10.8959  22
   3   1 -23 26.2650 10.9846  22
   3  -1 -23 21.6129 14.6248   4
   3   1 -23 23.3319 14.2727   4
  -3  -1  23 36.6148 14.3420  18
  -3   1  23 20.8973 12.3608  18
   3   1 -23 15.1628 12.9780   3
   3  -1 -23 12.6178 12.2542   3
   3   1 -23 26.4095 13.8226   5
   3  -1 -23 16.7878 14.4158   5
  -3  -1  23 8.83543 11.7500  24
  -3   1  23 37.8234 13.9020  24
  -3   1  22 2389.82 127.669  18
  -3  -1  22 2353.96 128.015  24
  -3   1  22 2573.65 129.298  24
   3   1 -22 2508.53 129.953   5
   3  -1 -22 2599.25 130.556   5
   3  -1 -22 2417.74 130.055   3
   3   1 -22 2636.86 130.451   3
   3  -1 -22 2425.18 128.450  22
   3   1 -22 2569.41 128.889  22
   3  -1 -22 2572.13 130.500   4
   3   1 -22 2469.04 129.945   4
  -3   1  21 3407.61 175.598  18
  -3  -1  21 3361.13 176.158  17
  -3  -1  21 3382.94 176.172  24
  -3   1  21 3555.85 177.000  24
   3   1 -21 3445.35 177.859   5
   3  -1 -21 3446.86 178.160   5
   3   1 -21 3555.15 178.245   3
   3  -1 -21 3540.32 178.236   3
   3   1 -21 3479.44 176.649  22
   3  -1 -21 3530.90 176.654  22
   3   1 -21 3447.68 177.871   4
   3  -1 -21 3430.84 178.186   4
  -3  -1  20 11.6159 12.4558  24
   3   1 -20 17.6511 10.4769  22
   3  -1 -20 13.9296 10.3857  22
  -3  -1  20 20.8473 12.6228  17
  -3   1  20 11.1803 12.1150  18
   3  -1 -20-8.02888 25.6913   2
   3   1 -20 3.91940 23.9582   2
   3  -1 -20 15.9582 13.5510   4
   3   1 -20 13.1219 13.5389   4
   3   1 -20-6.55021 7.99180  33
  -3   1  20 14.9568 13.2048  24
   3  -1 -20 7.43443 23.3687   1
   3   1 -20 3.66813 21.7666   1
   3  -1 -20 29.1622 12.8715   3
   3   1 -20 2.61499 12.0342   3
   3  -1 -20 5.89914 13.2546   5
   3   1 -20 0.82288 12.9802   5
   3   1 -19 136.131 16.6785   3
   3  -1 -19 121.661 28.2928   1
   3   1 -19 133.432 29.5011   1
   3  -1 -19 169.424 15.4726  22
   3   1 -19 128.619 14.9274  22
  -3   1  19 173.271 17.8244  24
  -3   1  19 175.045 16.4092  18
  -3  -1  19 160.343 16.9038  17
   3  -1 -19 151.661 32.6456   2
   3   1 -19 175.031 32.1418   2
   3   1 -19 130.653 17.6812   4
   3  -1 -19 157.948 18.3938   4
   3  -1 -19 159.327 17.0617   3
   3   1 -19 137.280 13.3571  33
  -3   1  19 151.925 28.2819   9
  -3  -1  19 174.637 28.7680   9
   3  -1 -19 138.274 17.9549   5
   3   1 -19 158.516 17.5441   5
   3   1 -18 296.849 21.1865  22
   3  -1 -18 289.765 21.2689  22
  -3  -1  18 315.636 21.9745  17
   3   1 -18 298.942 39.3327   2
   3  -1 -18 327.134 40.2454   2
   3   1 -18 286.457 22.9943   3
   3  -1 -18 351.653 24.1896   3
   3   1 -18 294.172 23.3643   5
   3  -1 -18 295.299 23.8626   5
   3  -1 -18 264.128 36.4965   1
   3   1 -18 310.651 39.1177   1
  -3   1  18 329.561 23.2941  24
  -3  -1  18 302.037 37.1903   9
  -3   1  18 247.002 34.6860   9
   3   1 -18 272.591 23.3424   4
   3  -1 -18 296.603 23.9458   4
  -3   1  17 997.246 66.5315   8
  -3  -1  17 1013.39 55.7767  17
   3  -1 -17 1090.52 76.7361   2
   3   1 -17 1119.84 76.3295   2
   3   1 -17 1108.66 57.4684   3
   3  -1 -17 1092.23 57.3903   3
   3   1 -17 976.427 55.4286  22
   3   1 -17 1000.03 56.7801   5
   3  -1 -17 987.409 57.0348   5
   3   1 -17 979.897 56.7823   4
   3  -1 -17 1037.92 57.2605   4
   3  -1 -17 1074.18 74.2398   1
   3   1 -17 970.852 71.9566   1
  -3   1  17 1039.69 72.3949   9
  -3  -1  17 1028.09 72.1050   9
  -3   1  16 1196.65 80.9364   8
   3  -1 -16 1411.66 90.8793   2
   3   1 -16 1295.20 88.7924   2
  -3   1  16 1372.97 87.1614   9
  -3  -1  16 1338.24 86.1599   9
   3   1 -16 1256.58 86.5755   1
   3  -1 -16 1315.24 87.3716   1
   3   1 -16 1382.86 72.5603   3
   3  -1 -16 1397.20 72.6064   3
  -3   1  15 3044.49 164.779   8
   3  -1 -15 3028.28 172.545   2
   3   1 -15 3065.93 172.118   2
  -3   1  15 2947.23 167.981   9
  -3  -1  15 3146.62 168.965   9
   3   1 -15 2961.00 168.972   1
   3  -1 -15 3088.65 170.528   1
   3   1 -15 3019.91 155.090   3
   3  -1 -15 3045.91 155.356   3
  -3   1  14 375.061 32.5965   8
   3   1 -14 383.385 37.5755   2
   3  -1 -14 428.217 39.5218   2
  -3  -1  14 345.427 35.0809   9
  -3   1  14 384.074 35.2441   9
   3   1 -14 377.540 35.8773   1
   3  -1 -14 396.305 37.7682   1
   3  -1 -14 377.587 24.7344   3
   3   1 -14 359.610 24.3533   3
   3  -1 -13 202.098 27.7165   2
   3   1 -13 256.454 29.7506   2
   3   1 -13 250.277 27.7637   1
   3  -1 -13 226.303 27.7250   1
  -3   1  13 210.204 24.4295   8
  -3   1  13 201.606 25.3117   9
  -3  -1  13 207.797 26.1343   9
   3  -1 -12 3421.89 179.710   2
   3   1 -12 3126.68 178.285   2
   3  -1 -12 3082.50 176.870   1
   3   1 -12 3349.54 177.439   1
  -3   1  12 3425.14 174.969   8
  -3   1  12 3292.56 176.492   9
  -3  -1  12 3274.18 176.197   9
   3  -1 -11 1373.00 84.7511   2
   3   1 -11 1390.18 84.8770   2
   3  -1 -11 1421.59 83.3788   1
   3   1 -11 1388.83 82.8708   1
  -3   1  11 1462.08 81.4675   8
  -3   1  11 1337.80 81.4910   9
  -3  -1  11 1452.80 82.6215   9
   3  -1 -10 423.301 34.0296   2
   3   1 -10 343.917 32.2975   2
   3  -1 -10 412.318 32.8926   1
   3   1 -10 381.657 31.9194   1
  -3   1  10 387.843 30.5303   8
  -3  -1  10 391.644 31.3068   9
  -3   1  10 361.174 30.4075   9
   3   1  -9 6.39591 14.3474   2
   3  -1  -9-1.60766 14.1655   2
   3  -1  -9 1.41819 13.8152   1
   3   1  -9 16.3046 12.9322   1
  -3   1   9 9.17194 13.1507   8
  -3   1   9 12.7300 12.7263   9
  -3  -1   9 8.81474 12.9897   9
   3   1  -8 536.063 35.1407   1
   3  -1  -8 522.977 35.3929   1
   3   1  -8 435.956 35.1034   2
   3  -1  -8 490.162 36.2854   2
  -3   1   8 505.913 33.7660   9
  -3  -1   8 473.514 33.5688   9
   3  -1  -7 3153.83 161.690   1
   3   1  -7 3120.33 161.427   1
   3  -1  -7 3048.56 162.864   2
   3   1  -7 2835.42 162.120   2
  -3  -1   7 3291.27 161.156   9
  -3   1   7 3090.36 160.539   9
   3   1  -6 825.631 45.6937   1
   3  -1  -6 772.438 45.2553   1
   3  -1  -6 741.591 46.3667   2
   3   1  -6 672.089 45.4601   2
  -3  -1   6 748.263 44.0745   9
  -3   1   6 755.251 44.2077   9
   3   1  -5 1943.34 101.743   1
   3  -1  -5 1923.78 101.607   1
   3   1  -5 1791.42 102.172   2
   3  -1  -5 1945.43 102.805   2
  -3   1   5 1957.34 100.930   9
  -3  -1   5 1958.03 100.901   9
   3  -1  -4 5780.42 275.546   1
   3   1  -4 5675.26 275.469   1
   3   1  -4 5195.95 275.893   2
   3  -1  -4 5303.44 276.150   2
  -3  -1   4 5400.38 274.556   9
  -3   1   4 5384.31 274.666   9
   3   1  -3 8490.78 396.937   1
   3  -1  -3 7981.21 396.728   1
   3  -1  -3 7369.51 397.672   2
   3   1  -3 7691.30 397.375   2
  -3   1   3 7684.19 396.118   9
  -3  -1   3 8269.85 396.297   9
   3   1  -2 849.576 44.3694   1
   3  -1  -2 798.951 44.4496   1
   3   1  -2 753.164 44.7880   2
   3  -1  -2 704.402 44.8917   2
  -3  -1   2 842.364 43.5769   9
  -3   1   2 759.817 43.3721   9
  -3   1   1 30270.6 1519.96   7
   3   1  -1 32403.1 1520.07   7
   3  -1  -1 28917.9 1521.03   1
   3   1  -1 30815.3 1521.20   1
   3   1   0 996.523 52.1938   7
  -3   1   0 937.395 52.7409   7
   3  -1   0 916.636 54.4292   1
   3   1   0 1036.70 54.8382   1
  -3   1  -1 17422.0 876.880   2
  -3  -1  -1 19366.2 876.967   2
  -3   1  -1 17257.2 875.293   8
   3   1   1 19786.4 877.171   8
  -3   1  -1 16818.9 875.843   7
   3   1   1 18128.4 875.188   7
   3   1   1 17349.0 877.725   1
   3  -1   1 15424.0 877.094   1
  -3  -1  -2 508.758 28.9464   2
  -3   1  -2 457.205 28.9242   2
  -3   1  -2 445.015 27.3340   7
   3   1   2 507.514 28.9769   8
  -3   1  -2 428.765 25.2403   8
   3  -1   2 423.316 29.3680   1
   3   1   2 442.645 30.4261   1
  -3   1  -3 2286.12 106.153   2
  -3  -1  -3 2262.62 105.860   2
   3   1   3 2305.26 105.094   8
  -3   1  -3 1877.61 101.402   8
   3  -1   3 1850.85 106.030   1
   3   1   3 1989.98 106.929   1
  -3  -1  -4 180.503 16.7918   2
  -3   1  -4 164.749 16.9481   2
   3   1   4 166.306 15.5223   8
  -3   1  -5 3015.83 157.190   2
  -3  -1  -5 3023.26 156.790   2
   3   1   5 3082.06 155.472   8
  -3   1  -6 326.743 25.6920   2
  -3  -1  -6 364.219 25.9881   2
   3   1   6 372.146 24.3938   8
  -3  -1  -7 7476.92 390.321   2
  -3   1  -7 7608.96 390.715   2
   3   1   7 7991.35 387.903   8
  -3  -1  -8 36.6448 13.3253   2
  -3   1  -8 34.2762 13.6653   2
   3   1   8 27.7130 10.7412   8
  -3   1  -8 36.5648 13.4948   1
  -3  -1  -8 50.7296 13.0456   1
  -3  -1  -9 11255.2 570.807   2
  -3  -1  -9 11320.4 570.123   1
  -3   1  -9 10919.0 569.990   1
  -3   1  -9 11436.4 571.266   2
   3   1   9 11588.2 566.633   8
  -3   1 -10 2284.13 122.565   2
  -3  -1 -10 2274.14 121.974   2
   3   1  10 2194.04 116.361   8
  -3   1 -10 2161.92 120.497   1
  -3  -1 -10 2150.08 120.255   1
  -3   1 -11 5077.27 270.813   2
  -3  -1 -11 5219.60 270.596   2
   3   1  11 5327.72 264.842   8
  -3   1 -11 5137.70 269.691   1
  -3  -1 -11 5121.80 269.461   1
   3   1  12 1753.11 95.2382   8
  -3   1 -12 1756.03 101.705   1
  -3  -1 -12 1879.94 102.680   1
  -3  -1 -12 1795.54 102.309   2
  -3   1 -12 1755.97 102.817   2
   3  -1  12 1675.23 91.5569   3
   3   1  12 1805.64 92.1531   3
  -3   1 -13 3533.94 197.334   1
  -3  -1 -13 3559.61 197.413   1
  -3  -1 -13 3706.02 198.790   2
  -3   1 -13 3940.24 200.384   2
   3  -1  13 3580.37 186.519   3
   3   1  13 3761.75 187.062   3
  -3  -1 -14-11.8623 17.0619   1
  -3   1 -14 16.6955 17.7382   1
  -3  -1 -14-2.52553 17.1241   2
  -3   1 -14-2.60671 16.9700   2
  -3  -1 -15 1728.54 105.080   1
  -3   1 -15 1680.18 104.857   1
  -3  -1 -15 1688.54 105.658   2
  -3   1 -15 1850.91 107.847   2
  -3  -1 -16 1036.63 74.7304   1
  -3   1 -16 1101.10 75.6062   1
  -3   1 -16 1134.81 77.7366   2
  -3  -1 -16 1171.90 77.8048   2
  -3   1 -17 5906.09 311.651   2
  -3  -1 -17 6266.79 312.926   2
  -3  -1 -17 5624.74 290.068  22
  -3   1 -17 5732.35 290.866  22
  -3   1 -17 5897.46 291.665   5
  -3  -1 -17 5734.89 291.479   5
  -3   1 -17 6329.76 311.578   1
  -3  -1 -17 5983.89 309.896   1
   3   1  17 5845.47 290.826  24
  -3   1 -17 5755.03 291.663   4
  -3  -1 -17 5743.76 291.570   4
   3  -1  17 5827.65 290.677  18
   3   1  17 5651.92 290.220  18
  -3  -1 -18 356.810 43.5130   2
  -3   1 -18 394.383 44.7534   2
  -3  -1 -18 388.625 25.6758  22
  -3   1 -18 429.910 27.1624  22
  -3  -1 -18 423.951 28.8864   5
  -3   1 -18 402.035 28.6927   5
   3   1  18 426.692 27.8263  24
  -3  -1 -18 344.528 41.9823   1
  -3   1 -18 365.854 43.5483   1
  -3   1 -18 392.977 28.8051   4
  -3  -1 -18 384.132 28.5103   4
   3  -1  18 412.622 29.0738  18
   3   1  18 407.988 27.8790  18
  -3  -1 -19 74.2567 15.4003   4
  -3   1 -19 74.1475 16.0791   4
   3   1  19 76.9542 15.5539  18
   3  -1  19 79.4760 16.9968  18
  -3   1 -19 75.4074 26.8081   1
  -3  -1 -19 109.745 26.7761   1
  -3  -1 -19 73.2501 12.0239  22
  -3   1 -19 84.7489 13.4964  22
  -3  -1 -19 101.112 28.8226   2
  -3   1 -19 56.7116 26.3142   2
  -3  -1 -19 94.3773 16.2014   5
  -3   1 -19 58.3229 15.4340   5
  -3  -1 -20 119.503 17.6733   4
  -3   1 -20 122.535 17.7109   4
  -3  -1 -20 95.3923 13.3375  22
  -3   1 -20 119.289 14.9451  22
   3   1  20 93.2142 16.6094  18
   3  -1  20 124.408 17.6121  18
  -3   1 -20 89.6671 27.9553   1
  -3  -1 -20 114.043 29.5848   1
  -3   1 -20 101.139 29.9842   2
  -3  -1 -20 127.853 31.7912   2
  -3   1 -20 121.361 16.9603   5
  -3  -1 -20 98.1931 17.3399   5
   3  -1  21 307.644 25.2735  18
   3   1  21 306.355 24.4789  18
  -3   1 -21 292.746 25.2829   4
  -3  -1 -21 304.193 25.2458   4
  -3  -1 -21 273.541 21.4334  22
  -3   1 -21 305.829 22.8852  22
  -3   1 -21 301.566 24.8059   5
  -3  -1 -21 358.664 26.0405   5
   3   1  22 909.311 52.3868  18
   3  -1  22 938.827 53.1539  18
  -3   1 -22 957.113 54.1062   4
  -3  -1 -22 980.580 54.3114   4
  -3   1 -22 894.001 52.4385  22
  -3  -1 -22 864.763 51.4307  22
  -3  -1 -22 1008.16 54.3291   5
  -3   1 -22 923.687 53.7552   5
   3  -1  23 1665.02 88.9026  18
   3   1  23 1646.65 88.1683  18
  -3  -1 -23 1731.23 90.0805   4
  -3   1 -23 1710.07 89.9378   4
  -3  -1 -23 1599.74 87.8345  22
  -3   1 -23 1673.82 88.8474  22
  -3  -1 -23 1750.25 90.2359   5
  -3   1 -23 1675.45 89.7320   5
  -3  -1 -24 139.438 14.1151  22
  -3   1 -24 139.307 15.5446  22
   3   1  24 158.324 16.6395  18
  -3  -1 -24 150.715 17.8288   5
  -3   1 -24 155.835 17.9916   5
  -3  -1 -24 155.015 16.1451   3
  -3  -1 -24 133.101 18.0230   4
  -3   1 -24 143.438 17.5709   4
  -3   1 -24 154.791 16.3885   3
  -3  -1 -25 252.910 20.8922   5
  -3   1 -25 240.450 20.0538   5
   3   1  25 255.167 19.2952  18
  -3   1 -25 236.168 19.2501   3
  -3  -1 -25 260.977 19.6286   3
  -3   1 -25 231.791 18.6213  22
  -3  -1 -25 240.653 17.9183  22
  -3   1 -25 243.681 20.1527   4
  -3  -1 -25 244.878 20.7498   4
  -3   1 -26 2.31192 8.92311   3
  -3  -1 -26 21.2755 9.40990   3
  -3  -1 -26 10.0567 11.7150   5
  -3   1 -26 4.64014 11.2685   5
  -3   1 -26 20.1949 9.75572  22
  -3  -1 -26-0.42741 7.72248  22
  -3   1 -26 8.18273 10.9829   4
  -3  -1 -26 11.0288 10.9843   4
  -3  -1 -27 775.396 43.5785  26
  -3   1 -27 851.783 44.5527   5
  -3  -1 -27 876.331 44.8382   5
  -3  -1 -27 879.761 44.7667   4
  -3   1 -27 830.553 44.4842   4
  -3   1 -27 847.587 44.0862  22
  -3  -1 -27 807.440 43.3891  22
  -3  -1 -27 765.326 44.2723   3
  -3   1 -27 772.940 44.5384   3
  -3   1 -28 73.7533 8.74558   5
  -3   1 -28 80.4293 8.83723   4
  -3  -1 -28 74.6774 8.96505   5
  -3  -1 -28 69.2832 6.74869  26
  -3   1 -28 84.4842 7.88356  22
  -3  -1 -28 68.2403 6.65870  22
  -3  -1 -28 68.8947 8.92050   4
  -3  -3  27 8.83251 6.96843  18
  -3  -3  26 41.1886 9.48336  18
   3  -3 -26 24.8694 6.18828  22
   3   3 -26 27.5157 6.82686  34
   3  -3 -25 673.621 39.9237   5
  -3  -3  25 796.643 41.3485  18
   3  -3 -25 731.134 40.1249   4
   3  -3 -25 812.645 40.3998  22
   3  -3 -24 57.7311 10.8090   4
  -3  -3  24 99.2561 13.7274  18
   3  -3 -24 54.2326 10.8044   5
   3   3 -24 64.9621 8.78988  33
   3  -3 -24 102.723 10.3881  22
   3  -3 -23 22.3506 8.93164  22
   3  -3 -23 11.4771 9.32576   3
   3   3 -23 10.6986 7.81253  33
  -3  -3  23 20.0886 13.4861  18
   3  -3 -23 16.7835 10.7899   4
   3  -3 -23 19.8804 10.5229   5
   3  -3 -22 909.254 49.5763   5
   3  -3 -22 777.297 48.7198   3
   3  -3 -22 943.382 48.8387  22
   3   3 -22 880.257 48.7051  33
   3  -3 -22 931.013 49.7748   4
   3   3 -21 774.607 47.2537   5
   3  -3 -21 820.871 47.6824   5
   3  -3 -21 883.312 46.8062  22
   3   3 -21 822.644 46.5330  22
   3  -3 -21 828.063 47.5209   3
   3   3 -21 938.955 47.3774  33
   3   3 -21 775.074 47.3060   4
   3  -3 -21 849.745 47.9451   4
   3  -3 -20 455.597 29.8396   5
   3   3 -20 405.437 28.9933   5
   3   3 -20 404.745 29.1103   4
   3  -3 -20 450.976 29.7800   4
   3   3 -20 515.998 29.1486  33
   3  -3 -20 501.227 28.5257  22
   3   3 -20 463.543 28.1665  22
  -3   3  20 509.072 30.0485  24
   3   3 -20 377.407 28.1287   3
   3  -3 -20 438.104 29.0886   3
   3   3 -19 26.4066 11.8359   4
   3  -3 -19 17.5287 11.5618   4
   3   3 -19 9.33611 9.77486  33
   3  -3 -19 22.9032 11.4104   5
   3   3 -19 32.4710 11.6573   5
   3   3 -19 19.4345 10.1209  22
   3  -3 -19 28.6723 9.94221  22
   3   3 -19 36.2112 10.5877   3
   3  -3 -19 36.0916 10.9150   3
  -3   3  19 14.2421 13.1374  24
  -3   3  18 95.8767 14.9090  24
   3   3 -18 92.2121 13.5814   5
   3   3 -18 104.939 14.4558   4
   3   3 -18 96.5556 12.7847  33
   3   3 -18 99.8523 13.0713   3
   3  -3 -18 96.3507 13.5879   3
   3   3 -18 85.0776 12.4199  22
  -3   3  18 121.860 24.7692   8
   3   3 -18 149.907 28.6336   2
  -3   3  17 213.683 19.2574  24
   3   3 -17 167.562 28.6457   1
   3   3 -17 209.677 16.9754  22
   3   3 -17 167.316 17.0735   5
   3   3 -17 219.317 18.0575   4
   3   3 -17 215.471 17.4406  33
   3   3 -17 222.629 31.5641   2
  -3   3  17 224.014 31.7554   8
   3  -3 -17 230.246 18.2566   3
   3   3 -17 198.102 17.1441   3
   3  -3 -16 91.7416 23.7113   2
   3   3 -16 109.096 25.4911   2
   3   3 -16 76.9063 10.5096  31
   3  -3 -16 77.9334 24.3634   1
   3   3 -16 89.7188 22.5661   1
  -3   3  16 97.8046 24.2832   8
   3  -3 -16 106.192 13.4516   3
   3   3 -16 85.1799 12.0602   3
   3   3 -16 92.8524 12.5565  33
  -3   3  16 74.3344 14.0168  24
   3   3 -16 93.9380 11.9492  22
  -3   3  15 1649.13 88.4460  24
  -3   3  15 1744.11 104.862   8
  -3   3  15 1673.17 101.386   9
   3   3 -15 1728.40 87.6228  19
   3   3 -15 1702.65 88.1992  11
   3   3 -15 1582.08 103.457   2
   3  -3 -15 1763.09 104.564   2
   3   3 -15 1626.49 87.9727  31
   3   3 -15 1659.84 88.3042   3
   3  -3 -15 1784.92 89.1451   3
   3   3 -15 1678.26 88.9219  33
   3   3 -15 1617.40 101.877   1
   3  -3 -15 1777.21 104.793   1
   3   3 -14 1664.15 84.2567  11
   3  -3 -14 1628.89 84.8482   3
   3   3 -14 1620.91 84.3674   3
   3   3 -14 1594.24 84.9787  33
   3  -3 -14 1579.51 98.3316   1
   3   3 -14 1567.79 96.8188   1
   3   3 -14 1537.62 98.2816   2
   3  -3 -14 1635.20 98.6997   2
  -3   3  14 1665.24 100.226   8
  -3  -3  14 1553.06 96.1651   9
  -3   3  14 1572.95 95.5513   9
   3   3 -13 2850.14 144.586   3
   3  -3 -13 2907.25 158.178   1
   3   3 -13 2705.65 155.698   1
   3   3 -13 2903.88 158.833   2
   3  -3 -13 2916.17 157.956   2
  -3   3  13 3124.09 160.960   8
  -3   3  13 2832.69 155.428   9
  -3  -3  13 2607.72 154.908   9
   3   3 -12 998.317 54.7821   3
   3   3 -12 1115.00 68.1986   2
   3  -3 -12 1043.95 66.5709   2
  -3  -3  12 1042.15 65.0319   9
  -3   3  12 995.861 64.0726   9
  -3   3  12 1171.32 70.5177   8
   3   3 -12 1042.15 65.4317   1
   3  -3 -12 1023.65 66.9214   1
   3   3 -11 3263.20 171.341   2
   3  -3 -11 3195.89 170.237   2
  -3   3  11 3060.31 167.882   9
  -3  -3  11 3132.75 168.471   9
  -3   3  11 3309.08 173.672   8
   3  -3 -11 3184.40 170.591   1
   3   3 -11 3034.06 168.610   1
   3   3 -10 143.400 19.7568   2
   3  -3 -10 159.032 20.0990   2
  -3  -3  10 137.994 18.4347   9
  -3   3  10 151.935 18.3046   9
  -3   3  10 151.776 24.3876   8
   3  -3 -10 150.895 20.5860   1
   3   3 -10 172.681 20.2360   1
   3  -3  -9-2.88238 11.9679   2
   3   3  -9 12.3918 13.3882   2
  -3   3   9 3.71729 11.4080   9
  -3  -3   9-2.55204 10.4295   9
  -3   3   9 6.05535 16.6741   8
   3  -3  -9-5.85177 13.3542   1
   3   3  -9 1.32410 11.9822   1
   3   3  -8 16.2315 11.4387   2
   3  -3  -8 11.3139 10.6889   2
  -3  -3   8 23.2821 10.7067   9
  -3   3   8 18.3636 9.76986   9
  -3   3   8 3.79142 15.9286   8
   3  -3  -8 29.4041 12.9855   1
   3   3  -8 16.1359 11.0418   1
   3  -3  -7 6394.72 321.634   2
   3   3  -7 6651.47 322.565   2
  -3   3   7 6257.40 320.382   9
  -3  -3   7 6295.87 320.808   9
  -3   3   7 6344.43 327.380   8
   3   3  -7 6465.71 325.824   7
   3  -3  -7 6206.45 321.586   1
   3   3  -7 6197.77 320.782   1
   3  -3  -6 732.778 42.8806   2
   3   3  -6 761.708 43.6606   2
  -3   3   6 711.156 41.5313   9
  -3  -3   6 684.860 41.5279   9
   3   3  -6 740.901 48.1635   7
   3   3  -6 693.367 42.2060   1
   3  -3  -6 698.846 43.2364   1
   3  -3  -5 4719.66 240.709   2
   3   3  -5 4962.39 241.454   2
  -3  -3   5 4805.21 239.961   9
  -3   3   5 4800.12 239.886   9
   3   3  -5 4978.87 246.254   7
   3   3  -5 4491.53 240.311   1
   3  -3  -5 4656.92 241.398   1
   3  -3  -4 2207.79 111.982   2
   3   3  -4 2235.02 112.425   2
  -3   3   4 2175.21 111.262   9
  -3  -3   4 2157.62 111.143   9
   3   3  -4 2192.46 117.750   7
  -3   3   4 2380.27 119.766   8
   3  -3  -4 2141.48 113.085   1
   3   3  -4 2022.04 111.897   1
   3   3  -3 3150.19 153.332   2
  -3   3   3 2981.46 152.402   9
  -3   3   3 3313.19 159.249   7
   3   3  -3 3120.14 159.298   7
  -3   3   3 3292.41 161.295   8
   3  -3  -3 2921.71 154.007   1
   3   3  -3 2815.78 153.158   1
   3   3  -2 148.906 11.0066   2
  -3   3   2 155.181 10.2787   9
   3   3  -2 162.425 18.6201   7
  -3   3   2 144.863 18.5425   7
  -3   3   2 146.582 21.4303   8
   3   3  -2 131.106 10.9905   1
   3   3  -1 5023.54 260.316   2
  -3   3   1 5752.28 268.714   7
   3   3  -1 5585.52 268.102   7
  -3   3   1 5872.15 269.878   8
  -3   3   1 5249.36 260.170   9
   3   3   0 111.193 7.21429   2
   3   3   0 182.417 17.6940   7
  -3   3   0 149.337 18.6644   7
  -3   3   0 200.671 20.6736   8
  -3   3   0 111.077 7.06922   9
   3   3   1 1796.58 90.9985   2
  -3   3  -1 1709.38 90.4597   9
   3   3   1 2103.16 98.3847   7
  -3   3  -1 1943.44 99.4681   7
  -3   3  -1 2110.57 99.8823   8
   3   3   2 121.961 15.0082   7
   3   3   2 104.635 19.6889   8
  -3   3  -2 91.4879 16.2734   8
  -3   3  -2 67.4339 15.6258   7
  -3   3  -2 72.1588 7.63395   1
  -3   3  -3 4471.42 237.894   8
  -3   3  -3 4500.01 239.991   7
   3   3   3 4793.41 238.358   7
   3   3   3 5326.89 242.348   8
  -3   3  -3 4242.58 233.348   1
  -3  -3  -3 5071.09 234.078   1
  -3   3  -4 30.2596 14.6088   7
   3   3   4 43.6337 15.5356   8
  -3   3  -4 29.6779 11.8276   8
  -3   3  -4 25.1651 8.26244   1
  -3  -3  -4 42.4934 8.54554   1
  -3   3  -4 37.5617 9.57247   2
  -3  -3  -4 31.3078 9.09055   2
   3   3   5 80.9787 18.6733   8
  -3   3  -5 82.0662 16.6692   7
  -3   3  -5 71.8157 10.7362   1
  -3  -3  -5 93.0421 11.8182   1
  -3   3  -5 65.2796 11.4746   2
  -3  -3  -5 73.8106 11.8357   2
  -3   3  -6 3457.57 186.829   7
   3   3   6 3828.83 188.324   8
  -3   3  -6 3335.91 181.585   1
  -3  -3  -6 3806.17 182.718   1
  -3  -3  -6 3571.01 182.312   2
  -3   3  -6 3428.77 182.283   2
  -3   3  -7 114.958 19.5273   7
   3   3   7 129.810 20.2583   8
  -3  -3  -7 164.065 16.3739   1
  -3   3  -7 127.633 14.7299   1
  -3  -3  -7 126.009 15.1534   2
  -3   3  -7 106.506 16.0265   2
   3   3   8 116.575 20.3744   8
  -3   3  -8 89.0771 18.6479   7
  -3  -3  -8 96.9389 15.2090   1
  -3   3  -8 89.0559 14.5776   1
  -3  -3  -8 70.8223 13.7469   2
  -3   3  -8 62.9267 14.5004   2
   3   3   9 1289.24 76.3927   8
  -3   3  -9 1337.75 78.1090   7
  -3  -3  -9 1355.91 73.7508   1
  -3   3  -9 1210.89 72.1111   1
  -3  -3  -9 1226.57 72.8619   2
  -3   3  -9 1185.37 73.3855   2
   3   3  10 183.657 23.1364   8
  -3   3 -10 142.687 22.8223   7
  -3   3 -10 147.488 18.9441   1
  -3  -3 -10 160.461 19.8756   1
  -3  -3 -10 106.905 18.2461   2
  -3   3 -10 176.577 22.0203   2
   3   3  11 184.522 25.2085   8
  -3   3 -11 170.942 20.5733   1
  -3  -3 -11 177.900 22.3332   1
  -3  -3 -11 174.952 21.3821   2
  -3   3 -11 135.988 22.2117   2
   3   3  12 1142.84 67.3189   8
  -3   3 -12 910.891 62.9082   1
  -3  -3 -12 1021.24 64.9400   1
  -3   3 -12 954.282 65.8272   2
  -3  -3 -12 1051.63 65.3514   2
   3   3  13 2120.81 114.241   8
  -3  -3 -13 2006.30 113.789   1
  -3   3 -13 1905.13 112.152   1
  -3   3 -13 1843.13 114.883   2
  -3  -3 -13 1942.66 113.387   2
   3   3  14 263.576 28.9195   8
  -3   3 -14 182.269 26.5812   1
  -3  -3 -14 249.970 29.1496   1
  -3  -3 -14 219.004 29.0778   2
  -3   3 -14 207.008 29.3539   2
  -3   3 -15 323.649 21.4933  33
  -3  -3 -15 273.183 32.9504   2
  -3   3 -15 346.587 37.0143   2
  -3   3 -15 307.072 22.4990  22
  -3   3 -15 327.124 20.7748  20
   3  -3  15 288.692 22.8878  18
  -3  -3 -15 290.945 33.3569   1
  -3   3 -15 305.304 33.1329   1
   3  -3  16 67.1370 14.3196  18
  -3   3 -16 53.5746 23.0168   2
  -3   3 -16 52.0156 12.9508   4
  -3   3 -16 51.1759 10.6673  33
  -3   3 -16 56.6423 12.4303  22
  -3   3 -16 68.7048 10.5702  20
  -3   3 -16 70.6987 20.8915   1
  -3  -3 -16 55.0395 21.5625   1
  -3   3 -16 44.7639 12.1163   5
  -3   3 -17 1014.60 79.2096   2
  -3   3 -17 1085.13 78.3249   1
  -3   3 -17 1149.23 63.9994  33
  -3   3 -17 1159.78 65.1764  22
  -3   3 -17 1277.92 63.2162  20
   3  -3  17 1213.65 64.7703  18
  -3   3 -17 1163.97 64.7266   4
  -3   3 -17 1225.27 64.8987   5
  -3   3 -18 10.7777 8.95338  33
  -3   3 -18 9.21047 11.3759  22
  -3   3 -18 16.2936 9.66435  20
  -3   3 -18 20.5496 21.1505   7
  -3  -3 -18 20.1817 11.2202   5
  -3   3 -18 18.7359 12.1276   5
  -3   3 -18 42.8935 13.1535   4
  -3  -3 -18 13.6329 11.5613   4
   3  -3  18 21.2306 14.2473  18
   3  -3  19 218.809 20.9444  18
  -3   3 -19 263.723 19.9297  22
  -3  -3 -19 231.730 19.3218   5
  -3   3 -19 207.581 19.3823   5
  -3   3 -19 229.250 17.3651  33
  -3   3 -19 245.473 19.8986   4
  -3  -3 -19 219.393 19.2090   4
  -3  -3 -20 219.145 19.2813   5
  -3   3 -20 254.459 19.8368   5
   3  -3  20 203.010 20.1679  18
  -3   3 -20 251.835 19.5080  22
  -3   3 -20 204.777 19.3065   4
  -3  -3 -20 213.035 19.3099   4
  -3  -3 -20 232.138 18.9582   3
  -3   3 -20 212.099 18.2125   3
  -3   3 -21 136.473 14.2870  34
  -3  -3 -21 131.202 14.4516   3
  -3  -3 -21 127.996 15.1061   4
   3  -3  21 180.942 17.7837  18
  -3  -3 -21 120.373 15.1129   5
  -3   3 -21 144.478 15.1180  22
  -3  -3 -22 201.426 17.5645   5
  -3   3 -22 213.905 16.3943  34
  -3  -3 -22 223.941 17.5708   3
  -3   3 -22 219.432 17.8112  22
  -3  -3 -22 191.133 17.5548   4
   3  -3  22 257.755 19.8015  18
   3  -3  23 1035.20 53.1522  18
  -3  -3 -23 963.720 52.3868   3
  -3   3 -23 952.462 52.6976  22
  -3  -3 -23 952.887 52.3871   5
  -3  -3 -23 946.251 52.2612   4
  -3   3 -24 15.3630 8.59869  22
  -3  -3 -24 18.6682 8.67189   5
   3  -3  24 23.1750 11.9243  18
  -3  -3 -24 15.8402 8.87225   4
  -3   3 -25 17.7960 7.55623  41
   3  -3  25 37.5961 10.3647  18
  -3   3 -25 25.9804 7.79289  22
  -3   3 -26 89.5449 8.08658  41
  -3  -3 -26 105.197 9.68437  26
   3  -3  26 103.146 10.6714  18
  -3  -3 -27 303.805 16.8696  26
   3  -3  27 289.441 16.5140  18
  -3   5  24 115.348 8.87122  16
   3   5 -24 133.958 9.45212  41
   3   5 -23 38.1171 8.62347  34
   3   5 -22 78.8891 7.78849  28
   3   5 -22 76.5911 11.3108  34
   3   5 -21 109.308 10.2199  28
   3   5 -21 102.577 13.5952  34
  -3  -5  21 99.3260 11.0530  18
   3   5 -20 14.5245 7.57100  20
  -3  -5  20 4.68593 10.0710  18
   3   5 -20 8.73213 8.82186  33
   3   5 -20 2.07154 8.28947  28
   3   5 -19 3.22663 8.60124  20
  -3  -5  19-1.21999 10.3801  18
   3   5 -19 15.3640 10.1593  33
   3   5 -19 11.1965 9.37849  28
   3   5 -18 160.351 13.7602  20
  -3  -5  18 129.749 14.7096  18
   3   5 -18 157.857 14.6376  28
   3   5 -18 145.005 15.2051  33
   3   5 -17 49.2812 11.1760  20
   3   5 -17 44.0701 11.7070  28
   3   5 -17 80.5136 12.8284  33
   3   5 -16 667.572 38.6294  28
   3   5 -16 659.010 39.1424  33
   3   5 -16 640.981 36.5406  42
   3   5 -15 264.988 19.4628  11
   3   5 -15 263.285 18.7136  42
   3   5 -15 303.821 21.8274  28
   3   5 -14 334.238 21.5014  10
   3   5 -14 349.533 22.3056  42
   3   5 -14 324.744 23.9897  28
   3   5 -14 332.694 22.5471  11
   3   5 -13 63.1982 10.6475  42
   3   5 -13 62.7509 10.5969  11
   3   5 -13 62.2250 9.41944  10
   3   5 -13 66.6754 13.0216  33
   3   5 -13 61.6170 11.8541  19
   3   5 -13 50.9418 13.5393  28
  -3   5  13 81.2997 19.4408  27
   3   5 -13 54.9607 22.9465   7
  -3   5  13 62.6214 24.8615   8
   3   5 -12 1208.82 67.6779  28
   3   5 -12 1258.04 66.5506  10
   3   5 -12 1276.56 68.2228  33
   3   5 -12 1287.76 66.1453  11
   3   5 -12 1213.57 67.1797  19
   3   5 -12 1177.74 85.0609   7
  -3   5  12 1180.32 85.5992   8
   3   5 -12 1246.34 66.8479  42
   3   5 -11 218.693 19.5202  28
   3   5 -11 206.647 18.2668  31
   3   5 -11 245.391 17.8543  10
   3   5 -11 243.662 19.4933  33
  -3   5  11 240.294 20.5583  12
   3   5 -11 241.966 17.1299  11
   3   5 -11 226.598 18.4553  19
   3   5 -11 187.481 32.2268   7
  -3   5  11 267.369 36.9020   8
   3   5 -11 238.312 18.1320  42
   3   5 -10 183.471 17.3990  28
  -3   5  10 200.413 18.4195  12
   3   5 -10 168.812 14.0733  11
   3   5 -10 155.403 15.9204  33
   3   5 -10 205.725 15.5119  10
   3   5 -10 147.213 15.2343  19
   3   5 -10 161.639 28.0180   7
  -3   5  10 164.317 32.2280   8
   3   5 -10 149.745 14.9815  42
   3   5  -9 99.3382 10.3067  14
  -3   5   9 112.186 15.8103  12
   3   5  -9 101.538 12.1071  10
   3   5  -9 103.788 10.8691  11
   3   5  -9 80.2717 12.3727  33
   3   5  -9 92.0632 12.2115  19
   3   5  -9 94.2749 23.2246   7
   3   5  -9 97.6212 10.9635  44
   3   5  -9 102.231 12.7917  42
   3   5  -8 683.225 37.8187  11
  -3   5   8 733.419 37.3926  14
   3   5  -8 646.047 37.4906  14
  -3   5   8 718.882 40.5353  12
  -3   5   8 712.338 40.6356  15
   3   5  -8 703.612 39.3840  10
   3   5  -8 650.927 39.2814  33
  -3   5   8 729.977 41.5823  27
   3   5  -8 654.751 53.1952   7
   3   5  -8 670.216 38.3986  44
   3   5  -8 691.010 39.4205  42
   3   5  -8 631.907 39.2697  28
   3   5  -8 623.878 39.0413  31
   3   5  -7 104.530 11.8803  31
  -3   5   7 88.0495 25.3429   8
   3   5  -7 97.8950 22.3833   7
   3   5  -7 87.9610 10.1700  14
   3   5  -7 113.509 10.8842  11
  -3   5   7 101.424 15.2858  12
  -3   5   7 97.1484 15.1349  15
   3   5  -7 118.544 12.3432  10
   3   5  -7 108.472 12.1036  33
  -3   5   7 104.786 17.8219  27
   3   5  -7 83.5359 13.1451  28
   3   5  -7 89.8275 11.5671  19
   3   5  -7 92.8248 11.5424  42
   3   5  -7 101.251 10.6478  44
   3   5  -6 465.673 31.7787  31
   3   5  -6 542.194 32.5009  28
   3   5  -6 565.949 45.1676   7
  -3   5   6 608.282 50.6551   8
   3   5  -6 522.005 32.0689  19
   3   5  -6 565.410 32.5742  10
   3   5  -6 539.228 31.5399  44
   3   5  -6 542.129 32.2109  42
  -3   5   6 572.897 34.0162  12
   3   5  -6 561.202 31.1647  11
  -3   5   6 527.540 34.0355  27
  -3   5   6 588.811 31.1596  25
   3   5  -5 4.50531 7.78198  10
   3   5  -5 14.3542 15.7109   7
  -3   5   5 20.0362 20.3005   8
   3   5  -4 597.220 34.5084  10
   3   5  -4 576.819 45.4547   7
  -3   5   4 582.071 49.7527   8
   3   5  -3 16.6985 8.39599  10
  -3   5   3-2.60192 19.4871   8
   3   5  -3 11.3564 16.4602   7
   3   5  -2 767.645 54.7086   7
  -3   5   2 736.375 56.2630   8
  -3   5   2 871.260 57.1855   7
   3   5  -1 395.454 25.4713  10
   3   5  -1 463.988 37.4832   7
  -3   5   1 401.184 37.9408   8
  -3   5   1 428.680 37.4544   7
   3   5   0 288.147 28.5515   7
  -3   5   0 242.037 29.0870   7
  -3   5   0 209.866 27.8905   8
  -3   5  -1 1318.60 82.0260   7
  -3   5  -1 1217.28 80.0182   8
   3   5   1 1392.16 80.9806   7
   3   5   2 1047.23 63.6236   7
  -3   5  -2 972.599 64.6892   7
  -3   5  -2 858.988 61.9936   8
  -3   5  -3 434.987 39.0668   7
  -3   5  -3 446.271 37.3434   8
  -3   5  -4 480.400 41.1924   7
  -3   5  -5 471.183 41.8057   7
   3   5   5 522.663 43.7598   8
  -3   5  -5 488.092 29.4743  28
   3   5   6 32.0664 9.93451  16
  -3   5  -6 40.2213 8.24333  14
   3   5   6 36.9832 7.26045  25
  -3   5  -6 33.8281 10.4132  28
   3   5   6 29.4781 19.9787   8
  -3   5  -6 7.73616 17.2653   7
  -3   5  -6 11.1195 9.46134  20
  -3   5  -6 15.4992 11.5970  34
   3   5   6 19.1715 10.5324  38
  -3   5  -7 3272.43 171.575  20
   3   5   7 3245.09 172.572  16
  -3   5  -7 3673.35 171.696  14
  -3   5  -7 3376.29 172.744  41
   3   5   7 3619.54 189.407   8
  -3   5  -7 3498.37 188.471   7
  -3   5  -7 3251.75 172.519  34
  -3   5  -7 3371.67 172.436  28
   3   5   7 3460.60 171.320  38
  -3   5  -8 5.00012 10.8087  20
  -3   5  -8 9.19681 7.04547  14
  -3   5  -8 3.90908 11.1658  41
  -3   5  -8 16.8517 19.3457   7
   3   5   8 45.0224 20.2433   8
   3   5   8 10.6386 10.4847  38
  -3   5  -8 14.5123 10.5284  28
   3   5   9 443.791 40.5957   8
  -3   5  -9 350.471 38.3007   7
   3   5   9 384.913 24.2358  38
  -3   5  -9 393.346 25.7004  28
   3   5  10 516.429 43.7219   8
  -3   5 -10 440.292 27.6966  28
  -3   5 -11 841.043 49.5731  34
  -3   5 -11 822.344 64.6268   7
   3   5  11 979.023 66.1089   8
  -3   5 -11 881.682 48.1748  20
  -3   5 -11 856.001 48.3922  28
  -3   5 -12 752.267 45.8529  34
  -3   5 -12 792.386 44.5552  28
  -3   5 -12 818.019 44.3464  20
  -3   5 -12 748.849 61.9112   7
   3   5  12 753.019 59.2563   8
  -3   5 -13 25.1861 15.1968  34
  -3   5 -13 19.2701 11.4048  28
  -3   5 -13 31.8528 11.8817  20
   3   5  13 11.4586 17.7037   8
  -3   5 -13-3.41828 19.0241   7
  -3   5 -14 3.00453 10.1956  28
  -3   5 -14 18.0650 14.6815  34
  -3   5 -14 11.3631 11.8967  20
  -3   5 -15 317.172 25.2385  34
  -3   5 -15 356.633 23.2166  20
  -3   5 -15 317.737 22.4239  28
  -3   5 -16 20.8609 15.0814  34
  -3   5 -16 49.9362 12.1384  20
  -3   5 -16 39.1452 10.4985  28
  -3   5 -17 810.133 48.5038  34
  -3   5 -17 911.576 46.9957  20
  -3   5 -17 833.239 46.4476  28
   3   5  18 354.324 25.5110  16
  -3   5 -18 417.581 27.1321  34
  -3   5 -18 386.771 24.0470  28
  -3   5 -19 9.08216 12.4758  41
  -3   5 -19 0.99877 11.9644  34
   3   5  19-0.50087 8.99579  16
  -3   5 -20 7.49895 11.2691  41
  -3   5 -20 1.71137 10.7586  34
   3   5  20 3.46649 8.11519  16
   3   5  21 200.012 15.1463  16
  -3   5 -21 233.520 17.1088  41
  -3   5 -21 244.017 16.4838  34
   3   5  22 162.270 12.4162  16
  -3   5 -22 201.093 14.4849  41
  -3   5 -22 208.833 13.4650  34
  -3   5 -23 38.9079 7.17399  41
   3   5  23 28.1306 4.86765  16
  -3   5 -23 30.0769 5.69162  34
  -3   5 -24 294.950 16.3973  41
   3   7 -18 28.9948 6.03046  34
   3   7 -18 18.0718 4.69742  28
   3   7 -17 102.369 9.82036  34
   3   7 -17 101.384 8.90098  20
   3   7 -17 90.2568 8.77087  28
   3   7 -16 75.8880 9.01544  20
   3   7 -16 59.6952 9.38524  28
   3   7 -15 14.3374 10.0985  34
   3   7 -15 22.6612 8.48023  20
   3   7 -15 2.28985 8.99966  28
   3   7 -14 457.638 25.8366  20
   3   7 -14 437.152 26.6929  28
   3   7 -14 463.035 27.1267  34
  -3   7  14 422.163 24.2530  38
   3   7 -13-2.48223 10.8287  28
  -3   7  13 7.35009 8.22355  38
   3   7 -13 0.37779 9.74132  20
   3   7 -13 16.3664 11.7846  34
  -3   7  12 451.764 25.7794  38
   3   7 -12 428.676 27.7963  34
  -3   7  11 338.463 21.6183  38
   3   7 -11 327.402 23.0394  34
   3   7 -10 132.936 10.8878  14
   3   7 -10 125.775 11.6068  11
  -3   7  10 147.927 14.1171  38
   3   7 -10 150.153 15.4046  34
   3   7 -10 145.880 15.8941  28
   3   7 -10 106.466 13.9591  20
   3   7  -9 9.39560 12.0215  28
  -3   7   9-5.62005 11.5845  38
   3   7  -9 12.9623 7.32095  11
   3   7  -9 11.9042 7.11786  14
   3   7  -8 11.9717 12.4589  28
   3   7  -8 4.27927 7.56121  11
  -3   7   8 13.4160 14.8592  27
   3   7  -8 5.67092 7.33505  14
  -3   7   8-0.46145 12.2592  38
   3   7  -7 294.072 21.3622  28
  -3   7   7 305.902 22.8997  27
   3   7  -7 289.470 18.5731  14
   3   7  -7 246.864 17.7441  11
  -3   7   7 259.008 20.6622  38
   3   7  -6 158.340 15.6704  28
  -3   7   6 179.824 18.6002  27
   3   7  -6 109.107 12.5995  25
   3   7  -6 147.131 13.0846  14
   3   7  -6 162.487 12.4455  11
  -3   7   6 152.621 16.6879  38
   3   7  -5 635.497 35.8607  28
  -3   7   5 605.661 35.9050  38
  -3   7   5 659.623 37.0193  27
   3   7  -5 533.274 33.9188  25
   3   7  -5 602.986 34.4976  14
   3   7  -5 622.564 33.9133  11
   3   7  -4 373.853 24.6505  44
   3   7  -4 418.470 26.2361  28
   3   7  -4 382.106 24.6076  25
  -3   7   4 435.931 27.7695  27
   3   7  -4 438.528 24.5467  11
   3   7  -4 403.719 25.2293  14
   3   7  -3 52.2188 9.20879  11
   3   7  -3 38.4409 11.3047  28
   3   7  -3 52.9181 8.77399  44
  -3   7   3 60.4212 15.6882  27
  -3   7   3 74.1684 10.3985  25
   3   7  -3 53.9125 9.39320  25
  -3   7   3 67.0340 10.7586  14
   3   7  -3 56.5085 10.8258  14
   3   7  -2 485.265 30.0934  28
   3   7  -2 451.074 29.2723  44
  -3   7   2 547.785 29.9528  25
   3   7  -2 509.139 29.3798  25
  -3   7   2 507.547 31.6890  27
   3   7  -2 528.477 29.3774  11
   3   7  -2 477.804 30.1841  14
  -3   7   2 533.773 30.3428  14
  -3   7   1 24.7344 9.07670  14
   3   7  -1 16.4843 9.70479  14
   3   7  -1 14.9153 8.00533  11
   3   7  -1 9.41359 6.87959  44
   3   7  -1 10.4029 9.33384  28
  -3   7   1 17.0967 10.3322  28
  -3   7   1 20.2165 8.19139  35
   3   7  -1 14.0826 8.29408  25
  -3   7   1 25.9652 9.10804  25
  -3   7   1-8.80466 13.0065  38
   3   7   0 29.0078 7.58559  16
   3   7   0 29.7835 8.44856  11
   3   7   0 21.8365 7.30607  44
   3   7   0 29.3839 9.43797  28
  -3   7   0 41.6731 11.3049  28
  -3   7   0 25.4316 8.56116  35
  -3   7   0 32.3441 10.6869  34
   3   7   0 46.3191 8.97001  25
  -3   7   0 42.3135 9.51540  25
  -3   7   0 38.7294 13.2168  38
  -3   7  -1 26.3149 9.60285  14
   3   7   1 12.9407 7.53951  16
   3   7   1 20.6252 8.64784  11
   3   7   1 29.9346 7.60786  44
  -3   7  -1 31.0440 11.6453  28
  -3   7  -1 20.8141 10.9560  34
  -3   7  -1 17.6010 8.35187  35
   3   7   1 23.5600 8.03124  25
  -3   7  -1 28.7029 9.18158  25
  -3   7  -1 17.1910 12.3923  38
  -3   7  -2 109.549 12.3186  14
   3   7   2 90.5233 12.1954  14
   3   7   2 88.3699 10.6126  16
   3   7   2 104.675 11.3786  11
   3   7   2 111.565 10.6421  44
  -3   7  -2 99.0003 13.7966  28
  -3   7  -2 111.698 11.6267  35
  -3   7  -2 96.2720 13.5648  34
  -3   7  -2 114.112 14.2262  38
  -3   7  -2 128.784 12.1993  25
   3   7   2 117.371 11.2493  25
  -3   7  -3 286.865 20.7834  20
   3   7   3 322.026 20.7317  16
   3   7   3 366.579 22.1773  14
   3   7   3 328.799 21.1297  11
   3   7   3 320.711 20.5101  44
  -3   7  -3 333.068 23.0984  28
  -3   7  -3 301.543 21.0998  35
  -3   7  -3 302.929 22.5799  34
  -3   7  -3 316.808 22.3579  38
  -3   7  -3 309.297 21.1612  25
  -3   7  -4 4.68254 8.85652  25
  -3   7  -4 19.3366 11.9372  34
  -3   7  -4 21.2421 8.80921  35
   3   7   4 29.4302 7.23822  44
   3   7   4 29.1020 8.98348  14
   3   7   4 26.1904 8.65753  16
  -3   7  -4 52.0841 12.2618  38
  -3   7  -4 29.6065 10.0672  20
  -3   7  -4 33.6783 12.0218  28
   3   7   4 25.5220 8.78556  11
  -3   7  -5 8.03612 12.5841  34
  -3   7  -5 21.6032 8.94559  35
  -3   7  -5 18.2454 10.1791  20
  -3   7  -5 10.9985 8.99163  25
   3   7   5 24.0766 8.98808  16
   3   7   5 29.0108 8.53666  14
   3   7   5 25.3174 8.97835  11
  -3   7  -6 76.3484 11.3497  35
  -3   7  -6 81.9005 14.4532  34
  -3   7  -6 82.9177 11.8975  20
  -3   7  -6 96.3688 11.5351  25
   3   7   6 93.3880 11.0884  16
   3   7   6 78.4429 10.2239  14
   3   7   6 71.3137 10.4331  11
   3   7   7 51.7401 9.89222  11
  -3   7  -7 45.7413 9.80840  35
  -3   7  -7 56.7827 14.2206  34
  -3   7  -7 50.6640 11.4409  20
  -3   7  -7 50.7710 10.2251  25
   3   7   7 50.6595 8.57895  14
   3   7   7 60.3491 10.4313  16
  -3   7  -7 51.0144 13.2382  28
  -3   7  -8 7.29819 13.1840  34
  -3   7  -8 16.7281 9.40520  35
   3   7   8 2.01958 8.45268  11
  -3   7  -8 12.4144 10.5910  20
   3   7   8 15.9771 6.85878  14
   3   7   8 22.6355 9.51678  16
  -3   7  -8 7.64611 11.9181  28
  -3   7  -9-5.57044 13.5776  34
   3   7   9-5.42095 8.14306  11
  -3   7  -9 13.5938 10.6921  20
  -3   7  -9 5.68993 11.5343  28
   3   7   9 6.30263 8.95926  16
  -3   7 -10 194.551 18.9826  34
   3   7  10 183.092 15.3532  11
  -3   7 -10 229.311 16.9318  20
   3   7  10 207.624 16.1065  16
  -3   7 -10 207.086 17.6167  28
  -3   7 -11 223.844 19.2859  34
   3   7  11 186.616 15.4488  11
  -3   7 -11 226.312 17.6157  28
   3   7  11 202.319 16.1404  16
  -3   7 -11 242.067 17.2728  20
   3   7  12 566.579 33.7582  16
  -3   7 -12 575.127 35.1760  34
  -3   7 -12 652.820 34.7596  28
  -3   7 -13 31.9562 9.89766  28
   3   7  13 46.7138 8.90428  16
  -3   7 -14 15.8474 8.42274  28
   3   7  14 19.4670 7.61968  16
  -3   7 -15 57.0088 8.29037  28
  -3   7 -16 161.601 13.3400  34
  -3   7 -16 158.349 11.2307  28
  -3   7 -17-5.06288 4.37651  25
  -3   7 -17 8.77252 7.40552  34
  -3   7 -18 58.2718 6.31517  34
   3   7  18 51.4858 4.83493  16
  -3   7 -18 35.8087 4.06495  25
   4   0 -29 5.42356 5.22860   4
   4   0 -29 4.12793 5.23947   5
   4   0 -28 10.0496 8.09973   4
   4   0 -28 18.0042 8.18267   5
   4   0 -27 2.76383 10.1923   4
   4   0 -27 9.17618 10.3144   5
   4   0 -26 276.807 21.0014   5
  -4   0  26 277.335 19.4423  24
  -4   0  26 261.663 19.1532  18
   4   0 -26 270.148 20.3038   3
   4   0 -26 277.337 20.9367   4
   4   0 -25-2.92066 10.6661   3
  -4   0  25 6.51814 11.6601  18
  -4   0  25-7.88322 11.5820  24
   4   0 -25 1.30667 12.7247   4
   4   0 -25-13.0401 12.8778   5
   4   0 -24 396.566 28.3641   5
  -4   0  24 412.466 26.8822  24
   4   0 -24 398.808 27.8587   3
   4   0 -24 391.964 28.4424   4
  -4   0  24 421.000 26.9736  18
  -4   0  23 3.41107 12.8606  18
   4   0 -23 4.70865 13.7636   4
  -4   0  23 10.3109 12.9401  24
   4   0 -23 7.76338 12.4537   3
   4   0 -23 3.92523 13.8805   5
  -4   0  22 29.8749 13.5763  18
  -4   0  22 32.5695 13.9160  24
   4   0 -22 32.0344 14.2017   5
   4   0 -22 24.2705 13.1584   3
   4   0 -22 42.6234 14.2064   4
  -4   0  21 6.23904 12.8542  24
  -4   0  21 17.9591 12.4965  17
   4   0 -21 12.5091 13.8223   4
   4   0 -21-4.03274 23.6847   2
   4   0 -21 16.3837 13.1682   3
   4   0 -21-1.67584 13.3513   5
   4   0 -20 387.857 26.4352  22
  -4   0  20 392.464 27.8023  17
   4   0 -20 391.020 28.9592   3
   4   0 -20 483.499 48.5958   2
   4   0 -20 369.678 28.4359   5
  -4   0  20 436.725 28.0989  24
   4   0 -20 431.685 47.1406   1
   4   0 -20 397.423 28.7760   4
  -4   0  20 383.497 42.1713   9
   4   0 -19 2.61055 12.6046   3
   4   0 -19-2.41616 12.8811   4
   4   0 -19 15.5170 24.6048   2
   4   0 -19 4.14965 9.98452  22
   4   0 -19 10.9215 24.2961   1
  -4   0  19 15.3305 12.5580  17
   4   0 -19 2.43083 12.8864   5
  -4   0  19-6.58764 19.5428   9
   4   0 -18 82.1486 14.2910   3
  -4   0  18 90.6458 13.5777  17
   4   0 -18 50.8897 14.0900   4
   4   0 -18 55.5321 24.7566   2
   4   0 -18 83.4057 11.7839  22
   4   0 -18 55.0748 25.0026   1
  -4   0  18 71.8027 23.0301   9
   4   0 -18 51.9982 13.6159   5
   4   0 -17-8.56419 11.1994   3
  -4   0  17 12.0778 14.9715   8
   4   0 -17-2.18372 11.2082   4
   4   0 -17-10.5134 19.4773   2
   4   0 -17-6.24827 8.42474  22
   4   0 -17-3.22577 22.7106   1
   4   0 -17-7.34473 11.5467   5
  -4   0  17 5.83108 18.4922   9
  -4   0  17 2.38439 11.2074  17
   4   0 -16 332.562 23.2480   3
   4   0 -16 303.318 36.7019   2
   4   0 -16 363.381 39.0034   1
  -4   0  16 290.582 29.7432   8
  -4   0  16 291.222 34.0698   9
  -4   0  15 3.57980 13.7374   8
   4   0 -15-8.22040 18.7238   1
   4   0 -15 6.01638 17.2922   2
   4   0 -15 2.00210 9.95916   3
  -4   0  15 2.47108 14.8095   9
   4   0 -14 2620.00 150.848   1
   4   0 -14 2599.88 153.077   2
  -4   0  14 2853.10 150.445   9
   4   0 -14 2669.22 137.421   3
   4   0 -13-9.06954 17.9254   1
   4   0 -13-7.57608 17.2570   2
   4   0 -13 0.55859 9.19424   3
  -4   0  13-8.15467 16.0245   9
   4   0 -12 9565.87 469.992   1
   4   0 -12 8596.93 470.248   2
   4   0 -12 9209.77 457.675   3
  -4   0  12 9237.67 467.786   9
  -4   0  11-13.1997 14.2648   9
   4   0 -11 2.08821 14.8111   2
   4   0 -11-7.41251 17.1363   1
  -4   0  10 1760.12 94.6165   9
   4   0 -10 1587.04 96.0323   2
   4   0 -10 1642.95 95.1667   1
  -4   0   9-7.89080 12.6151   9
   4   0  -9-1.70052 13.8282   2
   4   0  -9-11.9433 14.5412   1
  -4   0   8 144.628 17.2945   9
   4   0  -8 151.212 19.3004   2
   4   0  -8 159.339 19.1015   1
  -4   0   7 3.13685 9.82869   9
   4   0  -7-6.83958 11.4186   2
   4   0  -7-1.19554 12.4515   1
  -4   0   6 1335.32 74.2726   9
   4   0  -6 1278.61 76.2024   2
   4   0  -6 1469.59 76.2714   1
   4   0  -5 2.17722 10.6030   2
  -4   0   5 5.76621 9.34373   9
   4   0  -5 6.57962 11.6835   1
   4   0  -4 31.6871 13.5743   1
   4   0  -3-5.25836 13.8929   1
   4   0  -2 61035.8 3021.46   1
   4   0  -1 5.55781 13.1822   1
   4   0   0 1896.94 99.8371   1
   4   0   1 8.04331 14.2073   1
   4   0   2 19486.0 969.881   1
   4   0   3 1.00591 16.9012   1
   4   0   4 4818.99 246.850   1
  -4   0  -5 0.97500 10.2215   2
  -4   0  -6 2594.51 136.732   2
  -4   0  -7-7.34792 10.7427   2
  -4   0  -8 462.494 33.6661   2
  -4   0  -9 6.18911 14.0051   2
  -4   0 -10 2202.21 118.627   2
  -4   0 -10 2064.26 117.646   1
   4   0  11 5.38767 8.86090   3
  -4   0 -11-3.84404 15.1067   2
  -4   0 -11-3.60799 14.7448   1
   4   0  12 52.7295 10.2207   3
  -4   0 -12 57.6785 17.7638   2
  -4   0 -12 60.0491 17.5135   1
   4   0  13-10.0661 9.48672   3
  -4   0 -13 4.70572 17.8398   2
  -4   0 -13-6.67856 15.0986   1
   4   0  14 1011.74 57.5967   3
  -4   0 -14 982.634 69.7825   2
  -4   0 -14 1160.02 71.3747   1
  -4   0 -15-2.85869 19.8351   2
  -4   0 -15 19.1075 17.7737   1
  -4   0 -16 43.4734 22.4015   2
  -4   0 -16 29.8872 19.5368   1
  -4   0 -17 5.92784 12.5447   4
  -4   0 -17 16.8157 24.0180   2
  -4   0 -17-3.24342 21.8191   1
  -4   0 -17-7.09156 9.35310  22
  -4   0 -17-5.91103 12.2877   5
   4   0  17 2.45602 11.3896  24
  -4   0 -18 234.667 21.2166   5
  -4   0 -18 212.453 18.3709  22
  -4   0 -18 216.389 21.0993   4
  -4   0 -18 211.349 34.3677   1
  -4   0 -18 264.964 36.6791   2
  -4   0 -19-22.5611 24.2720   2
  -4   0 -19 3.28606 13.8226   5
  -4   0 -19 10.8346 10.7639  22
  -4   0 -19 6.58175 14.2581   4
  -4   0 -19 10.9709 26.3007   1
  -4   0 -20 437.683 30.7505   5
  -4   0 -20 419.252 28.4430  22
  -4   0 -20 447.670 30.7252   4
  -4   0 -20 397.876 46.2899   1
  -4   0 -20 424.123 49.4110   2
  -4   0 -21 6.78260 14.5156   4
  -4   0 -21 0.74332 10.6186  22
  -4   0 -21 6.77958 14.1674   5
  -4   0 -22 166.060 20.1912   4
  -4   0 -22 222.828 18.2116  22
  -4   0 -22 204.215 20.7897   5
   4   0  22 184.120 21.0511  18
  -4   0 -23 2.34077 14.5709   4
   4   0  23 22.7584 15.1098  18
  -4   0 -23 7.04031 14.2734   5
  -4   0 -23 7.54767 11.2860  22
  -4   0 -24 51.8925 15.1696   4
   4   0  24 30.1527 14.9980  18
  -4   0 -24 24.2814 14.5249   5
  -4   0 -24 49.4007 11.3195  22
  -4   0 -25 22.8506 10.5533   3
   4   0  25 10.3276 13.0230  18
  -4   0 -25 3.10922 12.9708   4
  -4   0 -25 12.5138 13.1259   5
  -4   0 -25 14.8303 9.56502  22
  -4   0 -26 599.097 36.3290  26
  -4   0 -26 738.990 38.7836   5
  -4   0 -26 649.906 38.1555   3
   4   0  26 713.567 37.9301  18
  -4   0 -26 661.223 38.3071   4
  -4   0 -26 668.006 37.0715  22
  -4   0 -27 8.50626 9.35606   4
   4   0  27-8.99903 9.41591  18
  -4   0 -27 10.9570 7.01868  22
  -4   0 -27 11.0509 9.56761   5
  -4   0 -28 8.39986 5.05502  22
  -4   0 -28 7.47817 7.33428   5
  -4   0 -28 11.1074 7.28272   4
   4  -2 -28 3.25106 4.22841  22
   4  -2 -27 14.8402 6.32422  22
   4  -2 -27-0.32351 7.96099   5
   4  -2 -27 22.6345 8.23541   4
   4  -2 -26 463.156 26.3095   4
   4  -2 -26 457.685 26.4341   5
   4  -2 -26 428.459 24.8527  22
   4  -2 -25-8.46611 11.3223   4
   4   2 -25 6.38897 10.8322   4
   4  -2 -25-1.16599 9.35172   3
   4   2 -25 13.8963 9.13098   3
  -4  -2  25 9.41708 8.39010  24
   4   2 -25 7.46293 8.10479  22
   4  -2 -25 10.8195 8.55402  22
   4  -2 -25-12.9327 11.3400   5
   4   2 -25 4.77338 10.7061   5
   4   2 -24 314.701 21.6513   3
   4  -2 -24 274.717 21.3600   3
   4  -2 -24 316.385 23.5311   4
   4   2 -24 317.410 22.8184   4
   4   2 -24 289.169 22.4109   5
   4  -2 -24 306.748 23.5613   5
   4   2 -24 309.352 19.2192  33
  -4  -2  24 278.551 19.7192  24
   4   2 -24 319.214 20.6229  22
   4  -2 -24 299.312 20.5813  22
   4  -2 -23 301.163 22.9152   3
   4   2 -23 264.708 22.4620   3
   4   2 -23 346.564 24.5268   4
   4  -2 -23 352.703 25.1816   4
   4  -2 -23 366.827 25.3045   5
   4   2 -23 346.086 24.0717   5
   4   2 -23 314.588 21.0155  33
  -4  -2  23 316.704 21.8936  24
   4  -2 -23 347.247 22.2870  22
   4   2 -23 326.647 22.0125  22
   4  -2 -22 1824.47 100.813   3
   4   2 -22 1832.41 100.754   3
   4   2 -22 1944.33 99.6029  33
   4  -2 -22 2139.72 102.409   4
   4   2 -22 1931.25 101.224   4
   4  -2 -22 2146.78 102.331   5
   4   2 -22 1920.32 101.149   5
   4   2 -22 1934.14 99.9108  22
   4  -2 -22 1886.87 99.7956  22
  -4  -2  22 1773.28 99.0667  24
   4  -2 -21 23.1196 10.3159  22
   4   2 -21 15.7893 10.1069  22
  -4  -2  21 31.0878 11.7606  24
   4   2 -21 30.9007 13.7075   4
   4  -2 -21 27.7607 13.9601   4
   4   2 -21 17.5812 9.82064  33
   4   2 -21 15.8750 11.3198   3
   4  -2 -21 30.3466 12.4531   3
  -4   2  21 37.5410 14.6130  24
  -4  -2  21 19.2476 11.4852  17
   4   2 -21 32.4618 13.5727   5
   4  -2 -21 25.3237 13.3707   5
  -4  -2  20 172.741 16.3709  17
   4   2 -20 180.569 17.6564   3
   4   2 -20 148.905 18.2267   4
   4  -2 -20 172.549 19.1852   4
   4  -2 -20 162.039 17.7341   3
   4   2 -20 170.581 15.1812  33
   4   2 -20 171.406 18.7301   5
  -4   2  20 198.531 18.7314  24
   4   2 -20 154.475 15.4719  22
   4  -2 -20 157.887 15.5115  22
   4  -2 -20 154.068 18.5853   5
   4   2 -19 370.909 24.1400  33
   4   2 -19 341.997 25.9053   5
   4  -2 -19 355.736 26.6690   5
  -4   2  19 361.887 25.7129  24
   4  -2 -19 386.005 43.3628   1
   4   2 -19 304.892 39.4424   1
   4   2 -19 393.137 24.2737  22
  -4  -2  19 334.126 24.1743  17
   4   2 -19 352.231 25.1354   3
   4  -2 -19 362.733 25.6558   3
   4   2 -19 366.073 43.1211   2
   4  -2 -19 380.317 44.7927   2
  -4   2  19 329.260 38.9287   9
  -4  -2  19 319.018 38.3333   9
   4  -2 -19 336.057 26.5680   4
   4   2 -19 334.918 25.9884   4
   4   2 -18 43.8839 10.0821  33
   4   2 -18 23.0165 11.3218   3
   4  -2 -18 33.2127 12.1662   3
  -4   2  18 53.6825 21.8097   8
  -4   2  18 52.5173 13.6375  24
   4   2 -18 22.5955 20.7688   1
   4  -2 -18 57.6010 23.7802   1
   4   2 -18 46.1011 10.6844  22
  -4   2  18 51.0113 13.0623  17
  -4  -2  18 46.7571 11.8909  17
   4  -2 -18 33.1981 13.5237   4
   4   2 -18 60.4669 13.6570   4
   4  -2 -18 41.6888 25.1811   2
   4   2 -18 54.3723 24.8638   2
  -4  -2  18 12.3547 18.4527   9
  -4   2  18 67.0186 22.4649   9
   4   2 -18 54.7254 13.4723   5
   4  -2 -18 55.6469 13.8636   5
   4   2 -17 248.240 18.8290  33
   4   2 -17 244.605 20.4682   5
   4  -2 -17 263.980 21.3017   5
   4  -2 -17 232.954 34.3232   1
   4   2 -17 240.675 33.5848   1
   4   2 -17 263.923 18.5308  22
  -4   2  17 219.714 19.6435  17
  -4  -2  17 247.558 18.7182  17
   4  -2 -17 273.596 21.1510   3
   4   2 -17 242.092 19.7479   3
   4  -2 -17 212.655 34.6755   2
   4   2 -17 221.492 35.0990   2
  -4   2  17 234.222 30.5152   8
   4  -2 -17 261.604 21.3096   4
   4   2 -17 230.836 20.3427   4
  -4   2  17 237.078 19.8263  24
  -4  -2  17 195.444 30.4003   9
  -4   2  17 323.337 35.4324   9
   4  -2 -16 3339.57 173.593   5
   4   2 -16 3302.39 173.089   5
   4  -2 -16 3580.78 191.313   1
   4   2 -16 3512.93 189.613   1
  -4   2  16 3500.43 187.177   8
   4  -2 -16 3893.60 196.428   2
   4   2 -16 3729.95 193.645   2
  -4   2  16 3298.54 171.993  17
  -4  -2  16 3505.93 188.950   9
  -4   2  16 3558.34 188.971   9
  -4   2  16 3256.03 172.164  24
   4   2 -16 3495.56 173.305   3
   4   2 -16 3360.28 173.138   4
   4  -2 -16 3253.89 173.525   4
   4  -2 -16 3552.51 173.766   3
   4   2 -15 329.022 22.7397   3
   4  -2 -15 355.630 23.6547   3
   4  -2 -15 360.184 39.2746   2
   4   2 -15 333.151 37.5979   2
   4  -2 -15 308.085 36.5172   1
   4   2 -15 250.414 33.1606   1
  -4   2  15 325.696 33.4420   8
  -4   2  15 356.333 35.6951   9
  -4  -2  15 317.990 34.0925   9
  -4   2  14 46.6478 20.0231   8
   4   2 -14-14.1183 18.5483   2
   4  -2 -14 14.5450 19.4238   2
   4  -2 -14 13.0307 19.8895   1
   4   2 -14-2.42474 19.5065   1
   4  -2 -14 12.6584 9.25105   3
   4   2 -14 14.7199 8.68135   3
  -4  -2  14 20.6182 16.9389   9
  -4   2  14 20.5467 15.6128   9
  -4   2  13 41.5982 18.2530   8
   4  -2 -13 18.6176 17.7683   2
   4   2 -13 41.4321 18.7696   2
   4  -2 -13 4.76550 17.3915   1
   4   2 -13 8.86477 15.6240   1
   4  -2 -13 9.87486 8.91314   3
   4   2 -13 15.6679 8.56911   3
  -4  -2  13 8.32493 14.8857   9
  -4   2  13 31.1952 16.0791   9
   4   2 -12 422.216 26.3240   3
   4  -2 -12 433.433 26.8295   3
   4   2 -12 425.155 36.6767   1
   4  -2 -12 456.222 38.4468   1
   4   2 -12 469.682 40.1904   2
   4  -2 -12 439.840 39.4112   2
  -4   2  12 470.078 37.1947   8
  -4  -2  12 430.836 35.6838   9
  -4   2  12 457.564 36.0579   9
   4   2 -11 3248.04 176.177   3
   4  -2 -11 3562.57 176.643   3
  -4  -2  11 3619.51 186.198   9
  -4   2  11 3656.45 186.246   9
   4  -2 -11 3466.55 187.390   1
   4   2 -11 3525.21 186.708   1
   4  -2 -11 3814.37 191.152   2
   4   2 -11 3657.83 189.688   2
  -4   2  11 3607.16 187.534   8
  -4   2  10 1170.83 67.2073   9
  -4  -2  10 1156.17 66.7710   9
   4   2 -10 1019.09 66.9456   1
   4  -2 -10 1113.25 68.7889   1
   4  -2 -10 1164.39 70.9481   2
   4   2 -10 1058.61 69.0888   2
  -4   2  10 1071.69 68.6965   8
  -4  -2   9 3584.51 184.113   9
  -4   2   9 3532.77 183.896   9
   4   2  -9 3382.51 184.576   1
   4  -2  -9 3386.98 185.249   1
   4   2  -9 3651.60 187.486   2
   4  -2  -9 3683.20 188.104   2
  -4   2   9 3405.73 185.964   8
  -4  -2   8 725.680 45.0968   9
  -4   2   8 681.151 44.4531   9
   4  -2  -8 701.582 46.4522   1
   4   2  -8 663.584 45.4642   1
   4  -2  -8 749.116 48.5468   2
   4   2  -8 630.599 46.4442   2
  -4   2   8 848.977 48.6948   8
  -4  -2   7 24.5656 11.6982   9
  -4   2   7 23.6376 11.0778   9
   4  -2  -7-1.23071 13.4291   1
   4   2  -7 21.3774 13.0392   1
   4  -2  -7 7.27096 13.1327   2
   4   2  -7 24.1582 12.9476   2
  -4   2   7 27.6243 14.5553   8
   4  -2  -6 629.854 40.0075   1
   4   2  -6 599.111 39.3402   1
  -4   2   6 606.715 38.2316   9
  -4  -2   6 629.002 38.4521   9
   4   2  -6 629.381 41.0168   2
   4  -2  -6 632.207 41.5003   2
   4  -2  -5 1561.43 86.9246   1
   4   2  -5 1601.44 86.7848   1
  -4   2   5 1628.07 86.1581   9
  -4  -2   5 1627.29 86.2367   9
   4  -2  -5 1643.73 88.9488   2
   4   2  -5 1574.73 87.9949   2
  -4  -2   4 3234.53 163.858   9
  -4   2   4 3144.60 163.799   9
   4  -2  -4 3067.85 164.793   1
   4   2  -4 3195.95 164.607   1
   4   2  -4 3239.13 165.821   2
   4  -2  -4 3178.37 166.353   2
  -4   2   4 3357.68 166.770   8
  -4   2   3 583.704 35.8699   9
  -4  -2   3 648.406 36.2180   9
   4  -2  -3 563.415 37.2841   1
   4   2  -3 621.898 37.3132   1
   4   2  -3 656.797 38.2758   2
   4  -2  -3 593.646 38.3064   2
  -4   2   3 645.154 39.1216   8
   4   2  -3 632.160 37.4552   7
  -4  -2   2 5223.10 253.451   9
  -4   2   2 4586.87 252.985   9
   4  -2  -2 4982.62 254.684   1
   4   2  -2 5072.90 254.341   1
   4  -2  -2 4929.85 255.362   2
   4   2  -2 5093.32 254.763   2
  -4   2   2 5350.38 255.817   8
   4   2  -2 5209.39 254.493   7
  -4   2   2 4946.94 254.026   7
  -4   2   1 416.177 26.3844   8
   4   2  -1 348.692 23.3593   7
  -4   2   1 348.501 23.9575   7
  -4   2   1 316.804 22.7436   9
  -4  -2   1 373.435 23.1343   9
   4  -2  -1 370.818 25.3973   1
   4   2  -1 358.927 24.6129   1
  -4   2   0 183.976 17.2168   8
  -4   2   0 223.331 17.3268   7
   4   2   0 219.665 15.8730   7
   4  -2   0 176.832 18.1900   1
   4   2   0 197.820 17.5988   1
  -4   2  -1 1328.00 74.4371   8
   4   2   1 1448.59 74.0609   7
   4   2   1 1641.32 77.4770   8
  -4   2  -1 1479.57 75.7490   7
   4  -2   1 1239.33 75.3184   1
   4   2   1 1321.42 75.7740   1
   4   2   2 1016.07 50.4932   8
  -4   2  -2 842.358 48.3458   7
   4   2   2 882.910 46.6757   7
  -4   2  -2 782.859 46.8697   8
   4  -2   2 705.177 48.0296   1
   4   2   2 769.651 48.6539   1
  -4   2  -2 848.513 47.4742   2
  -4  -2  -2 917.254 47.4620   2
   4   2   3 2019.60 93.2428   8
  -4   2  -3 1709.53 91.2753   7
  -4   2  -3 1486.42 88.4482   8
  -4   2  -3 1709.25 90.8212   2
  -4  -2  -3 1823.50 90.6117   2
  -4   2  -4 2262.87 110.525   2
  -4  -2  -4 2351.12 110.204   2
   4   2   4 2486.15 112.193   8
  -4   2  -4 2116.32 110.470   7
  -4  -2  -5 334.456 24.2189   2
  -4   2  -5 318.421 24.9492   2
   4   2   5 335.235 25.6542   8
  -4   2  -5 310.517 24.4550   7
  -4  -2  -6 2524.08 133.186   2
  -4   2  -6 2380.05 133.261   2
   4   2   6 2692.89 134.096   8
  -4   2  -7 6241.71 330.699   2
  -4  -2  -7 6420.71 330.155   2
   4   2   7 6812.61 330.262   8
  -4  -2  -8 156.804 19.4419   2
  -4   2  -8 161.739 20.5908   2
  -4   2  -8 136.999 18.6341   1
  -4  -2  -8 182.893 19.4078   1
   4   2   8 174.203 19.6052   8
  -4  -2  -9 764.792 46.9069   2
  -4   2  -9 587.256 44.4571   1
  -4   2  -9 693.339 46.8692   2
  -4  -2  -9 701.518 45.5502   1
   4   2   9 698.359 44.3999   8
  -4  -2 -10 209.224 23.5510   2
  -4   2 -10 193.860 24.5832   2
   4   2  10 200.756 21.3042   8
  -4  -2 -10 236.920 23.5280   1
  -4   2 -10 195.672 23.5724   1
  -4   2 -11 4559.25 225.335   2
  -4  -2 -11 4488.69 224.232   2
   4   2  11 4635.99 220.385   8
  -4   2 -11 4238.82 222.504   1
  -4  -2 -11 4551.98 223.332   1
   4  -2  11 3891.29 212.488   3
   4   2  11 4166.00 213.136   3
  -4   2 -12 2551.65 137.972   2
  -4  -2 -12 2623.59 137.311   2
   4   2  12 2598.55 132.026   8
  -4   2 -12 2356.01 134.947   1
  -4  -2 -12 2502.79 135.642   1
   4   2  12 2415.36 125.368   3
   4  -2  12 2295.00 124.726   3
  -4  -2 -13 624.687 45.9150   1
  -4   2 -13 620.811 45.8153   1
  -4  -2 -13 473.390 44.1329   2
  -4   2 -13 562.334 46.7270   2
  -4  -2 -14 12.4134 17.7346   1
  -4   2 -14 12.3576 16.2305   1
  -4  -2 -14 18.4163 17.7030   2
  -4   2 -14-8.29723 18.4617   2
  -4   2 -15 876.966 64.1877   1
  -4  -2 -15 909.300 64.5690   1
  -4  -2 -15 947.915 66.2302   2
  -4   2 -15 878.187 66.2025   2
  -4   2 -16 1604.56 82.1421  22
  -4   2 -16 1506.13 82.2880   5
  -4  -2 -16 1488.87 82.1631   5
  -4  -2 -16 1638.39 100.499   2
  -4   2 -16 1559.80 100.532   2
  -4  -2 -16 1623.01 98.6086   1
  -4   2 -16 1609.21 98.8062   1
   4   2  16 1546.86 81.0005  18
   4  -2  16 1552.92 81.9648  18
  -4   2 -16 1498.89 82.2755   4
  -4  -2 -16 1508.83 82.2042   4
  -4  -2 -17 972.335 54.0921  22
  -4   2 -17 1008.81 56.0943  22
  -4  -2 -17 1037.64 56.5749   5
  -4   2 -17 928.276 56.2853   5
  -4   2 -17 1029.92 74.9374   2
  -4  -2 -17 956.620 72.9306   2
  -4  -2 -17 1031.80 73.3950   1
  -4   2 -17 1081.91 74.2537   1
   4  -2  17 1055.73 56.3861  18
   4   2  17 1039.67 55.3925  18
  -4   2 -17 922.417 56.2077   4
  -4  -2 -17 1070.01 56.9054   4
  -4   2 -18 732.336 42.6766  22
  -4  -2 -18 691.526 40.4915  22
  -4  -2 -18 758.863 61.7507   2
  -4   2 -18 652.749 59.8733   2
  -4   2 -18 720.569 43.4087   5
  -4  -2 -18 711.799 43.3249   5
   4  -2  18 742.013 43.3528  18
   4   2  18 684.263 41.8003  18
  -4  -2 -18 738.364 60.1027   1
  -4   2 -18 738.901 60.9777   1
  -4  -2 -18 784.058 43.8566   4
  -4   2 -18 723.882 43.6313   4
   4   2  19 117.900 16.0483  18
   4  -2  19 134.612 18.8941  18
  -4   2 -19 112.905 17.5189   4
  -4  -2 -19 134.697 17.4100   4
  -4  -2 -19 108.414 28.5674   2
  -4   2 -19 124.896 30.3238   2
  -4   2 -19 134.106 12.9532  26
  -4   2 -19 126.561 15.7135  22
  -4  -2 -19 111.950 12.9078  22
  -4  -2 -19 120.270 29.0389   1
  -4   2 -19 110.061 28.6223   1
  -4   2 -19 113.020 17.1757   5
  -4  -2 -19 145.070 17.5771   5
  -4  -2 -20 1798.92 98.5530  22
  -4   2 -20 1841.63 100.184  22
  -4   2 -20 1835.31 98.4646  26
   4  -2  20 1975.24 100.397  18
   4   2  20 1834.72 99.0052  18
  -4  -2 -20 2046.16 101.299   4
  -4   2 -20 1952.13 101.027   4
  -4  -2 -20 2072.42 101.420   5
  -4   2 -20 1883.54 100.737   5
   4  -2  21 148.397 19.3411  18
   4   2  21 161.446 17.0226  18
  -4   2 -21 140.770 17.9831   5
  -4  -2 -21 149.823 18.5233   5
  -4   2 -21 181.476 18.8568   4
  -4  -2 -21 158.772 18.6702   4
  -4  -2 -21 133.998 14.1040  22
  -4  -2 -22 155.052 14.8847  22
   4   2  22 161.731 16.8413  18
   4  -2  22 175.048 19.6168  18
  -4   2 -22 195.333 18.8365   4
  -4  -2 -22 175.975 18.9380   4
  -4  -2 -22 192.400 18.9979   5
  -4   2 -22 191.912 18.6025   5
  -4  -2 -23 340.494 23.2275  22
   4   2  23 328.327 24.0738  18
   4  -2  23 396.119 26.6576  18
  -4  -2 -23 374.120 26.3053   4
  -4   2 -23 389.227 26.3577   4
  -4   2 -23 397.327 25.6221   3
  -4  -2 -23 383.023 25.6718   3
  -4  -2 -23 401.678 26.8106   5
  -4   2 -23 363.194 26.0607   5
  -4  -2 -24 57.4995 9.34748  22
   4  -2  24 54.5339 14.1890  18
  -4   2 -24 58.5361 13.3362   5
  -4  -2 -24 65.4504 13.7932   5
  -4   2 -24 67.0199 11.8279   3
  -4  -2 -24 65.6381 11.4418   3
  -4  -2 -24 54.8044 13.1766   4
  -4   2 -24 60.3416 13.1034   4
  -4   2 -25 0.47351 9.88843   4
  -4  -2 -25 18.3370 10.8000   4
  -4   2 -25-0.29859 6.70645  41
   4  -2  25 14.7325 12.1854  18
  -4  -2 -25 7.24097 7.05886  22
  -4  -2 -25 4.50716 10.7720   5
  -4   2 -25 11.4912 10.3309   5
  -4   2 -25-2.63443 8.27146   3
  -4  -2 -25-13.0580 8.75038   3
  -4  -2 -26 120.834 9.94582  22
  -4  -2 -26 144.791 13.0978   5
  -4  -2 -26 148.701 12.1172  26
  -4  -2 -26 117.271 11.9657   3
   4  -2  26 163.661 14.1077  18
  -4  -2 -26 161.687 13.4813   4
  -4  -2 -27 9.98740 6.63204   4
   4  -2  27 2.65988 8.12720  18
  -4  -2 -27 11.3115 6.40592   5
  -4  -4  25 284.401 17.5209  18
   4   4 -25 285.179 17.2094  34
  -4  -4  24 418.181 23.9907  18
   4  -4 -24 392.245 22.0649  22
   4  -4 -23 12.0302 6.74813  22
   4   4 -23 23.5719 7.85104  33
  -4  -4  23 12.3462 11.2815  18
   4   4 -23 9.46468 6.18791  28
   4  -4 -22 37.4556 8.05678  22
   4   4 -22 34.4627 9.05616  33
  -4  -4  22 41.1704 12.2915  18
   4   4 -22 49.7711 8.48062  28
   4   4 -21 490.798 29.7498  28
   4   4 -21 554.352 31.2813  33
   4  -4 -21 506.342 29.7338  22
   4   4 -20 1.56327 9.53390  28
   4  -4 -20-4.73864 8.22846  22
   4   4 -20 1.31256 9.39028  33
   4  -4 -19 20.4455 9.40390  22
   4   4 -19 23.6554 8.52905  20
   4   4 -19 34.5376 11.0531  33
   4   4 -18 158.376 15.5557  33
   4  -4 -18 149.922 14.3019  22
   4   4 -18 150.401 13.4883  20
   4   4 -17 16.7948 10.7810  33
   4   4 -16 621.170 36.3532  31
   4   4 -16 647.101 37.3159  33
  -4   4  16 617.794 54.2671   8
   4   4 -15 39.0236 8.17083  10
   4   4 -15 32.1123 10.3899  11
   4   4 -15 57.9882 11.6677  33
   4   4 -15 52.6581 22.1920   7
   4   4 -15 73.6416 10.1328  19
   4   4 -15 55.0504 10.2850  31
   4   4 -14 230.592 17.0944  11
   4   4 -14 190.082 17.1526  31
  -4   4  14 277.846 36.9860   8
   4   4 -14 208.930 32.2209   7
   4   4 -14 203.859 16.6334  10
   4   4 -14 262.700 17.7789  19
  -4   4  14 267.480 22.2441  27
   4   4 -13 322.624 21.2975  11
   4   4 -13 312.144 21.1140  10
   4   4 -13 303.076 21.8866  31
  -4   4  13 343.329 39.8902   8
   4   4 -13 305.791 37.3735   7
   4   4 -13 305.156 21.6000  19
  -4   4  13 358.113 25.7260  27
  -4   4  12 101.010 14.3091  12
   4   4 -12 104.206 11.8911  10
   4   4 -12 107.437 11.6005  11
   4   4 -12 114.941 13.3273  33
   4   4 -12 113.293 12.2305  31
  -4   4  12 134.540 29.0894   8
   4   4 -12 95.2665 24.8231   7
   4   4 -12 133.853 12.6497  19
  -4   4  12 101.511 17.6479  27
   4   4 -11 1320.63 67.6145  11
   4   4 -11 1292.28 68.5639  10
   4   4 -11 1232.00 69.1070  33
   4   4 -11 1293.53 84.8469   7
  -4   4  11 1417.43 88.2475   8
   4   4 -11 1236.33 68.5744  31
  -4   4  11 1351.33 69.5596  27
   4   4 -11 1270.59 68.4498  19
   4   4 -10 935.300 64.4066   7
  -4   4  10 935.109 67.1379   8
   4   4 -10 900.227 49.8814  10
   4   4  -9 2114.80 130.338   7
   4   4  -9 2353.10 118.533  10
   4   4  -8-4.41030 15.1835   7
   4   4  -8 0.58429 7.22734  10
   4   4  -7 1525.26 94.2522   7
   4   4  -7 1617.26 83.4718  10
  -4   4   6 218.958 28.8836   8
   4   4  -6 163.760 22.8312   7
   4   4  -6 182.447 14.2490  10
   4   4  -5 7.43828 14.7057   7
  -4   4   5-2.30737 17.4957   8
   4   4  -5 9.99982 7.06363  10
  -4   4   4 50.4531 19.1973   8
   4   4  -4 39.4869 15.1679   7
   4   4  -4 49.7620 8.26953  10
   4   4  -3 1837.34 103.866   7
  -4   4   3 1833.35 104.014   7
  -4   4   3 1854.03 106.626   8
  -4   4   2 128.698 20.2432   7
  -4   4   2 125.530 20.9009   8
   4   4  -2 176.764 21.2712   7
   4   4  -2 156.459 12.1753  10
   4   4  -1 1273.80 74.9587   7
  -4   4   1 1357.54 76.8355   7
  -4   4   1 1250.13 76.8684   8
   4   4  -1 1252.99 66.4996  10
  -4   4   0 153.191 21.4658   7
   4   4   0 156.061 20.3268   7
  -4   4   0 171.843 23.1089   8
   4   4   0 169.617 12.8653  10
   4   4   1 104.104 16.7110   7
  -4   4  -1 104.205 18.2606   8
  -4   4  -1 105.038 19.0126   7
   4   4   1 112.595 10.0938  10
   4   4   2 1009.94 59.7973   8
  -4   4  -2 958.572 58.2028   7
  -4   4  -2 842.532 55.5654   8
   4   4   2 911.042 55.1794   7
   4   4   2 847.937 47.2833  10
   4   4   3 522.951 35.4932   7
   4   4   3 548.965 39.9533   8
  -4   4  -3 412.974 34.5515   8
  -4   4  -3 461.098 36.8808   7
   4   4   3 469.297 27.5233  10
  -4   4  -4 607.232 44.8022   7
  -4   4  -4 554.092 40.8772   8
   4   4   5 209.108 24.7422   8
  -4   4  -5 193.994 24.0861   7
  -4   4  -6 291.746 29.9790   7
   4   4   6 366.669 33.4286   8
  -4   4  -7-4.29601 14.9085   7
   4   4   7 30.5127 17.9149   8
  -4   4  -8 36.0980 16.7856   7
   4   4   8 85.3152 20.6772   8
   4   4   9 245.555 29.3055   8
  -4   4  -9 266.478 30.3038   7
  -4   4 -10 497.916 42.8635   7
   4   4  10 486.208 42.2034   8
  -4   4 -11-8.30744 12.3702  34
  -4   4 -11 0.93945 9.69471  20
  -4   4 -11 1.05684 9.05736  28
   4   4  11 12.3474 18.0046   8
  -4   4 -11-5.52515 17.9846   7
  -4   4 -12 707.386 42.2703  34
  -4   4 -12 720.116 41.0783  28
  -4   4 -12 771.086 41.1741  20
  -4   4 -12 703.136 41.7964  22
  -4   4 -12 747.359 57.7187   7
   4   4  12 820.159 56.0805   8
  -4   4 -13 20.9268 13.7003  34
   4   4  13 15.1355 17.9343   8
  -4   4 -13 30.9909 22.0137   7
  -4   4 -13 36.6302 9.92937  28
  -4   4 -13 25.9932 11.2193  20
  -4   4 -13 19.8875 10.6530  22
  -4   4 -14 350.632 23.4007  28
  -4   4 -14 342.171 25.8081  34
  -4   4 -14 395.007 24.3868  20
  -4   4 -14 363.183 24.9521  22
  -4   4 -14 370.907 39.6963   7
   4   4  14 345.211 35.1771   8
  -4   4 -15 242.365 20.7601  34
  -4   4 -15 269.941 18.7687  20
  -4   4 -15 222.158 19.0554  22
  -4   4 -16 43.2571 14.3111  34
  -4   4 -16 65.4934 11.9600  20
  -4   4 -16 47.9390 12.4210  22
  -4   4 -16 39.8892 21.0508   7
  -4   4 -17 1021.20 58.5826  34
  -4   4 -17 1155.09 57.3374  20
  -4   4 -17 996.484 58.6002  22
  -4   4 -18 360.006 24.7560  34
  -4   4 -18 335.152 24.2404  22
  -4   4 -19 37.8801 11.1579  22
   4  -4  19 15.7574 11.5592  18
  -4   4 -19 30.7732 12.5486  34
  -4   4 -20 14.2503 9.95655  22
   4  -4  20-2.74710 11.0081  18
   4   4  20 8.78811 8.89951  16
  -4   4 -20 4.38945 11.3930  34
  -4   4 -21 351.124 21.7980  34
   4   4  21 300.575 20.8788  16
   4  -4  21 317.389 21.7597  18
  -4   4 -21 365.638 23.4437  41
   4   4  22 19.5608 7.44399  16
  -4   4 -22 45.0172 9.33699  34
   4  -4  22 26.6912 10.0645  18
  -4   4 -22 30.6651 10.7649  41
   4  -4  23 62.8537 9.72973  18
   4   4  23 55.6795 7.05091  16
  -4   4 -24 48.3726 8.31318  41
  -4  -4 -24 38.5756 6.82286  26
  -4   4 -25 155.591 9.50448  41
  -4  -4 -25 119.167 8.79229  26
  -4   6  21 111.493 8.58441  16
   4   6 -21 123.527 8.06763  28
   4   6 -20 353.513 19.4864  28
   4   6 -20 344.233 18.6807  20
  -4   6  20 309.426 19.3909  16
   4   6 -19 22.0485 7.17890  20
   4   6 -19 18.1129 7.58340  28
   4   6 -18 10.6735 8.33721  20
   4   6 -18-0.86595 11.4510  34
   4   6 -18 15.0928 8.84281  28
   4   6 -17 639.099 36.6150  28
   4   6 -17 630.908 37.6260  34
   4   6 -17 667.534 35.8405  20
   4   6 -16 297.008 22.0586  34
   4   6 -16 266.321 18.9620  20
   4   6 -16 265.439 19.9396  28
   4   6 -16 273.950 17.4525  42
   4   6 -15 2.02930 9.96299  33
   4   6 -15-12.1076 14.3021  34
   4   6 -15 18.2018 7.41076  42
   4   6 -15-6.71518 10.7786  20
  -4   6  15-18.9539 8.94605  38
   4   6 -15 6.49382 11.3104  28
   4   6 -14 22.4237 11.2734  33
   4   6 -14 7.98841 7.80822  42
   4   6 -14 0.64217 12.1844  28
  -4   6  14-9.44466 10.0263  38
   4   6 -14 4.05600 8.45635  11
   4   6 -13 15.1485 11.1262  33
   4   6 -13 18.3012 9.02937  42
   4   6 -13 0.68698 12.3028  28
   4   6 -13 5.79057 8.87645  11
  -4   6  13-2.44272 10.8314  38
  -4   6  12-4.44631 11.6032  38
   4   6 -12 16.0440 9.60787  42
   4   6 -12-1.60216 8.49255  11
   4   6 -12-3.88491 10.9801  33
   4   6 -11 1395.11 73.1176  19
   4   6 -11 1366.46 72.9329  42
   4   6 -11 1329.34 71.8924  11
   4   6 -11 1372.85 73.8472  33
   4   6 -10 34.0981 14.5038  34
   4   6 -10 27.7664 11.6132  33
   4   6 -10 45.6769 9.78596  11
  -4   6  10 67.9827 18.7432  27
   4   6 -10 35.8164 13.4621  28
   4   6 -10 32.4336 8.05801  14
   4   6 -10 32.0937 10.5200  42
   4   6  -9 1388.67 73.5883  42
   4   6  -9 1413.77 73.7766  33
   4   6  -9 1355.30 73.4641  34
  -4   6   9 1353.81 74.2319  27
   4   6  -9 1365.40 73.8550  28
   4   6  -9 1408.96 72.0818  11
   4   6  -9 1303.88 71.2024  14
   4   6  -8 576.446 35.6681  14
   4   6  -8 705.020 36.6836  11
   4   6  -8 675.950 38.1644  42
   4   6  -8 633.947 38.0864  34
   4   6  -8 668.756 37.9942  33
   4   6  -8 615.115 37.5290  19
   4   6  -8 540.225 49.9462   7
  -4   6   8 583.021 55.4051   8
  -4   6   8 654.372 40.0109  27
   4   6  -8 647.130 38.5662  28
   4   6  -7 185.453 14.9438  11
   4   6  -7 168.556 14.4884  14
   4   6  -7 187.429 15.7108  44
   4   6  -7 208.055 17.2897  42
   4   6  -7 161.373 17.2398  34
   4   6  -7 192.849 16.5936  19
  -4   6   7 157.655 31.0014   8
   4   6  -7 186.938 27.2113   7
  -4   6   7 200.637 21.5942  27
   4   6  -7 200.926 18.0059  28
   4   6  -6 399.160 26.2695  14
  -4   6   6 451.783 26.3406  14
   4   6  -6 477.275 26.7173  11
   4   6  -6 415.122 26.8456  44
   4   6  -6 496.583 28.5767  42
   4   6  -6 419.797 27.3573  34
   4   6  -6 468.761 27.9262  19
  -4   6   6 351.106 25.9059  16
   4   6  -6 393.200 38.5819   7
  -4   6   6 416.910 44.7281   8
  -4   6   6 442.402 30.5356  27
   4   6  -6 436.776 28.1818  28
   4   6  -5 1239.82 67.4799  14
  -4   6   5 1270.18 67.3600  14
   4   6  -5 1296.71 67.5481  11
   4   6  -5 1209.44 67.8647  44
   4   6  -5 1348.74 69.2726  42
   4   6  -5 1156.39 67.2350  34
  -4   6   5 1297.46 67.1457  34
   4   6  -5 1252.60 68.5508  19
   4   6  -5 1116.27 80.3477   7
  -4   6   5 1192.81 85.2885   8
  -4   6   5 1243.23 69.5092  27
  -4   6   5 1531.86 68.2146  25
   4   6  -5 1292.12 68.5385  28
   4   6  -4 12.9076 15.7943   7
  -4   6   4 9.18374 21.7196   8
  -4   6   4 27.2425 12.7384  15
  -4   6   4 11.9976 8.81683  14
   4   6  -4 3.45288 8.52123  14
   4   6  -4 8.64740 8.61264  11
  -4   6   4 20.2432 9.13413  35
  -4   6   4 19.8649 10.5386  34
   4   6  -4 9.71558 7.31332  16
   4   6  -4 13.5339 9.20522  19
   4   6  -4 9.23541 10.3177  28
  -4   6   4 24.7629 9.10649  25
  -4   6   4 22.0820 16.2160  27
   4   6  -4 22.8031 8.42151  44
   4   6  -3 999.331 56.9834  28
  -4   6   3 1153.11 57.9087  28
   4   6  -3 1010.16 70.2788   7
  -4   6   3 956.113 72.2869   8
  -4   6   3 1117.56 56.8830  14
   4   6  -3 975.837 56.7649  14
   4   6  -3 1081.76 56.8907  11
  -4   6   3 1105.84 57.1498  35
  -4   6   3 1018.15 56.6955  34
   4   6  -3 1054.99 56.1528  16
   4   6  -3 989.777 57.2744  19
  -4   6   3 1043.63 58.5227  27
  -4   6   3 1123.92 56.8103  25
   4   6  -3 1046.99 57.0226  44
   4   6  -2 257.133 19.6350  28
  -4   6   2 308.557 21.1105  28
   4   6  -2 265.831 30.5479   7
  -4   6   2 295.028 33.6549   8
  -4   6   2 290.173 19.8911  14
   4   6  -2 277.098 19.5272  11
  -4   6   2 320.112 20.4524  35
  -4   6   2 277.252 20.7639  34
   4   6  -2 243.267 19.6478  19
   4   6  -2 292.432 19.0396  16
  -4   6   2 302.391 19.4587  25
  -4   6   2 297.939 23.7313  27
   4   6  -2 229.294 18.5147  25
   4   6  -2 287.025 20.4869  42
   4   6  -2 310.642 19.7042  44
  -4   6   1 162.260 14.8559  28
   4   6  -1 118.785 22.2103   7
  -4   6   1 70.7695 20.4475   8
  -4   6   1 127.938 14.7057  34
  -4   6   1 111.153 12.8463  35
   4   6  -1 92.4991 11.7944  19
   4   6  -1 117.167 11.9855  16
  -4   6   1 115.771 12.2894  14
   4   6  -1 109.577 12.5342  11
   4   6  -1 148.952 13.6327  42
   4   6  -1 119.783 11.6720  44
  -4   6   1 122.704 17.4601  27
   4   6  -1 122.788 12.8963  28
  -4   6   1 122.068 12.2430  25
   4   6  -1 95.4645 11.3508  25
   4   6   0 33.9433 9.90888  28
  -4   6   0 42.6381 11.5114  28
  -4   6   0 17.4978 13.0838  38
  -4   6   0 26.2867 18.8245   7
  -4   6   0 69.7639 19.6328   8
   4   6   0 16.8006 15.2861   7
  -4   6   0 25.9326 9.74773  35
  -4   6   0 21.0023 12.4356  34
   4   6   0 22.1064 8.66724  19
   4   6   0 27.7803 9.18914  16
   4   6   0 26.5393 9.66088  11
   4   6   0 36.3835 9.55048  42
   4   6   0 29.4133 8.39864  44
   4   6   0 24.7817 8.44489  25
  -4   6   0 18.7855 15.1986  27
  -4   6   0 28.4791 8.95917  25
  -4   6  -1 93.0854 11.6044  25
  -4   6  -1 91.0458 16.5682  27
   4   6   1 114.241 11.0541  25
  -4   6  -1 91.1709 14.7060  38
  -4   6  -1 84.2951 22.9638   7
  -4   6  -1 78.6943 14.3339  34
  -4   6  -1 80.6128 12.1599  35
  -4   6  -1 88.4577 11.1213  20
   4   6   1 106.395 10.8523  19
   4   6   1 110.287 11.8893  16
  -4   6  -1 120.645 12.2133  14
   4   6   1 84.1134 12.0916  11
   4   6   1 110.437 11.3217  44
   4   6   1 84.4580 12.0678  42
  -4   6  -1 124.548 14.2246  28
  -4   6  -2 341.488 25.5668  27
   4   6   2 393.734 22.3630  25
  -4   6  -2 345.481 22.8707  25
  -4   6  -2 278.384 23.8863  38
  -4   6  -2 348.253 36.3375   7
  -4   6  -2 345.979 23.4490  35
  -4   6  -2 342.349 24.7768  34
  -4   6  -2 342.237 22.5553  20
   4   6   2 366.313 23.4306  16
  -4   6  -2 401.171 23.5411  14
   4   6   2 286.190 22.7352  11
   4   6   2 371.441 23.1043  44
  -4   6  -2 349.817 24.4074  28
  -4   6  -3-21.5782 12.7605  38
  -4   6  -3-5.38764 16.3076   7
  -4   6  -3 0.58508 12.6557  34
  -4   6  -3 11.7973 9.16346  14
   4   6   3 5.82121 9.37891  16
   4   6   3-5.89998 9.67515  11
  -4   6  -3 14.6938 9.50575  20
   4   6   3 1.81689 7.51491  44
   4   6   3 4.11216 7.34347  25
   4   6   4 1573.34 67.9502  25
  -4   6  -4 1046.98 67.3401  38
   4   6   4 1621.16 69.1367  38
  -4   6  -4 1185.54 82.7687   7
  -4   6  -4 1216.21 67.7029  20
   4   6   4 1306.39 68.5806  16
  -4   6  -4 1375.43 68.4803  14
   4   6   4 1168.51 68.1499  11
  -4   6  -4 1267.70 69.0872  34
  -4   6  -4 1195.43 68.2731  41
   4   6   4 1214.61 68.1865  44
  -4   6  -5 195.125 16.0893  20
   4   6   5 189.600 16.1417  16
  -4   6  -5 174.011 16.4749  41
   4   6   5 180.199 14.9324  44
   4   6   5 159.041 15.5313  11
  -4   6  -5 125.941 25.6442   7
  -4   6  -5 186.525 18.5757  34
  -4   6  -5 119.423 15.5300  38
   4   6   5 223.911 14.6178  25
  -4   6  -5 175.997 17.2971  28
  -4   6  -6 17.5090 12.1989  28
  -4   6  -6 34.7878 14.1403  34
  -4   6  -6 31.4990 19.2841   7
   4   6   6 15.3742 10.2108  16
   4   6   6 9.06926 8.54186  14
   4   6   6 10.4305 9.68600  11
  -4   6  -6 11.8923 11.0702  20
  -4   6  -6 17.1478 10.8693  41
   4   6   6 14.3479 7.64071  44
  -4   6  -6 2.17019 10.6863  38
  -4   6  -7 380.439 39.4826   7
  -4   6  -7 405.411 26.4705  20
   4   6   7 360.259 25.9053  11
   4   6   7 395.997 26.4962  16
  -4   6  -7 386.764 26.9821  28
   4   6   7 373.914 24.6503  14
  -4   6  -7 415.526 28.1759  34
  -4   6  -7 396.576 27.0702  41
   4   6   7 376.300 25.2322  44
   4   6   8 1013.34 57.1748  44
  -4   6  -8 1147.21 58.7485  41
   4   6   8 1057.24 58.0354  16
  -4   6  -8 1092.58 58.3140  28
   4   6   8 1021.11 56.1519  14
  -4   6  -8 1053.81 58.7864  34
  -4   6  -8 1063.74 57.7018  20
  -4   6  -9 256.340 20.3303  41
   4   6   9 222.753 17.3087  44
   4   6   9 247.438 16.2445  14
   4   6   9 236.398 19.2078  16
  -4   6  -9 227.627 19.1460  20
  -4   6  -9 241.423 19.6507  28
  -4   6 -10 2.54884 11.7473  28
  -4   6 -10 5.66845 11.8916  41
   4   6  10 1.85538 7.72416  44
  -4   6 -10 27.1861 12.5120  20
   4   6  10-4.15364 6.60789  14
   4   6  10 17.8208 11.5612  16
  -4   6 -11 1001.33 52.3111  28
  -4   6 -11 1007.13 53.2803  41
   4   6  11 843.344 50.9993  44
  -4   6 -12 215.217 18.0854  28
   4   6  12 186.386 15.9341  44
  -4   6 -12 257.321 20.2870  41
  -4   6 -12 250.450 21.1102  34
  -4   6 -13 26.2983 14.9183  34
  -4   6 -13 14.3354 10.7439  28
   4   6  13-1.82938 10.3535  16
  -4   6 -13 13.1000 11.6472  20
  -4   6 -13 17.9926 12.9701  41
   4   6  14 532.171 32.9850  16
  -4   6 -14 531.662 32.1788  28
  -4   6 -14 572.788 32.7559  20
  -4   6 -14 552.222 34.2071  41
  -4   6 -14 577.175 34.4217  34
  -4   6 -15 29.4880 13.7801  34
  -4   6 -15 24.7288 9.66696  28
   4   6  15 12.6464 9.82645  16
  -4   6 -15 42.9066 12.5998  41
  -4   6 -15 36.4430 11.3367  20
  -4   6 -16 23.1034 8.51162  28
   4   6  16 24.8617 9.09285  16
  -4   6 -16 42.5086 12.8635  34
  -4   6 -16 23.3236 11.4749  41
   4   6  17 173.857 14.5041  16
  -4   6 -17 225.652 16.9361  34
  -4   6 -17 189.614 13.5575  28
  -4   6 -17 189.052 16.4611  41
   4   6  18 137.336 11.7924  16
  -4   6 -18 160.140 13.9173  41
  -4   6 -18 139.473 13.7690  34
   4   6  19 16.7214 6.52949  16
  -4   6 -19 0.89106 8.64950  34
   4   6  20 17.2819 5.05575  16
   4   6  20 18.4968 4.90823  11
  -4   6 -20 19.5232 7.22321  34
   4   6  21 129.209 8.01519  16
   4   8 -13 45.0176 5.70443  28
   4   8 -12 124.680 9.50719  28
   4   8 -12 106.660 8.82394  20
   4   8 -11 1079.54 54.5172  28
   4   8 -11 1031.38 54.0789  20
   4   8 -10 474.691 26.2425  28
   4   8 -10 456.978 25.8618  20
   4   8  -9 418.612 28.4906  28
   4   8  -9 469.668 28.3695  20
   4   8  -8 3.29872 5.29073  25
   4   8  -8 9.20938 8.10343  20
   4   8  -8 10.4644 7.78969  28
   4   8  -7 172.020 12.3007  25
  -4   8   7 233.403 15.0871  38
   4   8  -6 134.946 10.3606  25
  -4   8   6 155.947 13.5232  38
   4   8  -6 143.537 11.1254  14
   4   8  -5 23.2105 6.02550  25
   4   8  -5 19.3954 7.09531  14
   4   8  -4 46.4520 6.91723  25
   4   8  -4 52.7313 8.37512  14
   4   8  -3 108.089 8.97918  25
   4   8  -3 89.8308 10.3168  14
   4   8  -2 182.289 13.2613  25
   4   8  -2 198.378 14.9805  14
  -4   8   1 822.563 38.9254  38
   4   8  -1 604.126 37.9659  14
  -4   8   0 1000.98 53.1094  38
  -4   8  -1 1768.29 90.2241  25
  -4   8  -2 62.8598 8.30799  25
   4   8   2 31.8545 8.71022  14
  -4   8  -3 50.8698 7.86666  25
   4   8   3 41.1477 8.24657  14
  -4   8  -4 25.3894 7.21753  25
   4   8   4 20.1329 7.25964  14
  -4   8  -5 74.6240 8.82231  25
   4   8   5 89.0237 8.83101  14
  -4   8  -6 311.189 18.7562  25
  -4   8  -7 540.112 29.5851  25
  -4   8  -8 14.7671 6.35064  25
  -4   8  -9 26.2462 6.23188  25
  -4   8  -9 39.0014 8.79826  34
  -4   8 -10 37.9813 6.00709  25
  -4   8 -10 49.0469 8.66667  34
  -4   8 -11 35.3983 5.35158  25
  -4   8 -11 58.7518 7.97287  34
  -4   8 -12 56.9655 5.17048  25
  -4   8 -12 65.5282 7.24881  34
  -4   8 -13 191.125 11.3178  34
   5  -1 -28 31.3075 5.94508  22
   5  -1 -28 28.6865 7.57415   5
   5   1 -28 21.1060 7.29673   5
   5  -1 -28 28.1446 7.77053   4
   5   1 -28 13.8958 7.27285   4
   5   1 -27 405.929 27.3019   3
   5  -1 -27 412.718 27.1527   3
   5  -1 -27 472.748 27.6921   5
   5   1 -27 479.158 27.6482   5
  -5  -1  27 489.089 26.7830  18
   5   1 -27 439.802 27.5329   4
   5  -1 -27 492.107 27.8373   4
   5  -1 -27 507.439 26.7752  22
   5   1 -27 485.098 26.5600  22
  -5  -1  26 90.3889 12.2818  18
   5   1 -26 61.5788 12.3160   4
   5  -1 -26 67.3122 12.7049   4
   5   1 -26 72.1730 11.1475   3
   5  -1 -26 53.0984 10.6648   3
  -5   1  26 81.5440 12.7236  24
  -5  -1  26 64.7163 10.5703  24
   5  -1 -26 75.4149 12.5082   5
   5   1 -26 90.9786 12.5285   5
   5  -1 -26 78.9235 10.4259  22
   5   1 -26 80.6850 10.4712  22
  -5  -1  25 336.998 22.6030  18
   5   1 -25 286.680 22.3485   3
   5  -1 -25 325.907 22.7932   3
   5  -1 -25 341.796 23.9819   5
   5   1 -25 284.341 23.0985   5
   5   1 -25 354.163 21.7325  22
   5  -1 -25 337.227 21.7190  22
   5   1 -25 335.246 23.4464   4
   5  -1 -25 305.794 23.5005   4
  -5   1  25 313.929 23.0512  24
  -5  -1  25 339.332 21.6114  24
  -5  -1  24 71.3899 13.9965  18
  -5   1  24 77.6524 14.2815  24
  -5  -1  24 49.8869 12.1222  24
   5   1 -24 58.5353 12.3601   3
   5  -1 -24 58.5919 12.6704   3
   5   1 -24 49.3610 13.8282   4
   5  -1 -24 33.1487 13.9433   4
   5  -1 -24 83.1109 14.8297   5
   5   1 -24 47.2436 13.6395   5
   5   1 -24 55.8492 10.9810  22
   5  -1 -24 51.2452 11.0809  22
   5   1 -23 127.954 17.3290   4
   5  -1 -23 142.507 18.3274   4
   5   1 -23 139.137 12.6187  33
   5   1 -23 173.654 17.9942   5
   5  -1 -23 164.119 18.5280   5
   5   1 -23 128.309 16.2275   3
   5  -1 -23 148.010 17.0920   3
  -5  -1  23 149.193 16.2320  24
  -5   1  23 158.886 17.4854  24
   5  -1 -23 146.616 15.1053  22
   5   1 -23 173.322 15.4084  22
  -5   1  22 718.985 41.9546  18
  -5  -1  22 730.212 42.7633  17
  -5   1  22 742.464 43.7569  24
  -5  -1  22 752.683 42.8028  24
   5   1 -22 689.535 43.9463   3
   5  -1 -22 775.268 44.5349   3
   5   1 -22 722.663 41.3838  33
   5  -1 -22 747.854 44.7910   5
   5   1 -22 818.557 44.8843   5
   5   1 -22 775.598 44.5801   4
   5  -1 -22 729.232 44.6861   4
   5   1 -22 763.651 42.6868  22
   5  -1 -22 694.911 42.3008  22
   5  -1 -21 96.6613 12.8569  22
   5   1 -21 82.9307 12.6242  22
   5  -1 -21 79.8061 16.0989   4
   5   1 -21 111.803 16.4048   4
   5   1 -21 81.4077 11.1718  33
   5   1 -21 78.5443 14.7275   3
   5  -1 -21 103.049 15.5986   3
   5  -1 -21 103.815 16.7902   5
   5   1 -21 87.7335 15.6501   5
  -5  -1  21 105.319 14.7723  17
  -5   1  21 69.3204 13.4653  18
  -5  -1  20 166.026 31.5718   9
  -5   1  20 184.865 30.6943   9
  -5  -1  20 213.934 18.7447  17
   5  -1 -20 167.656 35.6015   2
   5   1 -20 226.495 36.5966   2
   5  -1 -20 204.964 35.8301   1
   5   1 -20 229.949 35.7818   1
   5  -1 -20 237.694 21.5119   5
   5   1 -20 224.415 21.0585   5
   5  -1 -20 229.404 18.4339  22
   5   1 -20 212.460 18.1009  22
   5   1 -20 218.250 20.8565   4
   5  -1 -20 228.780 21.2905   4
   5  -1 -20 227.833 20.7030   3
   5   1 -20 199.816 19.5401   3
  -5  -1  19-6.59562 21.2866   9
  -5   1  19-26.2204 21.1558   9
  -5  -1  19 3.82690 11.1185  17
   5  -1 -19 8.06038 24.6315   2
   5   1 -19-11.7574 25.2970   2
   5  -1 -19 22.2048 23.4723   1
   5   1 -19 10.7857 24.3771   1
   5   1 -19 10.2576 12.1450   3
   5  -1 -19-4.40130 12.2594   3
   5   1 -19 4.67669 9.44174  22
   5   1 -19 3.23612 12.9923   4
   5  -1 -19 5.82315 13.7082   4
   5   1 -19-4.88541 12.9478   5
   5  -1 -19 11.7215 13.2189   5
  -5  -1  18 34.6643 21.5837   9
  -5   1  18 40.6672 22.0729   9
   5   1 -18 42.2911 10.3241  22
  -5  -1  18 35.5904 11.8259  17
   5  -1 -18 15.5444 24.4707   2
   5   1 -18-7.56420 26.0833   2
   5  -1 -18 14.2546 24.7666   1
   5   1 -18 24.1052 24.6368   1
   5   1 -18 50.9001 13.6083   3
   5  -1 -18 29.7446 13.4018   3
  -5   1  18 34.7082 19.4282   8
   5  -1 -18 20.1079 13.6285   4
   5   1 -18 35.2264 13.3016   4
   5   1 -18 17.3538 13.1158   5
   5  -1 -18 18.6418 13.5071   5
  -5  -1  17 13.4412 10.5487  17
   5  -1 -17-3.69706 24.8735   2
   5   1 -17-3.60117 22.4317   2
   5  -1 -17-6.73044 24.2044   1
   5   1 -17-3.23677 24.3858   1
   5   1 -17 15.4593 9.97046  39
   5  -1 -17 12.1144 11.5821   3
   5   1 -17 4.67258 11.1295   3
  -5   1  17-23.6212 20.6396   9
  -5  -1  17 23.6895 20.6992   9
   5   1 -17 8.49885 8.84507  22
  -5   1  17 9.58233 17.7043   8
   5   1 -16 176.335 30.2367   2
   5  -1 -16 212.189 31.7667   2
   5  -1 -16 192.552 31.4829   1
   5   1 -16 223.826 31.8832   1
   5   1 -16 179.913 17.2103   3
   5  -1 -16 245.565 18.5346   3
  -5   1  16 200.865 26.9302   8
  -5  -1  16 198.655 28.1242   9
  -5   1  16 134.989 26.4882   9
   5  -1 -15 207.174 31.2066   2
   5   1 -15 195.799 29.7875   2
   5  -1 -15 116.852 26.3794   1
   5   1 -15 167.505 27.5538   1
   5   1 -15 163.885 15.7845   3
   5  -1 -15 180.717 16.2805   3
  -5   1  15 182.708 25.1296   8
  -5   1  15 190.765 26.1541   9
  -5  -1  15 134.996 25.3734   9
   5  -1 -14 1187.93 81.3594   2
   5   1 -14 1142.10 79.6111   2
   5   1 -14 1146.28 77.9933   1
   5  -1 -14 1176.88 78.8719   1
   5   1 -14 1189.71 64.4732   3
   5  -1 -14 1232.90 64.9016   3
  -5   1  14 1195.41 75.0853   8
  -5  -1  14 1264.53 77.2389   9
  -5   1  14 1174.18 76.2105   9
   5   1 -13 1544.02 93.7348   2
   5  -1 -13 1517.59 94.0990   2
   5  -1 -13 1465.33 92.1997   1
   5   1 -13 1469.21 90.8407   1
   5   1 -13 1435.61 77.9259   3
   5  -1 -13 1425.93 78.3647   3
  -5   1  13 1626.87 89.7467   8
  -5   1  13 1527.31 89.5095   9
  -5  -1  13 1591.35 90.5378   9
   5   1 -12 390.231 36.9595   2
   5  -1 -12 442.507 38.9707   2
   5  -1 -12 388.818 37.0919   1
   5   1 -12 386.799 35.7467   1
   5   1 -12 396.218 24.9426   3
   5  -1 -12 388.538 25.4794   3
  -5   1  12 425.624 34.7516   8
  -5   1  12 367.280 34.2830   9
  -5  -1  12 449.624 35.8090   9
   5  -1 -11 542.128 41.5658   1
   5   1 -11 469.305 39.4287   1
   5   1 -11 522.282 29.6887   3
   5  -1 -11 488.147 29.6378   3
   5  -1 -11 537.658 41.9846   2
   5   1 -11 520.568 41.9699   2
  -5  -1  11 471.714 37.9285   9
  -5   1  11 497.132 38.3738   9
   5   1 -10 798.354 52.9002   1
   5  -1 -10 815.382 53.9324   1
   5   1 -10 776.951 54.4581   2
   5  -1 -10 755.678 54.0516   2
  -5  -1  10 783.543 51.4699   9
  -5   1  10 789.699 51.6489   9
   5  -1  -9 944.474 57.9246   1
   5   1  -9 853.961 56.9363   1
   5   1  -9 873.961 58.3489   2
   5  -1  -9 913.282 59.1763   2
  -5  -1   9 924.562 55.8579   9
  -5   1   9 878.663 55.4245   9
   5  -1  -8-2.99941 14.8265   1
   5   1  -8 7.33458 14.2335   1
   5   1  -8 10.2137 15.4079   2
   5  -1  -8 10.4825 15.4626   2
  -5  -1   8-1.28926 12.2210   9
  -5   1   8 16.7634 13.1187   9
   5  -1  -7 1037.99 63.1938   1
   5   1  -7 1082.69 63.4041   1
   5   1  -7 1118.02 64.8634   2
   5  -1  -7 1060.01 64.7752   2
  -5  -1   7 1045.45 61.5610   9
  -5   1   7 1051.91 61.8100   9
   5   1  -6 1281.04 68.8594   1
   5  -1  -6 1195.27 68.1716   1
   5   1  -6 1130.99 69.1779   2
   5  -1  -6 1133.09 69.7558   2
  -5  -1   6 1240.02 67.0660   9
  -5   1   6 1131.44 66.6286   9
   5  -1  -5 89.9286 14.6457   1
   5   1  -5 97.0845 14.7098   1
   5   1  -5 54.9880 14.4909   2
   5  -1  -5 55.2714 14.3700   2
  -5  -1   5 98.5605 13.4594   9
  -5   1   5 89.1910 13.4906   9
   5   1  -4 138.303 16.8772   1
   5  -1  -4 136.378 15.7764   1
   5   1  -4 90.4635 16.0492   2
   5  -1  -4 118.333 17.3256   2
  -5  -1   4 147.800 14.8026   9
  -5   1   4 134.700 14.9592   9
   5  -1  -3 13355.3 648.693   1
   5   1  -3 13941.4 649.075   1
   5   1  -3 12316.4 649.108   2
   5  -1  -3 12351.4 649.477   2
  -5  -1   3 13339.8 647.623   9
  -5   1   3 12535.7 647.357   9
   5  -1  -2 43024.7 2162.66   1
   5   1  -2 44221.9 2162.71   1
   5   1  -1 8845.24 446.530   7
   5  -1  -1 9010.62 451.296   1
   5   1  -1 9410.76 451.517   1
  -5   1   0 11693.6 591.854   7
   5   1   0 12017.5 591.120   7
   5  -1   0 11695.1 596.557   1
   5   1   0 12445.9 596.861   1
  -5  -1  -1 4409.67 202.933   2
  -5   1  -1 4087.33 202.932   2
  -5   1  -1 3800.33 199.057   7
   5  -1   1 3811.99 204.023   1
   5   1   1 3959.01 204.366   1
  -5   1  -2 130.188 11.5548   7
  -5   1  -2 143.312 16.2042   2
  -5  -1  -2 190.683 16.8210   2
   5  -1   2 129.642 17.5456   1
   5   1   2 149.138 18.4310   1
  -5  -1  -3 7716.10 353.386   2
  -5   1  -3 7450.27 353.558   2
  -5   1  -3 6753.54 347.932   8
  -5   1  -3 7110.35 349.819   7
   5  -1   3 6609.19 354.507   1
   5   1   3 6807.69 355.053   1
  -5   1  -4 3741.18 150.123   2
  -5  -1  -4 3793.65 149.664   2
  -5   1  -4 2617.37 140.621   8
   5  -1   4 3049.74 150.545   1
   5   1   4 3314.83 151.899   1
  -5  -1  -5 461.803 29.8270   2
  -5   1  -5 358.817 29.2540   2
   5   1   6 986.165 53.3901   8
  -5  -1  -6 965.546 57.2248   2
  -5   1  -6 920.559 57.4596   2
   5   1   7 32.6619 10.3383   8
  -5  -1  -7 24.2658 13.0122   2
  -5   1  -7 32.4134 14.5580   2
   5   1   8 1863.52 97.2751   8
  -5  -1  -8 1786.87 102.659   2
  -5   1  -8 1886.98 103.796   2
   5   1   9 157.475 15.7273   8
  -5  -1  -9 160.621 21.4552   2
  -5   1  -9 178.117 23.4042   2
   5   1  10 35.0068 9.42377   8
  -5  -1 -10 23.8061 15.5170   2
  -5   1 -10 24.8528 16.1116   2
   5  -1  11 896.294 53.2890   3
   5   1  11 933.851 53.6013   3
  -5  -1 -11 1084.88 65.1257   2
  -5   1 -11 1044.08 64.5626   1
  -5  -1 -11 1096.04 64.5478   1
  -5   1 -11 1119.21 65.9565   2
   5  -1  12 1166.18 66.6356   3
   5   1  12 1229.73 67.2258   3
  -5  -1 -12 1355.91 78.8086   1
  -5   1 -12 1298.84 79.4206   2
  -5  -1 -12 1268.52 78.2765   2
  -5   1 -12 1372.52 79.1620   1
  -5   1 -13 1393.26 84.6808   1
  -5  -1 -13 1341.27 83.4951   1
   5   1  13 1300.81 71.8604   3
   5  -1  13 1301.58 71.4867   3
  -5  -1 -13 1403.44 84.6575   2
  -5   1 -13 1316.84 84.6752   2
  -5   1 -14 254.729 31.1769   1
  -5  -1 -14 250.744 30.2830   1
   5   1  14 236.731 19.9138   3
   5  -1  14 202.404 18.6764   3
  -5   1 -14 285.357 32.6057   2
  -5  -1 -14 226.289 29.2314   2
  -5  -1 -15 463.309 42.5796   1
  -5   1 -15 430.653 41.9595   1
  -5  -1 -15 490.911 44.7261   2
  -5   1 -15 429.244 43.5259   2
   5   1  15 462.304 30.9658   3
   5  -1  15 476.269 30.6350   3
  -5  -1 -16 197.484 33.1959   2
  -5   1 -16 200.532 32.6373   2
  -5  -1 -16 219.466 19.3080   5
  -5   1 -16 240.323 20.1617   5
  -5   1 -16 214.291 17.8484  22
  -5  -1 -16 190.601 30.4296   1
  -5   1 -16 228.156 32.0982   1
  -5  -1 -16 227.538 19.4277   4
  -5   1 -16 207.832 19.6050   4
   5   1  16 226.998 19.1365  18
   5  -1  16 224.422 20.2147  18
  -5   1 -17 213.398 33.7883   2
  -5  -1 -17 159.958 31.3971   2
  -5  -1 -17 204.425 19.6784   5
  -5   1 -17 247.203 20.8572   5
  -5   1 -17 195.428 17.3806  22
  -5  -1 -17 194.583 16.3091  22
  -5  -1 -17 201.382 33.0119   1
  -5   1 -17 167.874 32.1685   1
  -5   1 -17 204.749 19.6532   4
  -5  -1 -17 189.429 19.4321   4
   5  -1  17 187.977 19.2147  18
   5   1  17 186.942 18.8439  18
  -5  -1 -18 292.166 38.6493   2
  -5   1 -18 269.398 38.1954   2
  -5   1 -18 232.532 22.2285   5
  -5  -1 -18 253.399 21.9286   5
  -5   1 -18 241.335 20.1647  22
  -5  -1 -18 256.011 18.9175  22
  -5   1 -18 220.170 34.6233   1
  -5  -1 -18 265.321 36.4673   1
  -5  -1 -18 251.878 21.8397   4
  -5   1 -18 232.581 22.0614   4
   5   1  18 240.557 21.6477  18
   5  -1  18 241.453 22.1459  18
  -5   1 -19 815.566 69.3567   2
  -5  -1 -19 778.849 68.8142   2
  -5  -1 -19 926.092 50.6469   5
  -5   1 -19 905.144 50.5243   5
  -5  -1 -19 807.154 47.6206  22
  -5   1 -19 814.761 48.6659  22
  -5  -1 -19 814.001 68.5963   1
  -5   1 -19 831.683 69.7562   1
  -5  -1 -19 836.754 50.1393   4
  -5   1 -19 861.698 50.2905   4
   5  -1  19 835.517 49.7080  18
   5   1  19 911.538 49.6490  18
   5  -1  20 1372.56 73.7364  18
   5   1  20 1369.30 72.9692  18
  -5   1 -20 1343.86 73.0218  22
  -5  -1 -20 1273.08 71.6774  22
  -5   1 -20 1359.99 74.0963   5
  -5  -1 -20 1397.70 74.1862   5
  -5  -1 -20 1331.59 73.9585   4
  -5   1 -20 1347.74 74.0960   4
  -5   1 -20 1263.21 94.4725   2
  -5  -1 -20 1340.17 95.3552   2
  -5   1 -21 1121.91 61.8956  22
  -5  -1 -21 1057.40 60.5920  22
   5  -1  21 1150.74 62.5932  18
   5   1  21 1068.94 61.7663  18
  -5  -1 -21 1157.07 63.1709   4
  -5   1 -21 1148.33 63.2020   4
  -5  -1 -21 1143.74 63.1959   5
  -5   1 -21 1139.97 63.1895   5
  -5   1 -22 83.8362 13.7649  22
  -5  -1 -22 64.0476 11.8538  22
  -5   1 -22 74.6770 11.4766  26
   5   1  22 88.0186 15.9432  18
   5  -1  22 56.8418 17.0706  18
  -5  -1 -22 72.2323 15.8774   5
  -5   1 -22 76.1883 16.7080   5
  -5   1 -22 93.9739 16.5752   4
  -5  -1 -22 52.9260 15.9180   4
  -5  -1 -23 2.93867 9.17034  22
  -5   1 -23 13.0885 11.8603  22
  -5   1 -23 5.95604 8.74173  26
   5  -1  23 13.3484 15.4530  18
   5   1  23 17.7555 13.8095  18
  -5  -1 -23 20.6889 14.3568   5
  -5   1 -23 2.93628 13.7942   5
  -5  -1 -23 17.6204 14.3061   4
  -5   1 -23 8.02192 13.5639   4
  -5  -1 -24 372.927 24.4265  22
  -5   1 -24 385.193 25.7495  22
   5   1  24 390.217 26.3766  18
   5  -1  24 424.928 27.6561  18
  -5  -1 -24 414.191 27.6814   4
  -5   1 -24 435.445 27.6501   4
  -5  -1 -24 378.501 27.4597   5
  -5   1 -24 380.235 27.3437   5
  -5  -1 -25 749.386 41.1665   3
  -5   1 -25 754.905 41.1608   3
  -5  -1 -25 650.207 39.0209  22
  -5   1 -25 698.333 40.1037  22
  -5  -1 -25 676.750 39.8525  26
   5   1  25 726.600 40.0431  18
   5  -1  25 748.448 40.9843  18
  -5   1 -25 739.823 41.1184   4
  -5  -1 -25 719.538 41.3751   4
  -5  -1 -25 748.489 41.4196   5
  -5   1 -25 700.654 40.9920   5
  -5  -1 -26 10.0505 10.3588   4
  -5   1 -26 28.5494 10.2139   4
  -5  -1 -26 7.30437 6.97637  22
  -5   1 -26 17.6153 8.63235  22
  -5  -1 -26 4.26716 7.28735  26
   5   1  26 8.78736 9.75825  18
   5  -1  26 7.99068 10.8586  18
  -5   1 -26-0.90223 9.69366   5
  -5  -1 -26 17.0877 10.5081   5
  -5   1 -26 12.6723 8.34623   3
  -5  -1 -26 8.65311 8.36984   3
  -5   1 -27 21.6194 6.96581  22
  -5  -1 -27 13.3967 5.37937  22
  -5  -1 -27 22.4239 6.14633  26
   5  -1  27 11.8025 8.74415  18
  -5  -1 -27 28.2759 8.66038   4
  -5   1 -27 19.2170 8.30755   4
  -5  -1 -27 25.1105 8.63100   5
  -5   1 -27 7.36841 7.83585   5
  -5  -1 -28 37.5751 4.62917  26
  -5   1 -28 24.7532 5.73869   5
  -5  -1 -28 28.5502 5.98938   5
  -5  -1 -28 32.7423 6.05437   4
  -5   1 -28 35.3233 5.90990   4
  -5  -3  27 56.2651 7.00217  18
  -5  -3  26 26.0989 8.89356  18
   5  -3 -26 13.8194 5.83742  22
  -5  -3  25-2.86142 9.85260  18
   5  -3 -25 14.2148 7.05296  22
   5   3 -25 10.2634 5.89462  33
   5  -3 -24 11.9395 9.07513   4
   5  -3 -24 7.76704 7.63270  22
  -5  -3  24 28.6309 11.8228  18
   5   3 -24 8.86723 7.07333  33
   5  -3 -24-0.39675 8.59192   5
   5  -3 -23 28.6664 10.5128   4
   5  -3 -23 22.6441 10.2107   5
   5  -3 -23 42.3034 9.09206  22
   5   3 -23 43.9200 8.93722  33
   5  -3 -23 38.3578 9.52288   3
   5   3 -23 26.5940 7.54707  28
   5  -3 -22 327.654 22.2514   4
   5   3 -22 313.465 21.0535  33
   5  -3 -22 336.156 21.1364  22
   5  -3 -22 279.875 21.5020   5
   5  -3 -22 275.860 21.1799   3
   5  -3 -21 14.3320 11.6517   4
   5  -3 -21 30.4915 11.7192   5
   5  -3 -21 19.2686 9.41134  22
   5   3 -21 34.8194 10.4950  33
   5  -3 -21 9.70678 10.5583   3
  -5   3  21 37.1938 13.3059  24
   5   3 -20 243.076 17.9244  33
   5  -3 -20 196.244 18.2372   5
   5   3 -20 196.001 17.6563   5
   5   3 -20 186.341 17.1766   3
   5  -3 -20 171.480 17.1366   3
   5  -3 -20 198.788 18.4097   4
   5   3 -20 171.440 17.5588   4
   5  -3 -20 228.925 17.1861  22
  -5   3  20 198.083 18.4298  24
   5   3 -19 287.158 21.2776  33
   5  -3 -19 299.163 21.6218   3
   5   3 -19 279.926 21.0514   3
   5  -3 -19 254.305 21.5501   5
   5   3 -19 263.049 21.1242   5
   5  -3 -19 291.535 22.0552   4
   5   3 -19 263.840 21.3462   4
  -5   3  19 307.362 22.1437  24
   5   3 -19 283.917 19.7405  22
   5   3 -18 2415.42 122.307  22
   5  -3 -18 2423.74 123.423   4
   5   3 -18 2319.82 123.044   4
  -5   3  18 2411.10 123.130  24
   5   3 -18 2353.40 123.086   5
   5  -3 -18 2452.37 123.514   5
   5   3 -18 2346.55 122.290  31
   5  -3 -18 2377.78 123.681   3
   5   3 -18 2220.35 122.897   3
  -5   3  18 2422.68 141.086   8
   5   3 -18 2493.70 123.822  33
  -5   3  17 284.883 21.7854  24
   5   3 -17 271.275 20.9149   5
   5   3 -17 299.219 19.5222  31
  -5   3  17 268.620 34.1929   8
   5   3 -17 278.702 34.3242   1
   5   3 -17 268.678 21.1118   4
   5   3 -17 285.005 34.8619   2
   5  -3 -17 282.523 21.1594   3
   5   3 -17 259.336 20.4008   3
  -5   3  17 182.553 29.8193   9
   5   3 -17 291.320 21.0665  33
   5   3 -16 234.830 18.5355  33
   5   3 -16 184.058 28.8326   1
   5   3 -16 225.173 16.7728  31
   5   3 -16 217.323 18.1943   5
  -5   3  16 235.161 18.3285  24
   5   3 -16 218.040 17.3881  21
   5   3 -16 192.328 18.1170   4
   5   3 -16 196.798 31.5028   2
   5  -3 -16 214.269 18.5859   3
   5   3 -16 229.506 17.8827   3
  -5   3  16 230.945 32.3536   8
  -5   3  16 189.773 28.4728   9
  -5   3  15 56.9582 12.4125  24
  -5   3  15 78.5677 15.9178  27
   5  -3 -15 63.4702 24.7847   1
   5   3 -15 63.3729 22.1638   1
  -5   3  15 95.7775 23.3002   8
   5  -3 -15 63.3385 11.9383   3
   5   3 -15 78.0616 11.5621   3
   5   3 -15 71.2237 11.8493  21
  -5   3  15 63.0746 11.8758  17
   5   3 -15 62.5629 9.16961  19
   5   3 -15 54.6842 10.9303  33
   5  -3 -15 61.0017 23.3199   2
   5   3 -15 8.78523 22.8409   2
   5   3 -15 63.9769 9.76966  31
  -5   3  15 74.0619 18.5074   9
  -5  -3  15 81.0173 21.1623   9
   5   3 -15 72.4367 11.5319  11
   5   3 -14 776.560 43.3721  33
   5   3 -14 765.623 42.5224  31
  -5   3  14 743.556 42.4860  24
  -5   3  14 858.186 43.8686  27
   5   3 -14 724.559 41.5206  19
   5   3 -14 813.336 42.4415  11
   5  -3 -14 750.037 43.0820   3
   5   3 -14 742.816 42.4749   3
   5   3 -14 728.621 55.9855   1
   5  -3 -14 672.510 57.0971   1
   5  -3 -14 813.809 58.7259   2
   5   3 -14 714.370 57.1281   2
   5   3 -14 715.423 42.2033  21
  -5  -3  14 649.287 53.4939   9
  -5   3  14 728.793 53.3067   9
  -5   3  14 798.046 59.1410   8
   5  -3 -13 528.664 32.5877   3
   5   3 -13 555.649 32.0829   3
   5  -3 -13 634.923 47.0654   2
   5   3 -13 564.105 46.1171   2
  -5   3  13 538.229 42.0937   9
  -5  -3  13 516.482 42.0913   9
  -5   3  13 562.555 47.4951   8
   5  -3 -13 554.773 46.1543   1
   5   3 -13 544.229 44.0120   1
   5   3 -12 691.928 39.8695   3
   5  -3 -12 777.958 53.7649   2
   5   3 -12 688.462 52.6289   2
  -5   3  12 851.860 56.6304   8
  -5  -3  12 749.056 50.6983   9
  -5   3  12 697.462 49.3934   9
   5  -3 -12 733.963 54.1663   1
   5   3 -12 713.570 51.4611   1
   5  -3 -11 55.5678 16.9396   2
   5   3 -11 46.0808 16.4651   2
  -5   3  11 56.1352 19.9609   8
  -5   3  11 65.2890 14.2119   9
  -5  -3  11 23.3463 12.8307   9
   5  -3 -11 37.7772 18.2710   1
   5   3 -11 34.7637 16.9937   1
   5  -3 -10 58.4082 16.7987   2
   5   3 -10 68.1863 17.4431   2
  -5   3  10 106.626 22.6546   8
  -5  -3  10 74.6274 15.0071   9
  -5   3  10 74.6888 14.6159   9
   5   3 -10 92.6723 17.5342   1
   5  -3 -10 99.6989 18.4430   1
   5  -3  -9 10.5878 13.3884   2
   5   3  -9 14.5782 13.2074   2
  -5   3   9 19.8060 16.8987   8
   5   3  -9 3.84373 13.9279   7
  -5  -3   9 24.7995 12.0634   9
  -5   3   9 7.01765 10.5873   9
   5  -3  -9-6.98340 15.3159   1
   5   3  -9 17.4898 14.0153   1
   5  -3  -8 882.517 57.8096   2
   5   3  -8 851.532 57.6046   2
   5   3  -8 985.419 59.7418   7
  -5  -3   8 971.945 56.6348   9
  -5   3   8 945.076 55.6980   9
   5   3  -8 878.407 56.3830   1
   5  -3  -8 941.142 58.1954   1
   5  -3  -7 53.4120 13.6789   2
   5   3  -7 67.2231 14.9558   2
   5   3  -7 76.6162 15.5265   7
  -5  -3   7 83.9095 13.1683   9
  -5   3   7 52.9533 11.5967   9
   5  -3  -7 65.4202 15.6293   1
   5   3  -7 65.7896 14.6435   1
   5  -3  -6 723.452 46.3058   2
   5   3  -6 746.507 46.9645   2
  -5   3   6 797.170 52.1254   8
   5   3  -6 712.394 47.7203   7
  -5  -3   6 807.467 44.9983   9
  -5   3   6 757.754 44.0623   9
   5  -3  -6 668.311 46.3739   1
   5   3  -6 653.087 45.0865   1
   5  -3  -5 5315.43 278.959   2
   5   3  -5 5450.82 279.300   2
  -5   3   5 5732.97 283.863   8
   5   3  -5 5337.26 280.731   7
  -5  -3   5 5846.96 277.497   9
  -5   3   5 5298.84 276.667   9
   5   3  -5 5341.80 278.360   1
   5  -3  -5 5463.39 279.917   1
   5   3  -4 3147.31 167.684   2
   5  -3  -4 3084.23 167.460   2
  -5   3   4 3311.05 172.435   8
   5   3  -4 3197.06 169.602   7
  -5   3   4 3216.09 165.659   9
  -5  -3   4 3508.17 166.390   9
   5  -3  -4 3198.59 168.761   1
   5   3  -4 3145.42 167.424   1
   5   3  -3 1270.26 70.1078   2
   5  -3  -3 1184.59 69.8794   2
  -5   3   3 1300.66 74.7019   8
   5   3  -3 1231.50 71.9424   7
  -5   3   3 1221.06 67.9384   9
  -5  -3   3 1368.44 68.6185   9
   5  -3  -3 1302.40 71.8965   1
   5   3  -3 1219.47 70.1079   1
   5   3  -2 199.928 17.3226   2
   5  -3  -2 165.762 16.8530   2
  -5   3   2 173.731 21.8160   8
  -5   3   2 195.921 19.7849   7
   5   3  -2 177.156 18.5954   7
  -5   3   2 158.778 14.5995   9
  -5  -3   2 185.002 15.1608   9
   5  -3  -2 169.392 18.6924   1
   5   3  -2 145.422 17.1241   1
   5  -3  -1 171.166 18.1577   2
   5   3  -1 220.643 18.2754   2
  -5   3   1 212.443 20.7687   7
   5   3  -1 230.531 20.0525   7
  -5   3   1 227.796 22.8382   8
  -5   3   1 180.015 15.9640   9
  -5  -3   1 225.797 16.5654   9
   5  -3  -1 157.619 18.8852   1
   5   3  -1 190.594 18.4760   1
   5   3   0 177.642 16.6497   2
   5  -3   0 144.648 17.2613   2
   5  -3   0 134.203 17.1457   1
   5   3   0 185.989 17.2781   1
  -5   3   0 141.599 14.5369   9
  -5  -3   0 199.240 15.7043   9
   5   3   0 208.091 18.5552   7
  -5   3   0 206.257 20.2586   7
  -5   3   0 214.358 21.4669   8
   5   3   1 13605.3 668.188   7
  -5   3  -1 13164.7 669.928   7
  -5   3  -1 13275.0 669.621   8
  -5   3  -2 2917.76 153.119   7
  -5   3  -2 2699.52 151.388   8
   5   3   2 3069.39 150.978   7
  -5   3  -3 197.852 20.9812   7
  -5   3  -3 153.454 18.3222   8
  -5   3  -4 240.059 22.8852   7
   5   3   4 271.069 24.1161   8
  -5   3  -4 182.572 18.1287   8
  -5  -3  -4 232.609 19.4743   2
  -5   3  -4 214.369 19.6868   2
  -5   3  -5 4063.49 192.659   7
  -5  -3  -5 4198.37 189.298   2
  -5   3  -5 3765.27 188.959   2
  -5  -3  -6 12.6915 11.8564   2
  -5   3  -6-2.40699 11.4499   2
  -5  -3  -6 3.41753 10.2638   1
  -5   3  -6 3.25408 10.2787   1
   5   3   6 11.2793 15.6905   8
  -5   3  -6-13.8103 13.1350   7
  -5  -3  -7 2498.98 133.331   2
  -5   3  -7 2234.14 132.584   1
  -5   3  -7 2413.64 133.840   2
  -5  -3  -7 2613.84 133.843   1
  -5   3  -7 2471.28 136.118   7
  -5   3  -8 897.923 56.7892   2
  -5  -3  -8 906.913 56.3717   2
  -5   3  -8 890.387 56.0476   1
  -5  -3  -8 938.494 56.4765   1
   5   3   8 1032.20 59.9236   8
  -5   3  -8 876.504 58.3174   7
  -5  -3  -9 6.28926 12.5727   2
  -5   3  -9 11.7643 13.6632   2
  -5   3  -9 4.53086 11.1601   1
  -5  -3  -9-3.17130 12.3911   1
   5   3   9 12.5477 15.0406   8
  -5   3  -9-9.51081 14.3300   7
   5   3  10 118.259 12.1056   3
  -5  -3 -10 137.869 19.0187   2
  -5   3 -10 136.834 20.3919   2
  -5   3 -10 132.628 19.3999   1
  -5  -3 -10 140.827 20.0724   1
  -5   3 -10 109.350 20.4549   7
   5   3  10 189.140 22.0095   8
   5   3  11 4609.63 237.724   3
   5   3  11 5375.37 249.066   8
  -5   3 -11 4534.25 249.995   7
  -5  -3 -11 5023.46 248.469   1
  -5   3 -11 4451.29 246.647   1
  -5   3 -11 4607.73 248.418   2
  -5  -3 -11 4714.42 247.802   2
   5   3  12 2015.37 106.825   8
  -5   3 -12 1801.00 109.308   7
  -5  -3 -12 1866.26 106.896   1
  -5   3 -12 1861.04 106.696   1
  -5  -3 -12 1789.41 106.605   2
  -5   3 -12 1691.46 107.454   2
  -5   3 -13 20.0457 9.94542  22
   5   3  13 45.4897 16.5715   8
  -5   3 -13 44.7027 19.8606   7
  -5  -3 -13 46.7264 17.6580   1
  -5   3 -13 40.2840 16.7059   1
  -5  -3 -13 25.4128 16.6762   2
  -5   3 -13 2.50784 18.0924   2
  -5   3 -14 0.91128 10.1224  20
  -5   3 -14-0.70832 10.2239  22
  -5  -3 -14 17.4336 17.9112   2
  -5   3 -14-5.41377 18.9187   2
  -5  -3 -14-20.1561 19.2188   1
  -5   3 -14-12.0814 16.7630   1
  -5   3 -14 5.60144 18.0780   7
  -5   3 -15 129.231 13.4117  20
  -5   3 -15 92.8305 14.0314  22
   5   3  15 78.8935 13.9473  18
   5  -3  15 86.5418 14.9969  18
  -5  -3 -15 100.879 24.0054   2
  -5   3 -15 89.4071 24.8375   2
  -5   3 -15 111.754 23.7932   7
  -5   3 -15 86.0214 14.0255   4
  -5  -3 -15 96.8235 22.1865   1
  -5   3 -15 51.6264 19.6963   1
  -5   3 -15 64.6562 13.3847   5
  -5   3 -16 1908.55 94.6346  22
  -5   3 -16 1637.23 109.434   2
  -5   3 -16 1746.41 110.177   7
  -5   3 -16 1903.77 110.027   1
  -5   3 -16 1758.67 93.5958   4
  -5   3 -16 1872.83 93.8816   5
   5  -3  16 1778.12 93.4525  18
   5   3  16 1734.83 92.7523  18
  -5   3 -16 1698.14 92.7215  34
   5  -3  17 267.442 21.5385  18
   5   3  17 221.245 19.7068  18
  -5   3 -17 258.899 34.8640   2
  -5   3 -17 246.240 32.3212   7
  -5   3 -17 253.160 20.7968  22
  -5   3 -17 268.201 21.1316   4
  -5   3 -17 256.649 19.8745  34
  -5   3 -17 242.618 20.6061   5
  -5   3 -18 26.7928 11.5979  34
  -5   3 -18 25.1819 12.5440   4
  -5  -3 -18 31.0961 11.9054   4
  -5   3 -18 56.1504 12.6496  22
  -5  -3 -18 32.0089 11.3398   5
  -5   3 -18 24.0385 11.8981   5
   5  -3  18 19.9871 13.5089  18
  -5   3 -19 65.6239 12.1845  34
  -5  -3 -19 49.7622 12.6340   4
  -5   3 -19 61.5342 13.5023   4
   5  -3  19 79.7228 15.3587  18
  -5  -3 -19 70.9937 12.9505   5
  -5   3 -19 64.1872 13.5057   5
  -5   3 -19 82.4220 13.5076  22
  -5   3 -20 118.230 14.9192   4
  -5  -3 -20 87.3283 13.8758   4
   5  -3  20 109.165 15.8804  18
  -5   3 -20 92.2833 14.4228   5
  -5  -3 -20 97.1819 13.9183   5
  -5   3 -20 141.105 15.1674  22
  -5   3 -21 468.021 27.8061  22
  -5  -3 -21 457.230 27.1809   3
   5   3  21 367.959 24.8407  16
   5  -3  21 448.913 27.9482  18
  -5  -3 -21 388.337 26.7633   4
  -5  -3 -21 422.503 26.7839   5
   5  -3  22 962.101 51.3418  18
  -5   3 -22 947.332 51.4493  22
  -5  -3 -22 931.697 51.0586   3
  -5   3 -22 973.653 51.1521  41
  -5  -3 -22 875.897 50.4436   4
  -5  -3 -22 912.008 50.5339   5
  -5   3 -23 150.605 13.9546  22
  -5  -3 -23 134.206 13.1325   4
  -5  -3 -23 120.386 13.0786   5
  -5   3 -23 154.693 13.4972  41
   5  -3  23 164.422 15.1240  18
  -5   3 -24 23.8634 7.77359  41
   5  -3  24 39.3632 10.7685  18
  -5   3 -24 43.1219 8.98997  22
  -5  -3 -24 23.3930 8.08991   4
  -5  -3 -24 14.8891 7.67043   5
   5  -3  25 144.048 12.6407  18
  -5   3 -25 145.045 10.5125  41
  -5  -3 -25 166.576 12.2793  26
   5  -3  26 9.79715 6.26767  18
  -5  -3 -26 14.4847 5.41866  26
   5   5 -24 11.6827 4.78085  34
   5   5 -24 13.9641 3.87485  41
  -5   5  24 8.98716 3.56266  16
   5   5 -23 13.1240 7.73970  34
   5   5 -22 773.890 41.1449  34
  -5  -5  22 707.129 39.8485  18
   5   5 -22 816.162 40.0194  28
   5   5 -21 78.1531 10.0721  33
  -5  -5  21 86.8834 10.6431  18
   5   5 -21 78.9756 9.56917  28
  -5  -5  20 412.244 25.4012  18
   5   5 -20 436.831 23.8173  20
   5   5 -20 413.593 25.2169  28
   5   5 -20 419.497 25.8511  33
   5   5 -19 163.882 12.9513  20
   5   5 -19 155.450 14.4359  28
   5   5 -19 152.687 14.5841  33
   5   5 -18 6.62838 9.15799  20
   5   5 -18-4.83347 6.35007  42
   5   5 -18 11.6902 10.0747  33
   5   5 -18-8.23074 10.1251  28
   5   5 -17 145.892 12.3368  42
   5   5 -17 137.222 15.1261  28
   5   5 -16 543.501 33.6516  28
   5   5 -16 546.290 31.7562  42
   5   5 -15 10.3752 11.9102  28
   5   5 -15 10.8802 8.70923  42
   5   5 -15 22.9217 9.73903  19
   5   5 -15 12.5550 11.0407  33
   5   5 -15 7.28326 7.25075  10
   5   5 -15 2.33642 9.23615  11
   5   5 -14 565.895 34.0560  33
  -5   5  14 560.044 33.1244  12
   5   5 -14 493.634 31.6681  11
   5   5 -14 492.238 31.4085  10
  -5   5  14 635.773 36.2844  27
   5   5 -14 546.706 32.5222  19
   5   5 -14 545.826 32.8976  31
   5   5 -14 515.176 32.0006  42
   5   5 -13 306.475 23.7114  33
  -5   5  13 373.334 24.4424  12
   5   5 -13 319.383 21.9510  11
   5   5 -13 338.686 22.2499  10
  -5   5  13 385.300 27.3775  27
  -5   5  13 301.528 39.3199   8
   5   5 -13 339.053 22.6639  19
   5   5 -13 294.873 22.4802  31
   5   5 -13 295.544 22.3016  42
   5   5 -12 105.061 14.0824  33
  -5   5  12 100.662 15.7675  12
   5   5 -12 116.081 12.7183  10
   5   5 -12 101.706 12.2241  11
  -5   5  12 106.289 20.4868  27
   5   5 -12 61.1402 21.4873   7
  -5   5  12 142.607 29.6674   8
   5   5 -12 98.1673 13.0448  19
   5   5 -12 108.094 13.0793  31
   5   5 -12 89.2197 12.6214  42
   5   5 -11 47.2167 11.9470  33
  -5   5  11 27.0724 13.8378  12
   5   5 -11 20.6145 9.58627  10
   5   5 -11 33.3368 9.41591  11
  -5   5  11 44.5384 17.9421  27
   5   5 -11 25.9363 10.2307  19
   5   5 -11 20.3515 9.72611  31
   5   5 -11 14.7686 17.4003   7
   5   5 -11 28.4825 10.3962  42
   5   5 -10 240.306 18.9039  10
   5   5 -10 233.354 30.1367   7
   5   5 -10 227.890 17.3319  11
  -5   5  10 235.442 21.0681  12
  -5   5  10 268.183 22.3204  15
   5   5 -10 223.252 18.6537  19
   5   5 -10 257.656 20.0015  33
   5   5 -10 219.937 18.6571  42
   5   5  -9 289.600 20.0619  33
   5   5  -9 263.732 19.9009  10
  -5   5   9 265.899 36.2875   8
   5   5  -9 221.927 29.6336   7
  -5   5   9 261.269 21.2387  12
  -5   5   9 260.293 22.2854  15
   5   5  -9 256.549 17.9499  11
   5   5  -9 228.512 16.7343  14
   5   5  -9 230.538 18.5692  19
   5   5  -9 239.006 18.9505  31
   5   5  -9 252.206 19.5243  42
  -5   5   8 2107.59 111.009  15
   5   5  -8 2250.58 109.566  11
  -5   5   8 2109.17 111.396  12
   5   5  -8 1915.48 122.840   7
  -5   5   8 2197.74 131.801   8
   5   5  -8 2252.57 111.449  10
   5   5  -8 1990.15 110.539  31
   5   5  -8 2098.76 110.713  33
   5   5  -8 2127.01 110.980  42
  -5   5   7 243.160 21.4385  12
   5   5  -7 280.551 17.9315  11
  -5   5   7 251.905 21.6187  15
   5   5  -7 298.103 20.1908  10
  -5   5   7 235.801 34.2392   8
   5   5  -7 232.588 29.2216   7
   5   5  -7 234.509 18.6756  31
   5   5  -7 247.979 18.9546  42
   5   5  -7 213.421 17.7305  44
   5   5  -7 237.312 18.1973  33
  -5   5   7 247.486 18.3115  34
  -5   5   6 445.629 26.9915  34
  -5   5   6 484.123 27.4384  35
   5   5  -6 404.082 26.8330  33
   5   5  -6 471.937 26.8142  11
  -5   5   6 453.890 29.6065  12
  -5   5   6 479.965 26.1924  14
  -5   5   6 423.529 28.9477  15
   5   5  -6 427.065 28.0525  10
  -5   5   6 507.261 26.6822  25
  -5   5   6 427.513 30.1236  27
   5   5  -6 374.978 37.5848   7
  -5   5   6 432.231 44.6904   8
   5   5  -6 396.459 27.2048  19
   5   5  -6 409.321 27.3267  31
   5   5  -6 422.932 27.6039  42
   5   5  -6 411.411 27.0054  44
  -5   5   5 363.422 23.1034  35
  -5   5   5 430.283 24.4774  13
  -5   5   5 352.567 26.1565  12
  -5   5   5 297.058 24.4444  15
  -5   5   5 364.913 21.9770  14
   5   5  -5 362.908 24.0803  10
   5   5  -5 403.085 22.9771  11
  -5   5   5 391.671 22.2184  25
  -5   5   5 307.169 26.1849  27
   5   5  -5 342.243 34.1284   7
  -5   5   5 316.026 38.5479   8
   5   5  -5 344.591 23.3036  19
   5   5  -5 351.802 23.2022  31
   5   5  -5 330.161 23.2295  28
   5   5  -5 307.108 22.5470  44
  -5   5   4 1289.88 65.8321  35
   5   5  -4 1331.27 65.6727  11
  -5   5   4 1311.33 65.0399  25
  -5   5   4 1085.81 66.4907  27
  -5   5   4 1279.22 65.0110  14
   5   5  -4 1165.29 65.9094  19
   5   5  -4 1139.47 76.4744   7
  -5   5   4 1179.38 81.9665   8
   5   5  -4 1185.46 65.8300  44
  -5   5   3 423.510 25.6091  28
  -5   5   3 439.272 24.3695  14
  -5   5   3 394.529 24.1551  25
  -5   5   3 358.870 27.3800  27
   5   5  -3 409.720 35.8001   7
  -5   5   3 373.107 37.7625   8
   5   5  -3 419.559 25.0328  11
   5   5  -3 370.955 24.7501  44
   5   5  -3 399.616 25.1156  42
   5   5  -2 6695.77 330.959  10
   5   5  -2 6560.38 341.578   7
  -5   5   2 6278.95 343.683   8
   5   5  -1 178.291 14.9259  10
  -5   5   1 196.936 25.8172   7
   5   5  -1 169.426 23.1629   7
  -5   5   1 162.751 25.2987   8
   5   5   0 70.7157 10.2591  10
  -5   5   0 74.1892 20.3547   7
   5   5   0 49.9482 15.9702   7
  -5   5   0 80.2303 19.9157   8
   5   5   1 542.315 31.9026  10
  -5   5  -1 471.519 42.2690   7
  -5   5  -1 458.570 40.5399   8
  -5   5  -2 2016.35 123.028   7
  -5   5  -2 1754.04 118.777   8
   5   5   2 1877.99 110.754  11
  -5   5  -2 2222.63 110.572  14
  -5   5  -3 165.193 12.8189  14
   5   5   3 108.955 12.2639  44
  -5   5  -3 131.749 22.8939   7
   5   5   3 152.337 13.6929  16
   5   5   3 189.268 15.0585  38
  -5   5  -3 143.961 15.4066  34
  -5   5  -3 168.895 14.5889  28
  -5   5  -4 31.5456 12.0787  34
  -5   5  -4 35.2188 8.16012  14
   5   5   4 17.3148 9.54533  16
  -5   5  -4 23.1139 9.66826  41
   5   5   4 46.2592 11.0437  38
  -5   5  -4 15.2064 9.46356  28
  -5   5  -4 20.9832 9.15870  20
  -5   5  -5 1.73166 11.9273  34
  -5   5  -5 39.3410 18.2957   7
  -5   5  -5 12.2428 9.86083  41
   5   5   5 7.66093 6.21243  25
   5   5   5 36.4211 11.4556  38
  -5   5  -5 4.01657 10.0894  28
   5   5   5 16.6403 9.70601  16
  -5   5  -5 5.93747 9.20312  20
   5   5   6 98.5750 12.8738  16
  -5   5  -6 109.089 13.9526  41
  -5   5  -6 113.996 22.1575   7
  -5   5  -6 108.490 13.2884  20
  -5   5  -6 109.632 13.8971  28
  -5   5  -7 7.24467 11.3330  41
  -5   5  -7 18.1295 17.0323   7
   5   5   7 52.8495 12.0233  38
  -5   5  -7 19.7665 11.2202  20
  -5   5  -7 7.72201 10.4145  28
  -5   5  -8 126.442 15.4934  41
  -5   5  -8 126.511 24.9389   7
  -5   5  -8 108.752 16.1850  34
  -5   5  -8 133.953 14.3806  20
  -5   5  -8 111.325 14.6766  28
  -5   5  -9 3.24410 13.6830  34
   5   5   9-7.88503 10.8581  16
   5   5   9-5.58251 19.5092   8
  -5   5  -9-2.79836 17.5904   7
  -5   5  -9-7.09872 11.7763  41
  -5   5  -9-1.82079 11.0704  28
   5   5  10 278.415 20.6763  16
  -5   5 -10 277.302 20.4465  28
   5   5  10 221.166 31.3664   8
  -5   5 -10 238.968 31.8233   7
  -5   5 -10 271.402 21.6162  41
  -5   5 -10 259.634 22.0978  34
   5   5  11 434.479 28.3320  16
  -5   5 -11 421.258 41.7888   7
  -5   5 -11 420.253 27.3467  28
  -5   5 -11 432.348 29.2514  34
  -5   5 -11 437.777 29.2200  41
  -5   5 -12 2507.80 129.579  41
   5   5  12 2308.59 128.615  16
  -5   5 -12 2488.80 145.711   7
  -5   5 -12 2477.07 127.963  28
  -5   5 -12 2472.82 128.998  34
  -5   5 -12 2678.75 128.022  20
  -5   5 -13 55.8515 13.3203  20
  -5   5 -13 58.7037 15.1587  34
  -5   5 -13 42.2414 11.3049  28
   5   5  13 24.2550 11.5293  16
  -5   5 -14 1939.94 93.9307  20
  -5   5 -14 1815.28 93.3961  28
  -5   5 -14 1754.05 94.6321  34
   5   5  14 1670.93 94.2370  16
  -5   5 -15 693.477 35.6408  20
  -5   5 -15 576.356 34.4068  28
   5   5  15 560.780 35.5964  16
  -5   5 -15 576.353 36.8057  34
  -5   5 -16 39.0685 9.41538  28
   5   5  16 20.3168 10.6982  16
  -5   5 -16 56.1737 14.3811  34
  -5   5 -16 35.8875 14.1161  41
   5   5  17 199.042 17.1570  16
  -5   5 -17 233.656 19.4378  34
  -5   5 -17 225.113 19.7600  41
   5   5  18 99.4529 11.8602  16
  -5   5 -18 110.545 14.5297  34
  -5   5 -18 102.496 14.8780  41
   5   5  19 19.0052 8.15973  16
  -5   5 -19 51.1494 11.6393  34
  -5   5 -19 21.5340 11.5149  41
   5   5  20 98.2993 10.4388  16
  -5   5 -20 134.504 12.3834  34
  -5   5 -20 121.409 13.3643  41
   5   5  21 14.1431 5.92752  16
  -5   5 -21 10.5135 7.75184  34
  -5   5 -21 11.9206 8.86824  41
  -5   5 -22 255.179 14.2192  34
   5   5  22 206.325 13.8548  16
  -5   5 -23 106.668 8.43546  41
   5   7 -18 862.762 43.9049  28
   5   7 -17 27.2339 6.34374  28
   5   7 -17 32.3897 5.77108  20
   5   7 -16 157.981 12.5631  28
   5   7 -16 185.654 12.3095  20
   5   7 -15 37.6614 9.23662  28
   5   7 -15 56.6204 8.55365  20
  -5   7  14 8.06028 7.02523  38
   5   7 -14-0.94135 8.48805  20
  -5   7  13 28.6935 8.73796  38
   5   7 -13 36.0266 9.86878  20
   5   7 -12 1827.15 95.3331  11
  -5   7  12 1787.70 94.7357  38
   5   7 -12 2062.67 96.8943  28
  -5   7  11 51.3149 10.9846  38
   5   7 -11 47.1867 9.79503  42
   5   7 -11 58.0503 11.9744  28
   5   7 -11 40.7090 8.33406  11
   5   7 -10 63.7795 9.19125  11
   5   7 -10 40.1980 7.20306  14
   5   7 -10 51.1958 10.6975  42
   5   7 -10 47.6468 12.5895  28
  -5   7  10 54.6474 12.0296  38
   5   7  -9 25.2127 8.05174  11
   5   7  -9 42.5643 10.7052  42
   5   7  -9 24.7086 6.95616  14
  -5   7   9 14.6509 12.0181  38
   5   7  -9 33.3434 11.7541  28
  -5   7   9 47.3200 16.1812  27
   5   7  -8 480.454 29.0056  28
   5   7  -8 541.622 29.6442  42
   5   7  -8 456.242 26.5238  14
   5   7  -8 469.069 27.2837  11
   5   7  -8 389.640 26.3293  25
  -5   7   8 527.813 30.8979  27
  -5   7   8 448.648 28.5432  38
  -5   7   7 617.368 34.8088  38
   5   7  -7 619.775 34.6805  28
   5   7  -7 628.380 35.3279  42
   5   7  -7 587.943 32.8622  14
   5   7  -7 587.264 33.0708  11
  -5   7   7 635.475 36.2995  27
   5   7  -7 498.770 32.2458  25
   5   7  -7 567.742 34.4915  19
  -5   7   6 101.694 15.5565  38
   5   7  -6 101.936 13.1215  28
   5   7  -6 118.500 13.7853  42
   5   7  -6 104.580 12.5980  19
   5   7  -6 77.2244 9.95382  25
  -5   7   6 96.4305 16.8421  27
   5   7  -6 96.3826 10.4625  14
   5   7  -6 96.6712 10.9884  11
   5   7  -5 2.05326 8.45515  14
   5   7  -5 5.41029 10.3314  28
   5   7  -5 14.3171 7.54872  44
   5   7  -5 3.15539 8.78002  19
  -5   7   5 13.9021 15.2381  27
   5   7  -5 2.55557 7.27399  25
   5   7  -5 13.5497 8.06561  11
   5   7  -4 23.1402 8.96391  14
   5   7  -4 10.3068 9.88925  28
   5   7  -4 22.6564 7.93483  44
   5   7  -4 19.3516 9.46677  19
  -5   7   4 17.0596 15.1572  27
   5   7  -4 24.0856 7.77986  25
   5   7  -4 12.7867 8.04264  11
   5   7  -3 1496.44 81.8933  19
   5   7  -3 1538.31 81.1003  28
   5   7  -3 1549.60 81.5171  44
   5   7  -3 1583.07 81.0278  11
   5   7  -3 1615.32 81.6901  14
   5   7  -3 1548.38 80.3619  25
  -5   7   3 1589.43 82.4693  27
  -5   7   2 326.311 24.4536  38
   5   7  -2 350.862 22.4163  44
   5   7  -2 332.538 22.9109  14
   5   7  -2 349.089 22.1683  11
  -5   7   2 342.571 22.7870  34
  -5   7   2 416.829 22.7191  25
   5   7  -2 372.153 21.5060  25
  -5   7   2 334.875 25.7324  27
   5   7  -2 330.084 22.8478  19
   5   7  -1 17.0573 7.41968  16
   5   7  -1 25.3153 8.24288  19
   5   7  -1 0.49265 8.10851  11
   5   7  -1 11.6514 7.51290  44
   5   7  -1 10.6515 9.64540  14
  -5   7   1 20.7442 10.5616  34
  -5   7   1 28.8227 9.09584  35
  -5   7   1 33.3689 13.5567  38
   5   7  -1 20.0071 7.26730  25
  -5   7   1 14.5251 14.9920  27
  -5   7   1 19.3691 8.73737  25
   5   7   0 490.268 29.2678  11
   5   7   0 536.823 29.7087  44
   5   7   0 506.410 28.7988  16
  -5   7   0 505.688 29.6685  35
  -5   7   0 468.804 29.8270  34
   5   7   0 518.297 28.4819  25
  -5   7   0 490.376 29.0704  25
  -5   7   0 479.770 30.5314  38
   5   7   1 40.5934 8.50971  16
   5   7   1 39.9538 9.19030  11
   5   7   1 35.4511 8.35775  44
  -5   7  -1 31.8413 11.7894  34
  -5   7  -1 39.1519 9.50966  35
  -5   7  -1 30.2315 12.5969  38
   5   7   1 52.6051 8.31178  25
  -5   7  -1 51.1978 9.63686  25
   5   7   2 504.225 29.0949  16
   5   7   2 484.700 29.9629  14
   5   7   2 492.164 29.5481  11
   5   7   2 499.662 29.5470  44
  -5   7  -2 492.998 31.1445  28
  -5   7  -2 513.636 29.9329  35
  -5   7  -2 490.622 30.4858  34
  -5   7  -2 497.902 29.2249  25
  -5   7  -2 396.478 29.5427  38
   5   7   3 512.211 29.5587  14
   5   7   3 494.910 28.9135  11
   5   7   3 483.614 28.8398  44
   5   7   3 550.060 28.9964  16
  -5   7  -3 481.562 29.2462  35
  -5   7  -3 471.276 30.0502  34
  -5   7  -3 420.772 28.8670  38
  -5   7  -3 499.503 28.6185  25
  -5   7  -4 223.454 16.8017  25
   5   7   4 244.630 17.2444  14
   5   7   4 235.712 17.1284  11
   5   7   4 253.313 16.8504  44
   5   7   4 228.945 16.5982  16
  -5   7  -4 231.553 16.8729  20
  -5   7  -4 232.474 19.2316  34
  -5   7  -4 260.568 17.8771  35
  -5   7  -4 199.765 17.2420  38
   5   7   5 86.9889 10.8253  14
   5   7   5 70.1418 10.7078  16
   5   7   5 88.9266 11.2368  11
   5   7   5 101.567 10.4317  44
  -5   7  -5 91.7311 11.0161  25
  -5   7  -5 81.5764 14.4366  34
  -5   7  -5 87.6057 11.7345  35
  -5   7  -5 87.4494 11.7097  20
  -5   7  -6 903.191 55.7442  20
   5   7   6 1113.31 56.2558  14
   5   7   6 1065.82 56.7108  11
   5   7   6 1129.76 56.6809  44
   5   7   6 1106.15 56.6346  16
  -5   7  -6 1084.71 57.6810  28
  -5   7  -6 1068.49 56.2757  25
  -5   7  -6 1014.39 56.7414  35
  -5   7  -6 1050.24 57.4197  34
   5   7   7 26.5385 9.14767  16
   5   7   7 31.9761 7.79655  14
   5   7   7 10.4069 8.77912  11
   5   7   7 15.9320 7.51158  44
  -5   7  -7 17.8715 11.6206  28
  -5   7  -7 19.4558 8.46980  25
  -5   7  -7 17.6080 10.1609  20
  -5   7  -7 1.60219 12.8988  34
  -5   7  -7 12.8496 9.67742  35
   5   7   8 267.173 18.6056  16
  -5   7  -8 252.153 20.8017  34
  -5   7  -8 271.079 19.3786  35
   5   7   8 235.246 18.1322  11
   5   7   8 267.104 16.9952  14
  -5   7  -8 249.978 17.8655  25
  -5   7  -8 295.867 19.0372  20
  -5   7  -8 275.018 20.2145  28
   5   7   9 5.96633 8.72471  11
  -5   7  -9 7.23984 13.0800  34
  -5   7  -9 1.63547 9.68705  35
  -5   7  -9 9.25490 8.18220  25
   5   7   9 10.6527 8.74150  16
  -5   7  -9 5.67186 10.8166  28
   5   7  10 38.8867 9.38143  11
  -5   7 -10 22.9413 13.5550  34
  -5   7 -10 41.7949 10.2239  35
   5   7  10 22.6874 8.62905  16
  -5   7 -10 39.2117 10.9726  28
  -5   7 -10 25.2383 8.20604  25
   5   7  11 50.6497 9.20275  11
   5   7  11 43.5734 9.11380  16
  -5   7 -11 41.5104 8.56816  25
  -5   7 -12 268.013 17.5330  25
   5   7  12 249.658 17.8346  11
  -5   7 -13 212.159 15.0771  25
   5   7  13 225.068 15.5302  11
  -5   7 -14 17.6257 6.12471  25
  -5   7 -14 9.87774 10.3329  34
  -5   7 -14 30.3705 8.31206  35
  -5   7 -14 33.8325 7.56318  28
   5   7  14 21.3626 6.56038  11
  -5   7 -15 39.7319 9.53963  34
  -5   7 -15 31.5229 7.33642  35
  -5   7 -15 13.1859 5.32881  25
   5   7  15 18.4388 6.06895  16
   5   7  16 437.432 22.0739  16
  -5   7 -16 443.199 22.5559  35
  -5   7 -16 466.485 23.1535  34
  -5   7 -17 61.0581 5.96554  35
  -5   7 -17 77.8680 7.18471  34
   5   7  17 63.4542 5.64371  16
   6   0 -28 233.613 15.2839   5
   6   0 -28 234.224 15.3059   4
   6   0 -28 225.457 14.2419  22
  -6   0  27 10.5240 8.44955  24
   6   0 -27 1.65726 9.15408   4
   6   0 -27 7.83700 9.26637   5
   6   0 -27 2.94187 6.96042  22
   6   0 -26 1104.45 58.8448   5
   6   0 -26 1116.04 57.8876  22
   6   0 -26 1075.12 58.8074   4
  -6   0  26 1069.00 57.7630  24
  -6   0  25-0.41258 10.7152  18
  -6   0  25 4.96752 11.1152  24
   6   0 -25-2.80483 10.5311   3
   6   0 -25-4.85203 11.9230   4
   6   0 -25-0.60546 12.3583   5
   6   0 -25 3.19962 9.02806  22
  -6   0  24 1020.96 55.5447  18
  -6   0  24 1004.28 56.1171  24
   6   0 -24 1014.68 57.3662   5
   6   0 -24 1084.47 56.1990  22
   6   0 -24 1041.30 57.4178   4
   6   0 -24 988.703 57.4346   3
  -6   0  23-4.93915 12.5656  17
  -6   0  23 10.5341 12.4747  18
   6   0 -23 0.74955 12.7284   4
  -6   0  23 11.2481 13.0876  24
   6   0 -23 16.8906 12.4667   3
   6   0 -23 12.0282 13.6125   5
   6   0 -23 12.3831 10.3280  22
  -6   0  22 3646.00 181.989  17
   6   0 -22 3506.77 183.465   3
  -6   0  22 3658.28 182.110  24
   6   0 -22 3457.33 180.458  33
   6   0 -22 3745.04 182.242  22
   6   0 -22 3539.21 183.202   4
   6   0 -22 3481.94 183.148   5
   6   0 -21 3.54614 10.2193  22
  -6   0  21-11.7048 12.8782  24
   6   0 -21-8.10534 13.2870   3
  -6   0  21 2.70253 12.4937  17
   6   0 -21-3.30757 13.7159   5
   6   0 -21 0.82240 13.8184   4
   6   0 -20 49.0404 14.0142   4
   6   0 -20 64.8592 27.4579   2
   6   0 -20 65.2421 14.0451   3
  -6   0  20 77.6341 24.6522   9
  -6   0  20 88.3121 14.4060  17
   6   0 -20 55.2079 14.8961   5
   6   0 -20 63.4354 12.3094  22
   6   0 -19 12.6664 10.5011  22
  -6   0  19 4.01101 13.0070  17
   6   0 -19-4.10845 13.3053   4
   6   0 -19-11.9885 27.0955   2
   6   0 -19-0.82795 13.5891   5
  -6   0  19-23.0141 21.0377   9
   6   0 -19-18.8587 27.3128   1
   6   0 -19-8.03895 12.7581   3
   6   0 -18 938.947 56.0882  39
  -6   0  18 1089.47 74.5864   9
   6   0 -18 1024.08 58.5286   3
   6   0 -18 1092.39 79.5996   2
  -6   0  18 1060.33 56.5825  17
  -6   0  18 1069.05 69.5827   8
   6   0 -18 1072.60 78.4599   1
   6   0 -17 3.44008 23.1442   1
   6   0 -17 22.2422 24.1353   2
  -6   0  17 2.99031 19.9587   9
  -6   0  17 6.74349 10.3708  17
  -6   0  17 2.33246 17.1232   8
   6   0 -17 6.59843 12.5289   3
   6   0 -17 6.94588 9.14486  39
  -6   0  16 755.378 41.9591  17
   6   0 -16 727.615 43.7909   3
  -6   0  16 803.901 55.3664   8
   6   0 -16 692.645 60.3889   2
  -6   0  16 698.934 56.3387   9
   6   0 -16 740.624 60.6046   1
   6   0 -15-2.17790 10.7996   3
   6   0 -15-3.28110 19.4668   2
  -6   0  15-5.18711 16.8851   9
   6   0 -15-6.02794 21.8260   1
   6   0 -14 26.2851 10.2902   3
   6   0 -14 21.3389 19.1908   2
  -6   0  14 2.38744 15.0445   9
   6   0 -14 41.8448 20.3670   1
   6   0 -13 4.35686 9.81472   3
  -6   0  13 24.0614 16.5833   9
   6   0 -13-8.48933 19.4855   2
   6   0 -13-2.56848 19.7137   1
   6   0 -12 6171.54 306.893   3
  -6   0  12 6106.38 317.483   9
   6   0 -12 6022.67 321.585   2
   6   0 -12 6013.04 319.921   1
   6   0 -11 2.15310 16.5260   1
  -6   0  11 1.81852 14.7849   9
   6   0 -11-4.79612 15.0746   2
   6   0 -11 8.40062 8.32782   3
   6   0 -10 352.143 32.5024   2
   6   0 -10 306.335 31.7965   1
  -6   0  10 351.445 30.7925   9
   6   0  -9 4.03798 15.4957   2
   6   0  -9-3.59323 16.4709   1
  -6   0   9 4.54163 13.5184   9
   6   0  -8 2427.38 131.932   2
  -6   0   8 2345.24 127.949   9
   6   0  -8 2362.95 130.329   1
   6   0  -7-10.1852 14.6035   2
  -6   0   7-3.79923 12.9269   9
   6   0  -7 1.50768 14.7385   1
   6   0  -6 19680.3 1017.17   2
  -6   0   6 19988.5 1014.63   9
   6   0  -6 21477.2 1016.89   1
   6   0  -5 7.25949 11.6090   2
  -6   0   5 1.08413 9.63711   9
   6   0  -5-5.16027 11.8269   1
   6   0  -4 1115.81 69.3550   2
  -6   0   4 1188.87 67.5743   9
   6   0  -4 1332.06 69.8351   1
  -6   0   3-0.97636 9.25195   9
   6   0  -3 4.61747 12.6435   1
   6   0  -2 802.487 48.7072   1
   6   0  -1 12.3189 12.9938   1
   6   0   0 16955.1 846.792   1
   6   0   1-7.40173 14.1052   1
  -6   0  -1 4.95189 10.3486   2
   6   0   2 116.256 18.9880   1
  -6   0  -2 152.753 16.8354   2
   6   0   3 7.11767 14.1217   1
  -6   0  -3-3.37392 10.2660   2
   6   0   4 9.21754 13.4764   1
  -6   0  -4 9.47658 11.3237   2
   6   0   5 4.98889 15.1154   1
  -6   0  -5 2.54536 11.8664   2
  -6   0  -6 1537.39 86.8277   2
  -6   0  -7-3.03339 13.8456   2
  -6   0  -8 98.0574 18.2485   2
  -6   0  -9-1.81781 14.7778   2
  -6   0 -10 4810.19 233.703   2
   6   0  10 4281.88 222.509   3
  -6   0 -11 8.75417 16.6945   2
   6   0  11 1.41680 8.49210   3
  -6   0 -12 904.629 61.0586   1
  -6   0 -12 911.937 61.6670   2
   6   0  12 865.551 49.6495   3
  -6   0 -13-10.4503 16.5733   2
  -6   0 -13-5.03147 16.5191   1
   6   0  13-5.79366 10.3624   3
  -6   0 -14 85.2711 23.2615   2
  -6   0 -14 38.2931 19.3146   1
   6   0  14 83.3023 12.5011   3
  -6   0 -15-6.15425 20.3695   2
  -6   0 -15-17.8787 20.2044   1
   6   0  15 4.75614 10.8473   3
  -6   0 -16 1763.75 106.345   1
   6   0  16 1736.18 88.4823   3
  -6   0 -16 1538.19 84.5804  22
  -6   0 -16 1615.29 86.0882   5
  -6   0 -16 1616.25 86.1841   4
  -6   0 -16 1488.50 102.773   2
  -6   0 -17-12.3860 13.7529   4
  -6   0 -17 0.67533 9.82253  22
  -6   0 -17-17.2006 22.5881   1
  -6   0 -17-4.65002 13.1269   5
  -6   0 -17-31.5456 23.2054   2
  -6   0 -18 2284.01 136.365   2
  -6   0 -18 2167.53 114.137  22
  -6   0 -18 2176.73 115.556   5
  -6   0 -18 2174.38 115.476   4
  -6   0 -18 2428.03 137.625   1
  -6   0 -19 4.14990 13.8384   4
  -6   0 -19-3.62369 10.4783  22
  -6   0 -19 7.49170 22.6724   1
  -6   0 -19 1.66491 14.0755   5
  -6   0 -19 3.79500 25.3261   2
  -6   0 -20 142.577 17.8922   4
  -6   0 -20 130.741 17.8891   5
  -6   0 -20 110.191 14.5087  22
  -6   0 -21-0.81942 14.0641   4
  -6   0 -21 7.41188 14.7916   5
  -6   0 -21 5.70392 10.2929  22
  -6   0 -22 566.598 37.2304   4
  -6   0 -22 570.558 35.2306  22
  -6   0 -22 630.067 37.7239   5
  -6   0 -23 3.62955 14.1110   5
  -6   0 -23 4.37876 9.73357  22
  -6   0 -23-2.15929 13.6958   4
  -6   0 -23 3.29476 9.60960  26
  -6   0 -24 2124.82 112.574  22
  -6   0 -24 2234.03 114.019   4
  -6   0 -24 2173.15 112.789  26
  -6   0 -24 2256.49 114.163   5
  -6   0 -25 3.66952 9.24341   3
  -6   0 -25 0.55152 12.0087   5
  -6   0 -25 3.84099 7.83793  26
  -6   0 -25 8.72848 11.5405   4
  -6   0 -25-10.2897 8.18175  22
  -6   0 -26 202.490 16.1567   4
  -6   0 -26 211.403 16.2898   5
  -6   0 -26 186.281 13.4573  26
  -6   0 -26 185.701 13.8380  22
  -6   0 -27 4.98335 5.63908  22
  -6   0 -27 6.96248 7.71188   5
  -6   0 -27 17.3993 8.16071   4
  -6   0 -28 598.228 30.8911   4
  -6   0 -28 574.347 30.8830   5
  -6  -2  28 210.934 12.1096  18
   6  -2 -28 197.971 11.6962  22
   6  -2 -27 137.459 11.0006   4
   6  -2 -27 141.693 10.2596  22
   6  -2 -27 132.228 10.7509   5
   6  -2 -26 199.880 14.3842   5
   6  -2 -26 195.200 14.1187   4
  -6  -2  26 137.427 11.3046  24
   6  -2 -26 130.437 12.7790   3
   6  -2 -26 165.591 12.4864  22
   6  -2 -25 26.1133 11.2766   4
   6   2 -25 16.5022 10.3345   4
   6   2 -25 24.7989 6.42316  33
   6  -2 -25 35.6839 8.72548  22
   6  -2 -25 36.2132 11.2168   5
   6   2 -25 13.5396 10.3537   5
  -6  -2  25 26.3576 9.02828  24
   6  -2 -25 21.3616 9.12282   3
   6   2 -24 176.473 13.6424  33
   6  -2 -24 196.446 15.1244  22
   6   2 -24 187.565 17.2806   4
   6  -2 -24 204.138 18.1445   4
  -6   2  24 205.917 17.3538  24
  -6  -2  24 167.152 15.0629  24
   6   2 -24 167.945 15.7549   3
   6  -2 -24 160.445 15.8182   3
   6   2 -24 182.656 16.7225   5
   6  -2 -24 180.661 17.7347   5
   6   2 -23 242.752 17.6665  33
   6  -2 -23 243.484 18.4947  22
   6   2 -23 244.384 17.8635  22
   6  -2 -23 228.307 19.4020   3
   6   2 -23 226.085 19.2359   3
   6  -2 -23 267.293 21.1924   4
   6   2 -23 272.713 20.6224   4
  -6   2  23 269.019 20.6404  24
  -6  -2  23 231.604 18.3205  24
   6   2 -23 258.060 20.2783   5
   6  -2 -23 229.686 20.6419   5
  -6  -2  22 1006.93 55.8077  24
  -6   2  22 1073.38 56.9840  24
   6   2 -22 1021.55 55.9000  33
   6   2 -22 998.678 55.6108  22
   6  -2 -22 1007.31 56.0514  22
  -6  -2  22 1032.36 55.9297  17
   6  -2 -22 1170.36 58.6430   4
   6   2 -22 1049.61 57.3897   4
   6   2 -22 975.840 56.9543   3
   6  -2 -22 970.895 57.1302   3
   6  -2 -22 1106.08 58.3201   5
   6   2 -22 993.257 57.2420   5
  -6   2  21 262.254 20.6430  24
   6  -2 -21 240.699 20.2453   3
   6   2 -21 224.376 19.7711   3
   6   2 -21 237.353 18.3801  33
   6   2 -21 229.304 17.7991  22
   6  -2 -21 249.063 18.8407  22
  -6  -2  21 225.144 18.7219  17
   6  -2 -21 229.158 21.6301   4
   6   2 -21 209.819 20.4236   4
   6  -2 -21 254.702 22.1203   5
   6   2 -21 215.749 20.4466   5
   6   2 -20 7.98700 8.73681  22
  -6   2  20 5.33076 12.6427  17
  -6  -2  20 24.5635 11.7079  17
   6  -2 -20 20.5913 13.5074   4
   6   2 -20 9.31570 13.4611   4
   6   2 -20 20.4955 9.84067  33
   6   2 -20 17.8090 11.5305   3
   6  -2 -20 38.6894 12.7586   3
  -6   2  20 26.4321 13.8465  24
   6  -2 -20 9.10991 13.4537   5
   6   2 -20 10.9273 12.5613   5
   6   2 -19 4.33187 9.44126  33
   6  -2 -19-2.55240 11.6728   3
   6   2 -19-0.80355 11.2124   3
  -6   2  19 14.3858 18.5718   8
  -6  -2  19-22.7764 19.5005   9
  -6   2  19-25.1652 18.8525   9
   6   2 -19 1.84255 8.89639  22
  -6   2  19 9.29358 12.4041  17
  -6  -2  19 10.8502 11.6958  17
   6   2 -19-12.5206 12.9806   4
   6  -2 -19-4.97635 13.7218   4
   6  -2 -19-36.2339 29.2956   1
   6   2 -19-37.9940 29.4204   1
  -6   2  19 14.8455 13.0426  24
   6  -2 -19-44.4495 32.6708   2
   6   2 -19-45.7488 30.8237   2
   6   2 -19-8.65865 13.0912   5
   6  -2 -19 8.34365 13.4926   5
   6  -2 -18 1051.44 59.5739   5
   6   2 -18 984.577 58.4555   5
  -6   2  18 1052.49 72.9417   8
  -6  -2  18 923.368 73.4356   9
  -6   2  18 964.315 73.4378   9
   6   2 -18 1038.20 56.6032  22
  -6   2  18 1068.07 57.4504  17
  -6  -2  18 1060.48 57.1209  17
   6   2 -18 1059.20 58.5285   3
   6  -2 -18 1107.81 59.0136   3
   6   2 -18 1000.03 58.5206   4
   6  -2 -18 1012.99 78.1119   1
   6   2 -18 854.626 73.4254   1
  -6   2  18 1047.80 57.6500  24
   6  -2 -18 1180.13 83.1212   2
   6   2 -18 1088.71 80.3908   2
   6  -2 -18 1098.73 59.6717   4
   6  -2 -17 190.229 19.8055   5
  -6   2  17 213.172 29.8570   8
  -6   2  17 188.585 29.8721   9
  -6  -2  17 220.896 30.6944   9
  -6  -2  17 216.254 17.2944  17
  -6   2  17 208.870 18.4110  17
   6  -2 -17 225.852 19.8131   3
   6   2 -17 186.794 17.9810   3
   6   2 -17 207.685 19.2330   4
   6  -2 -17 194.893 19.9150   4
   6  -2 -17 196.745 33.1895   1
   6   2 -17 174.251 31.3503   1
   6   2 -17 202.929 16.2246  22
  -6   2  17 202.785 18.2802  24
   6   2 -17 183.713 18.6271   5
   6  -2 -17 258.997 36.2379   2
   6   2 -17 197.513 32.1312   2
   6   2 -16 1602.14 84.9823   3
   6  -2 -16 1639.59 85.5540   3
   6  -2 -16 1847.58 109.078   2
   6   2 -16 1666.82 105.343   2
  -6   2  16 1556.90 99.0999   9
  -6  -2  16 1710.69 101.691   9
   6   2 -16 1498.02 82.9383  21
   6   2 -16 1551.77 83.1558  22
  -6  -2  16 1608.18 83.5238  17
  -6   2  16 1571.04 83.6861  17
  -6   2  16 1718.61 100.166   8
   6   2 -16 1655.86 102.338   1
   6  -2 -16 1809.63 105.600   1
   6  -2 -15 493.958 46.0939   2
   6   2 -15 415.857 42.8330   2
  -6  -2  15 425.193 39.3792   9
  -6   2  15 350.563 37.2562   9
  -6   2  15 375.923 25.5183  17
   6  -2 -15 422.619 27.3198   3
   6   2 -15 420.004 26.6551   3
  -6   2  15 403.027 39.2530   8
   6  -2 -15 396.077 42.7055   1
   6   2 -15 360.058 39.2268   1
  -6  -2  14 1044.17 69.2395   9
  -6   2  14 894.547 66.7768   9
   6  -2 -14 973.362 55.3938   3
   6   2 -14 988.939 55.0537   3
   6  -2 -14 955.622 70.1560   1
   6   2 -14 978.339 69.0828   1
  -6   2  14 1065.57 68.8825   8
   6  -2 -14 1176.63 76.1785   2
   6   2 -14 1095.86 74.0305   2
  -6   2  13 314.146 32.8747   9
  -6  -2  13 358.930 34.1542   9
   6   2 -13 341.540 23.2196   3
   6  -2 -13 358.784 23.9484   3
   6  -2 -13 412.351 38.1585   1
   6   2 -13 341.034 35.4782   1
  -6   2  13 377.663 35.7021   8
   6   2 -13 338.041 36.9878   2
   6  -2 -13 410.331 40.5865   2
  -6   2  12 2143.54 117.949   9
  -6  -2  12 2309.70 119.755   9
   6   2 -12 1923.36 106.039   3
   6  -2 -12 2067.67 106.578   3
   6  -2 -12 2126.80 120.377   1
   6   2 -12 1958.62 118.198   1
  -6   2  12 2070.54 118.414   8
   6  -2 -12 2304.60 125.001   2
   6   2 -12 2102.81 121.811   2
  -6  -2  11 769.143 54.7100   9
  -6   2  11 880.487 55.8712   9
   6   2 -11 808.026 45.2512   3
   6  -2 -11 803.003 45.3149   3
  -6   2  11 914.386 58.1996   8
   6  -2 -11 900.794 61.2712   2
   6   2 -11 854.057 59.3077   2
   6   2 -11 833.744 56.7434   1
   6  -2 -11 786.331 56.9956   1
   6  -2 -10-6.09417 17.1332   1
   6   2 -10-5.82232 15.0787   1
   6  -2 -10 9.65531 15.7171   2
   6   2 -10-4.58770 15.6770   2
  -6   2  10-5.85457 15.2521   8
  -6   2  10 6.89236 13.3881   9
  -6  -2  10 8.76572 13.3762   9
   6   2 -10 8.98963 7.69855   3
   6  -2 -10 15.1579 8.07355   3
   6  -2  -9-4.43896 16.3991   2
   6   2  -9-8.42666 15.9699   2
  -6   2   9-3.68472 16.3023   8
   6  -2  -9 3.71819 15.8352   1
   6   2  -9-3.58251 14.0789   1
  -6  -2   9-1.59854 14.0146   9
  -6   2   9 9.41853 13.0356   9
   6   2  -8 4169.35 226.817   2
   6  -2  -8 4715.32 229.723   2
   6  -2  -8 4054.77 224.937   1
   6   2  -8 4104.17 224.801   1
  -6  -2   8 4543.47 224.211   9
  -6   2   8 4313.76 223.558   9
   6  -2  -7 1894.34 106.430   2
   6   2  -7 1892.83 105.152   2
  -6   2   7 1777.01 101.318   9
  -6  -2   7 1923.71 101.917   9
   6  -2  -7 1769.98 103.316   1
   6   2  -7 1856.23 103.208   1
  -6   2   6 65.6244 14.0202   9
  -6  -2   6 51.2011 14.2378   9
   6   2  -6 32.9460 15.7600   2
   6  -2  -6 33.1787 16.8127   2
   6  -2  -6 64.1709 16.0864   1
   6   2  -6 61.5252 16.0209   1
  -6  -2   5 123.409 16.7386   9
  -6   2   5 148.764 17.8317   9
  -6   2   5 127.193 19.9656   8
   6   2  -5 197.819 21.3221   2
   6  -2  -5 143.299 21.4922   2
   6  -2  -5 170.115 21.2459   1
   6   2  -5 155.302 19.9379   1
   6   2  -4 11436.9 573.162   2
   6  -2  -4 10866.0 574.142   2
  -6   2   4 12511.0 573.496   8
   6   2  -4 11098.8 569.185   7
  -6   2   4 10730.0 570.076   9
  -6  -2   4 12052.2 571.089   9
   6  -2  -4 11052.2 572.214   1
   6   2  -4 11584.7 572.401   1
   6   2  -3 928.178 59.2714   2
   6  -2  -3 882.460 59.7876   2
  -6   2   3 1050.89 59.0739   8
   6   2  -3 1062.45 55.5869   7
  -6  -2   3 1020.77 57.1262   9
  -6   2   3 898.771 56.0879   9
   6  -2  -3 1030.66 59.6922   1
   6   2  -3 998.951 58.7688   1
   6   2  -2 311.845 26.4203   2
   6  -2  -2 330.898 28.5545   2
  -6   2   2 391.825 27.4462   8
   6   2  -2 350.323 23.3359   7
  -6  -2   2 338.659 25.2739   9
  -6   2   2 306.513 24.7152   9
   6  -2  -2 324.373 27.7033   1
   6   2  -2 368.107 27.9953   1
   6  -2  -1 1280.75 69.2706   1
   6   2  -1 1213.48 68.0571   1
  -6   2   1 1168.09 65.8726   8
   6   2  -1 1152.21 62.8094   7
  -6   2   1 1115.29 63.3077   7
   6  -2   0 76.9942 16.3773   1
   6   2   0 87.7589 16.8117   1
  -6   2   0 103.450 12.1887   7
   6   2   0 91.0310 10.4052   7
  -6   2   0 106.294 14.0591   8
   6  -2   1 4604.06 255.621   1
   6   2   1 5001.61 256.165   1
  -6   2  -1 4621.93 251.609   8
  -6   2  -1 4993.24 251.810   7
   6   2   1 5405.11 250.486   7
   6  -2   2 5991.44 311.411   1
   6   2   2 6307.15 311.974   1
  -6   2  -2 5807.67 305.886   8
  -6   2  -2 6380.58 307.359   7
   6   2   3 539.249 40.4793   1
   6  -2   3 501.968 40.3290   1
  -6  -2  -3 700.799 38.7679   2
  -6   2  -3 635.200 39.2758   2
  -6   2  -3 630.387 36.6083   7
  -6   2  -3 534.392 34.0059   8
  -6  -2  -4 648.463 37.0950   2
  -6   2  -4 591.262 37.0705   2
  -6   2  -4 540.017 34.0286   7
  -6   2  -5 1332.68 80.1597   2
  -6  -2  -5 1470.60 80.1700   2
  -6   2  -5 1449.76 78.3318   7
  -6  -2  -6 129.523 17.7873   2
  -6   2  -6 137.515 18.7391   2
  -6   2  -6 132.207 16.2922   7
  -6  -2  -7 493.284 37.0426   2
  -6   2  -7 574.863 39.1689   2
   6   2   7 625.326 37.0661   8
  -6   2  -7 439.024 34.3275   7
  -6  -2  -8 675.276 45.3772   2
  -6   2  -8 682.804 46.3864   2
   6   2   8 742.962 43.5852   8
  -6   2  -8 575.720 42.4200   7
  -6  -2  -9 1287.43 71.2783   2
  -6   2  -9 1314.05 72.5935   2
   6  -2   9 1017.72 60.4822   3
   6   2   9 1080.05 60.9940   3
   6   2   9 1433.82 68.4204   8
  -6   2 -10 1017.99 64.0980   2
  -6  -2 -10 1091.87 63.5258   2
  -6   2 -10 1023.25 63.0948   1
  -6  -2 -10 1055.79 62.9388   1
   6   2  10 938.528 52.6683   3
   6  -2  10 844.828 52.0938   3
   6   2  10 1049.16 58.2398   8
  -6   2 -11 101.945 20.1950   1
  -6  -2 -11 118.491 21.2890   1
  -6  -2 -11 102.051 20.5359   2
  -6   2 -11 133.362 23.2808   2
   6   2  11 85.8478 11.9738   3
   6  -2  11 100.097 12.3614   3
   6   2  11 116.476 16.3050   8
   6   2  12 1789.13 96.1312   3
   6  -2  12 1737.18 95.7048   3
  -6  -2 -12 2056.97 109.859   2
  -6   2 -12 1884.60 109.420   2
  -6   2 -12 1804.59 107.704   1
  -6  -2 -12 1998.68 108.912   1
   6   2  13 13.9364 10.0098   3
   6  -2  13 33.1531 10.2467   3
  -6  -2 -13 44.1953 19.6155   2
  -6   2 -13 30.2456 19.3896   2
  -6   2 -13-10.0744 16.9794   1
  -6  -2 -13 35.1470 17.7093   1
   6   2  14 1781.73 93.0127   3
   6  -2  14 1651.79 92.0977   3
  -6  -2 -14 1796.59 107.334   2
  -6   2 -14 1747.90 108.159   2
  -6  -2 -14 1802.44 106.527   1
  -6   2 -14 1755.72 106.461   1
  -6  -2 -15 464.173 45.2355   2
  -6   2 -15 428.216 45.1868   2
  -6  -2 -15 449.726 28.9570   5
  -6   2 -15 448.964 29.1716   5
  -6   2 -15 435.218 27.3251  26
  -6   2 -15 504.911 44.6692   1
  -6  -2 -15 441.776 43.6645   1
   6  -2  15 462.556 29.6349  18
   6   2  15 420.311 28.6328  18
  -6  -2 -15 411.670 28.6411   4
  -6   2 -15 443.003 29.4154   4
  -6   2 -16 3.72686 12.9476   4
  -6  -2 -16-0.71154 13.0749   4
  -6  -2 -16-19.2540 25.6586   2
  -6   2 -16-3.36230 24.8435   2
  -6  -2 -16 6.43796 12.6458   5
  -6   2 -16-0.74940 12.8617   5
  -6   2 -16 6.36656 8.44742  26
  -6  -2 -16 18.8586 21.6422   1
  -6   2 -16 9.44745 20.8464   1
   6   2  16 1.23841 13.2151  18
   6  -2  16 7.07959 14.5458  18
  -6  -2 -17 212.598 34.0694   2
  -6   2 -17 179.291 33.6736   2
  -6   2 -17 247.594 21.0943   5
  -6  -2 -17 233.928 20.3656   5
  -6   2 -17 224.589 20.5566   4
  -6  -2 -17 249.061 20.8217   4
  -6   2 -17 227.960 17.6587  26
  -6  -2 -17 195.314 33.1359   1
  -6   2 -17 185.560 33.9862   1
   6  -2  17 219.763 21.3929  18
   6   2  17 198.586 19.8482  18
  -6   2 -18 1139.04 87.9834   2
  -6  -2 -18 1324.22 91.1157   2
  -6   2 -18 1222.21 68.6555  26
  -6   2 -18 1374.49 90.5393   1
  -6  -2 -18 1334.02 89.8599   1
   6  -2  18 1355.81 70.5597  18
   6   2  18 1216.44 69.3148  18
  -6   2 -18 1335.58 70.9539   4
  -6  -2 -18 1265.98 70.5615   4
  -6   2 -18 1327.54 71.0719   5
  -6  -2 -18 1336.18 70.8449   5
  -6   2 -19 383.118 27.0396   5
  -6  -2 -19 355.570 26.4320   5
   6  -2  19 387.052 27.6776  18
   6   2  19 323.336 25.0538  18
  -6   2 -19 372.560 27.0053   4
  -6  -2 -19 366.248 26.9387   4
  -6   2 -19 329.176 23.0445  26
  -6  -2 -20 437.059 27.5669  22
  -6  -2 -20 476.968 31.2749   5
  -6   2 -20 448.336 30.9625   5
   6  -2  20 470.119 31.7314  18
   6   2  20 427.156 29.6689  18
  -6   2 -20 462.791 31.0662   4
  -6  -2 -20 467.546 30.9464   4
  -6   2 -20 471.334 28.1136  26
   6   2  21 37.8285 13.2885  18
   6  -2  21 71.2959 16.2389  18
  -6  -2 -21 52.6437 14.3528   5
  -6   2 -21 51.4773 14.4470   5
  -6  -2 -21 50.6757 14.4252   4
  -6   2 -21 53.8629 14.6712   4
  -6  -2 -21 38.3166 9.17142  22
  -6  -2 -22 369.508 23.9513  22
   6   2  22 381.904 25.9403  18
   6  -2  22 462.166 28.2835  18
  -6  -2 -22 402.862 27.2017   4
  -6   2 -22 423.187 27.1755   4
  -6   2 -22 353.104 24.0417  41
  -6  -2 -22 410.867 27.5132   5
  -6   2 -22 411.291 27.4189   5
  -6   2 -23 5.79888 7.70754  41
   6  -2  23 7.09205 13.1851  18
  -6   2 -23 2.36156 11.3901   4
  -6  -2 -23 6.01061 12.0352   4
  -6   2 -23 6.56904 11.5545   5
  -6  -2 -23 6.68411 12.3617   5
  -6  -2 -23-0.41516 7.38336  22
   6  -2  24 280.643 20.7145  18
  -6   2 -24 257.815 19.8874   5
  -6  -2 -24 309.604 20.8346   5
  -6  -2 -24 262.705 19.3310  26
  -6  -2 -24 262.604 19.6688   3
  -6   2 -24 290.339 19.7072   3
  -6   2 -24 295.741 20.3427   4
  -6  -2 -24 274.909 20.4820   4
   6  -2  25 216.457 18.0298  18
  -6  -2 -25 265.384 17.7005   5
  -6  -2 -25 244.906 16.8376  26
  -6  -2 -25 228.870 16.9719   3
  -6  -2 -25 254.946 17.5750   4
  -6  -2 -26 223.387 15.7507  36
  -6  -2 -26 282.067 17.0785   4
  -6  -2 -26 291.710 16.9043   5
  -6  -2 -26 263.737 16.6744  26
   6  -2  26 280.832 17.2782  18
  -6  -2 -27 10.3419 4.64025  26
   6   4 -25 208.565 13.3759  34
  -6  -4  25 209.239 13.5189  18
   6   4 -24 138.255 10.2682  33
  -6  -4  24 140.774 11.9138  18
   6  -4 -24 114.866 9.19464  22
   6  -4 -23 9.25410 6.47150  22
  -6  -4  23 4.27361 10.0385  18
   6   4 -23 15.3545 6.42193  28
   6   4 -23 16.9485 7.53086  33
   6  -4 -22 193.101 13.7770  22
   6   4 -22 180.478 13.7675  28
   6   4 -22 167.659 14.2144  33
   6  -4 -21 877.943 45.4937  22
   6   4 -21 793.908 45.1528  28
   6   4 -21 829.287 45.9934  33
   6   4 -20 36.0570 10.2918  33
   6  -4 -20 34.4023 9.45309  22
   6   4 -19 134.427 14.7353  33
   6   4 -18-0.52124 7.17888  42
   6   4 -18 8.72866 10.5353  33
   6   4 -17 1294.91 69.8230  31
   6   4 -17 1310.04 70.6408  33
   6   4 -16-1.41153 9.01374  31
   6   4 -16-1.19344 7.34823  10
   6   4 -16 10.1989 8.50992  19
  -6   4  16 8.72604 10.7130  24
  -6   4  15 2251.39 115.281  12
   6   4 -15 2144.87 115.153  10
   6   4 -15 2271.81 116.015  31
   6   4 -15 1843.07 130.925   7
  -6   4  15 2103.73 134.666   8
  -6   4  15 2175.08 115.031  24
  -6   4  15 2406.65 116.325  27
   6   4 -15 2303.87 115.422  19
  -6   4  14 928.970 50.6199  12
   6   4 -14 953.070 50.4592  10
   6   4 -14 897.396 51.4352  33
   6   4 -14 855.204 50.3706  31
   6   4 -14 740.427 64.9927   7
  -6   4  14 814.997 67.7033   8
  -6   4  14 989.898 52.0474  27
   6   4 -14 886.470 49.8324  19
   6   4 -13 197.459 17.1105  19
   6   4 -13 202.835 18.6119  33
   6   4 -13 238.228 17.8303  31
  -6   4  13 316.000 38.5419   8
   6   4 -13 183.902 29.0198   7
  -6   4  13 255.098 22.5502  27
  -6   4  13 271.685 22.5631  15
  -6   4  13 210.128 19.1228  12
   6   4 -12 7.07696 9.19564  19
   6   4 -12 13.6717 10.0557  33
   6   4 -12 18.2283 8.85705  31
  -6   4  12 46.2851 24.9134   8
   6   4 -12-2.79898 17.2823   7
  -6   4  12 16.9878 16.3222  27
  -6   4  12 7.34600 11.8262  12
  -6   4  12 23.9983 15.8180  15
   6   4 -11-0.63598 8.74139  19
   6   4 -11-1.46946 9.40274  33
   6   4 -11 1.37062 8.08998  31
   6   4 -11-10.4670 17.7425   7
  -6   4  11 0.60229 15.7003  27
  -6   4  11 5.51414 11.9996  12
  -6   4  10 1388.32 73.2499  12
   6   4 -10 1353.17 72.5886  19
   6   4 -10 1363.10 73.3196  33
   6   4 -10 1394.75 86.7397   7
  -6   4  10 1401.66 73.6111  27
   6   4 -10 1326.47 72.3132  44
   6   4 -10 1381.99 73.0495  31
   6   4  -9 82.6148 20.2291   7
  -6   4   9 102.795 27.5959   8
   6   4  -8 693.842 51.2686   7
  -6   4   8 790.910 58.5886   8
   6   4  -7 12.1426 13.8330   7
  -6   4   7-2.75881 20.2525   8
  -6   4   6 33.9626 19.7587   8
   6   4  -6 36.4739 14.5678   7
  -6   4   5 2.46530 18.5726   8
   6   4  -5 5.51762 13.5014   7
   6   4  -4 3949.77 216.758   7
  -6   4   4 4397.36 222.538   8
   6   4  -3 23.2474 7.95779  10
  -6   4   3 26.2333 17.0314   8
   6   4  -3 35.6205 13.3183   7
   6   4  -2 288.509 18.8214  10
   6   4  -2 275.229 25.9202   7
  -6   4   2 279.035 29.6940   8
   6   4  -1 30.6426 7.80935  10
  -6   4   1 28.8431 14.2698   7
   6   4  -1 49.4642 13.7265   7
  -6   4   1 46.6824 17.4562   8
   6   4   0 0.50876 6.93965  10
  -6   4   0 1.72435 14.2446   7
   6   4   0 1.48096 11.1563   7
  -6   4   0 1.81895 14.3795   8
   6   4   1 3676.31 186.123  10
  -6   4  -1 3558.78 195.305   7
  -6   4  -1 3458.48 194.672   8
   6   4   1 4071.00 194.136   7
   6   4   2 8447.33 416.407  10
  -6   4  -2 8585.71 426.470   7
   6   4   2 9323.36 424.325   7
   6   4   3 60.7426 8.20048  10
  -6   4  -3 35.6876 13.0150   8
  -6   4  -3 20.2995 14.6975   7
   6   4   4 140.861 11.8840  10
  -6   4  -4 122.557 19.9562   7
  -6   4  -5 1420.99 84.7906   7
  -6   4  -6 1154.85 71.8582   7
  -6   4  -7 39.5525 15.5048   7
   6   4   8 2753.07 140.322   8
  -6   4  -8 2223.36 136.254   7
   6   4   9 100.342 12.1981  16
  -6   4  -9 107.144 14.0773  34
  -6   4  -9 71.5583 19.3040   7
   6   4   9 114.569 21.2694   8
  -6   4 -10 60.0789 12.8124  41
  -6   4 -10 88.0858 13.9681  34
   6   4  10 68.7003 11.2332  16
  -6   4 -10 58.5074 10.6650  28
  -6   4 -10 65.0949 11.3677  20
  -6   4 -10 75.9669 19.9635   7
   6   4  10 37.9860 17.4893   8
  -6   4 -11 2291.96 120.489  34
  -6   4 -11 2488.06 119.788  20
   6   4  11 2336.25 120.482  16
  -6   4 -11 2228.85 119.400  28
  -6   4 -11 2350.35 134.686   7
  -6   4 -12 510.499 32.1937  34
  -6   4 -12 565.482 31.2039  20
   6   4  12 479.692 30.8846  16
  -6   4 -12 512.696 30.1949  28
  -6   4 -13 178.867 18.2577  34
   6   4  13 188.780 16.6470  16
  -6   4 -13 135.362 25.3302   7
  -6   4 -13 209.768 16.6501  20
  -6   4 -13 197.139 17.4119  22
  -6   4 -14 23.1225 17.6801   7
   6   4  14 7.05738 10.2574  16
  -6   4 -14 19.6211 10.5922  20
  -6   4 -14 9.60337 11.1716  22
  -6   4 -14 23.7188 13.4867  34
   6   4  15 185.433 17.6985  16
  -6   4 -15 154.700 26.7220   7
  -6   4 -15 252.485 20.0561  34
  -6   4 -15 251.579 19.3007  22
  -6   4 -16 174.143 16.8761  34
   6   4  16 140.357 15.1222  16
  -6   4 -16 174.670 17.7445  41
  -6   4 -16 148.060 15.9964  22
  -6   4 -17 417.005 27.5056  34
  -6   4 -17 461.492 29.0022  41
   6   4  17 395.998 26.9042  16
  -6   4 -18 143.087 15.2665  34
  -6   4 -18 148.317 16.1708  41
   6   4  18 114.517 13.4548  16
  -6   4 -19 244.403 18.4242  34
  -6   4 -19 272.167 20.2196  41
   6   4  19 218.331 17.1074  16
  -6   4 -20 346.212 21.3359  34
   6   4  20 327.443 20.6846  16
  -6   4 -20 314.484 23.0890  41
  -6  -4 -21 119.553 11.4919  26
  -6   4 -21 134.499 13.3072  41
  -6  -4 -22 7.59057 6.95089  26
  -6   4 -22 9.12107 8.82194  41
  -6  -4 -23 15.1143 5.85306  26
  -6   4 -23 31.0331 7.64705  41
  -6  -4 -24 9.90764 4.28940  26
  -6   4 -24 18.5585 5.38420  41
  -6  -4 -25 15.3330 3.89358  36
  -6   6  21 81.7453 6.29981  16
   6   6 -21 97.5832 7.38288  34
  -6   6  20 50.8037 6.16118  16
   6   6 -20 59.5686 8.32602  34
   6   6 -20 51.1986 6.73636  28
   6   6 -19 63.7260 9.98414  34
   6   6 -19 68.7257 8.46936  28
   6   6 -19 59.0854 7.31677  20
   6   6 -18 302.070 18.4533  20
   6   6 -18 310.287 19.3434  28
   6   6 -18 292.155 20.1740  34
   6   6 -17 84.2696 8.33199  42
   6   6 -17 97.1627 13.3193  34
   6   6 -17 85.6577 10.5773  20
   6   6 -17 92.4588 11.3531  28
   6   6 -16 190.002 13.0014  42
   6   6 -16 183.929 15.1357  33
   6   6 -16 167.377 16.6692  34
   6   6 -16 176.399 14.1768  20
   6   6 -16 193.177 15.7014  28
  -6   6  16 130.587 12.3436  38
   6   6 -15 13.0195 11.6498  28
  -6   6  15 1.55723 9.41205  38
   6   6 -15 17.3380 9.94880  33
   6   6 -15 16.5867 7.57130  42
   6   6 -14 440.535 25.7516  33
   6   6 -14 398.228 23.8925  42
  -6   6  14 331.340 23.0761  38
   6   6 -14 359.738 24.0676  11
   6   6 -13 379.851 25.8057  33
   6   6 -13 350.650 24.5465  11
   6   6 -13 371.017 24.8330  19
   6   6 -13 391.251 24.8958  42
   6   6 -12 523.555 33.6459  10
   6   6 -12 593.341 34.9869  33
   6   6 -12 584.802 33.7502  11
   6   6 -12 577.560 35.8429  28
   6   6 -12 557.408 34.1112  19
   6   6 -12 620.883 34.6559  42
   6   6 -11 218.770 17.0356  10
   6   6 -11 184.134 17.2490  33
   6   6 -11 184.267 15.6688  11
   6   6 -11 207.711 19.0817  28
   6   6 -11 184.242 16.7237  19
   6   6 -11 204.884 17.1474  42
   6   6 -10 400.023 26.1797  10
   6   6 -10 391.952 26.2029  33
   6   6 -10 406.344 24.9736  11
   6   6 -10 363.712 23.0062  14
   6   6 -10 376.326 27.0660  28
   6   6 -10 372.470 25.5555  19
   6   6 -10 424.315 26.6288  42
   6   6  -9 585.848 34.4296  33
  -6   6   9 657.215 37.1804  12
   6   6  -9 547.034 33.2868  11
   6   6  -9 532.266 32.1775  14
   6   6  -9 604.621 35.6426  28
   6   6  -9 577.162 35.3027  42
   6   6  -9 564.302 35.2207  10
   6   6  -8 6.73686 9.25698  11
   6   6  -8 1.64730 10.0006  10
   6   6  -8 8.59173 9.42904  33
   6   6  -8 6.00977 11.4881  34
   6   6  -8-5.98132 7.98906  14
  -6   6   8 19.1357 15.1346  12
  -6   6   8 2.62117 17.5573  27
   6   6  -8 11.3892 11.8116  28
   6   6  -8 11.2300 8.62574  44
   6   6  -8 24.0639 10.9747  42
   6   6  -7 46.3549 11.0314  19
   6   6  -7 32.5564 8.77353  14
  -6   6   7 43.9972 16.9548  12
  -6   6   7 74.1415 15.7739  15
   6   6  -7 21.7238 11.4264  10
   6   6  -7 54.6588 10.4870  11
   6   6  -7 44.6990 9.62084  33
   6   6  -7 42.3574 11.5714  34
   6   6  -7 29.5642 12.5368  28
  -6   6   7 19.0285 17.4972  27
   6   6  -7 22.8833 10.5206  31
   6   6  -7 39.5161 11.7942  42
   6   6  -7 40.8592 9.47602  44
   6   6  -6 7.14591 9.24655  19
  -6   6   6 7.98182 15.8950  12
  -6   6   6 9.51103 14.1685  15
   6   6  -6-0.54826 8.60782  14
   6   6  -6 2.50958 10.4457  10
   6   6  -6-1.70630 9.00730  11
   6   6  -6 11.9538 9.56294  31
  -6   6   6-3.33384 20.1794   8
   6   6  -6-1.97328 8.25193  44
   6   6  -6 3.93917 11.2271  28
  -6   6   6 23.5515 17.3851  27
   6   6  -5 190.664 15.0190  11
  -6   6   5 142.346 17.3278  15
   6   6  -5 156.048 14.5829  44
  -6   6   5 162.570 16.0048  34
   6   6  -5 168.976 15.3998  31
   6   6  -5 153.068 23.1812   7
  -6   6   5 173.003 20.3497  27
   6   6  -5 135.415 15.2473  28
   6   6  -5 161.059 15.4401  19
   6   6  -4 272.942 20.6491  19
  -6   6   4 263.581 21.9525  15
   6   6  -4 280.273 19.6847  11
  -6   6   4 288.019 20.0993  35
  -6   6   4 248.409 20.3838  34
   6   6  -4 276.959 19.9631  28
   6   6  -4 222.284 28.1440   7
  -6   6   4 207.695 31.5605   8
  -6   6   4 334.722 19.3407  25
  -6   6   4 262.076 24.2498  27
   6   6  -4 265.781 20.3764  42
   6   6  -4 261.057 19.5058  44
   6   6  -3 6.55223 8.18376  16
   6   6  -3 0.69712 9.01893  19
   6   6  -3-1.76015 9.14235  11
  -6   6   3-2.46763 9.52706  35
  -6   6   3 5.71585 11.7185  34
  -6   6   3 0.59094 12.6111  15
  -6   6   3 18.9857 15.4935  12
   6   6  -3-9.18070 13.7552   7
  -6   6   3-5.63801 17.8794   8
  -6   6   3 20.3285 16.9409  27
   6   6  -3-5.97148 7.61928  25
   6   6  -3 0.55523 9.30528  28
  -6   6   3 4.42836 7.94564  25
   6   6  -3-2.78775 8.93888  42
   6   6  -3 7.80442 8.32339  44
   6   6  -2 37.2498 9.42217  16
   6   6  -2 35.4698 10.1633  19
  -6   6   2 31.5735 12.8523  15
  -6   6   2 24.1480 10.6847  13
   6   6  -2 32.5497 9.95656  11
  -6   6   2 47.1584 10.7899  35
  -6   6   2 49.8099 12.4538  34
   6   6  -2 56.3669 16.8583   7
  -6   6   2 23.7465 17.4089   8
  -6   6   2 39.6992 16.7840  27
   6   6  -2 28.0523 8.08563  25
   6   6  -2 53.3058 9.83889  28
  -6   6   2 32.3920 8.94554  25
   6   6  -2 41.1479 9.82383  42
   6   6  -2 19.4419 8.29422  44
   6   6  -1 36.5602 9.02964  16
  -6   6   1 47.6461 11.2269  13
   6   6  -1 35.7928 10.5459  11
  -6   6   1 48.5567 12.5713  28
  -6   6   1 29.0066 12.5441  34
  -6   6   1 31.8861 10.5579  35
   6   6  -1 32.3932 9.50569  19
  -6   6   1 24.3767 16.2504  27
  -6   6   1 41.6819 9.26611  25
   6   6  -1 15.5379 7.69065  25
   6   6  -1 38.7706 9.11129  28
   6   6  -1 41.4132 9.45552  44
   6   6  -1 50.1950 10.5425  42
  -6   6   0 536.516 33.9181  13
   6   6   0 571.011 34.0034  11
  -6   6   0 622.627 35.2647  28
  -6   6   0 592.624 34.5071  35
  -6   6   0 558.476 34.7649  34
   6   6   0 599.086 32.5020  25
  -6   6   0 576.259 33.0215  25
  -6   6   0 512.506 36.0975  27
   6   6   0 588.338 33.9168  19
   6   6   0 584.243 33.5595  16
   6   6   0 579.797 34.0674  44
   6   6   0 593.047 34.1048  42
   6   6   1 1565.70 73.7919  25
  -6   6  -1 1436.36 74.2559  25
  -6   6  -1 1315.21 75.8820  27
   6   6   1 1427.00 74.9068  19
   6   6   1 1488.57 74.8916  16
  -6   6  -1 1399.98 74.9415  13
   6   6   1 1407.34 75.1033  11
  -6   6  -1 1234.79 73.1900  20
   6   6   1 1426.04 75.1748  44
   6   6   1 1472.91 75.1982  42
  -6   6  -1 1433.65 75.4147  35
  -6   6  -1 1467.11 75.5523  34
  -6   6  -2 59.2287 16.2393  27
  -6   6  -2 44.3975 9.56883  25
   6   6   2 70.1329 8.87093  25
  -6   6  -2 29.5665 12.7875  38
  -6   6  -2 72.7030 19.8297   7
  -6   6  -2 54.2599 10.2560  20
   6   6   2 52.8295 9.17095  19
  -6   6  -2 71.0869 11.6285  13
   6   6   2 79.8066 11.0407  16
   6   6   2 56.9846 11.2478  11
   6   6   2 69.0834 10.3831  42
   6   6   2 76.2038 10.6622  44
  -6   6  -2 56.6145 13.9009  34
  -6   6  -2 84.8812 12.2580  35
  -6   6  -3 125.802 12.8841  25
   6   6   3 176.347 12.2630  25
  -6   6  -3 124.772 18.5125  27
  -6   6  -3 99.8955 14.9039  38
  -6   6  -3 145.957 23.8202   7
  -6   6  -3 136.733 14.7150  35
  -6   6  -3 129.960 16.9710  34
  -6   6  -3 128.030 13.3202  20
   6   6   3 159.441 14.4248  16
  -6   6  -3 142.096 14.2962  13
   6   6   3 150.412 14.2455  11
   6   6   3 150.789 13.5891  44
  -6   6  -3 142.960 15.6733  28
  -6   6  -4 61.8057 11.5584  20
  -6   6  -4 88.3467 13.9708  28
  -6   6  -4 27.2864 11.7546  38
  -6   6  -4 43.2193 18.4727   7
  -6   6  -4 56.8420 14.3914  34
  -6   6  -4 51.1817 10.8478  13
   6   6   4 50.9120 11.0056  16
   6   6   4 49.3882 11.0101  11
   6   6   4 71.3427 10.1273  44
  -6   6  -4 48.2965 15.6003  27
  -6   6  -4 43.3173 9.37682  25
  -6   6  -5 918.209 52.4231  27
  -6   6  -5 764.185 49.9570  38
  -6   6  -5 857.739 64.2884   7
  -6   6  -5 965.369 51.0922  20
   6   6   5 950.187 51.8992  11
   6   6   5 1079.67 52.1841  16
  -6   6  -5 993.099 52.6004  28
  -6   6  -5 913.410 51.3035  13
  -6   6  -5 972.830 52.7343  34
   6   6   5 1027.23 52.1742  44
   6   6   6 43.9841 10.9725  11
  -6   6  -6 28.8664 14.4952  34
   6   6   6 27.5457 10.3408  16
  -6   6  -6 18.1707 10.0818  13
  -6   6  -6 21.4589 11.6910  28
  -6   6  -6 44.4823 11.5915  20
  -6   6  -6 35.5038 12.1691  41
   6   6   6 46.8139 9.49484  44
   6   6   7 133.549 14.4262  11
   6   6   7 127.981 14.4905  16
  -6   6  -7 163.605 15.8327  20
  -6   6  -7 180.533 16.6200  41
   6   6   7 166.613 14.4318  44
  -6   6  -7 145.453 15.7626  28
  -6   6  -8 429.723 27.6336  41
   6   6   8 389.998 26.1055  44
  -6   6  -8 423.152 27.0585  28
  -6   6  -8 412.698 26.3553  20
   6   6   8 391.908 26.2961  11
  -6   6  -9 22.4344 11.6410  28
   6   6   9 17.5876 7.59132  14
  -6   6  -9 40.4381 12.4987  20
   6   6   9 18.5755 8.80909  44
  -6   6  -9 15.8608 12.2765  41
  -6   6 -10 21.0828 11.4746  28
  -6   6 -10 42.7895 12.5471  20
  -6   6 -10 11.9757 14.4007  34
   6   6  10 25.3636 9.09751  44
  -6   6 -10 11.0536 12.9996  41
   6   6  11 440.249 28.5203  16
  -6   6 -11 494.540 28.7328  28
  -6   6 -11 511.045 30.5367  34
  -6   6 -11 470.950 29.9057  41
   6   6  11 397.893 27.6650  44
  -6   6 -12 28.5811 10.6247  28
   6   6  12 16.0801 10.0090  16
  -6   6 -12 30.2451 13.8616  34
   6   6  12 20.8094 8.34937  44
  -6   6 -12 16.0777 12.5884  41
  -6   6 -13 9.50651 9.42093  28
   6   6  13 8.13867 9.39805  16
  -6   6 -13 13.4833 13.8299  34
   6   6  13 2.75427 7.25751  44
  -6   6 -13 12.8849 12.3004  41
  -6   6 -14 29.9049 9.04900  28
   6   6  14 22.1771 9.69691  16
  -6   6 -14 30.8028 13.3108  34
   6   6  14 3.97718 7.05592  44
  -6   6 -14 37.7033 12.4193  41
   6   6  15 587.715 35.5765  16
  -6   6 -15 643.190 36.7909  34
  -6   6 -15 661.611 34.9750  28
  -6   6 -15 647.199 37.2580  41
  -6   6 -16 611.813 33.1002  28
   6   6  16 587.929 33.9532  16
  -6   6 -16 639.982 35.0800  34
  -6   6 -17 18.4751 10.1699  34
   6   6  17 23.2949 7.30253  16
  -6   6 -18 6.02533 8.32524  34
   6   6  18-1.13459 5.86927  16
  -6   6 -19 53.1818 7.60971  34
   6   6  19 39.5561 5.62561  16
   6   6  20 7.11971 3.34900  16
   6   6  20 1.24011 3.88747  11
   6   8 -11 32.1860 5.92089  20
  -6   8  10 66.4511 7.40737  38
   6   8 -10 0.21053 6.02226  20
  -6   8   9 21.6324 7.61929  38
   6   8  -9 0.70290 6.66908  20
  -6   8   8 7.14847 8.31489  38
   6   8  -7 11.5202 5.46216  14
  -6   8   7 17.1996 9.02497  38
   6   8  -6 36.2559 6.38663  14
   6   8  -5 17.4351 6.37153  14
   6   8  -4 4.02619 6.62933  14
   6   8  -3 784.159 41.9054  14
  -6   8   3 783.712 42.2073  38
   6   8  -2 29.1041 7.83927  14
  -6   8   2 51.7234 10.7165  38
   6   8  -1 203.914 13.5600  11
   6   8  -1 212.938 14.8290  14
  -6   8   1 205.295 15.4024  38
  -6   8   0 117.340 10.8326  38
   6   8   0 16.8828 6.64886  11
   6   8   1 67.5549 7.93461  11
   6   8   2 56.5979 7.58997  11
   6   8   2 67.4986 8.82274  14
   6   8   3 553.469 31.0333  11
   6   8   3 601.486 31.7270  14
   6   8   4 15.5657 6.84656  14
  -6   8  -4 28.7804 6.41982  25
   6   8   5 111.919 9.45810  14
  -6   8  -5 115.550 9.03489  25
  -6   8  -6 27.1349 5.84057  25
  -6   8  -6 31.8334 8.96233  34
  -6   8  -7 84.9318 7.54496  25
  -6   8  -7 95.1157 10.3264  34
  -6   8  -8 74.4200 6.74981  25
  -6   8  -8 76.4291 9.62640  34
   6   8   9 16.8771 4.80431  16
  -6   8  -9 15.5998 4.34987  25
  -6   8  -9 25.5697 7.85517  34
   6   8  10 13.3523 4.13752  16
  -6   8 -10 17.0852 3.57388  25
   6   8  11 219.171 12.6814  16
  -6   8 -11 243.921 13.8232  34
  -6   8 -12 113.546 7.73964  34
   7  -1 -28 10.0960 5.60343   5
   7   1 -28 14.0856 5.67121   5
   7  -1 -28 9.24494 5.47846   4
   7   1 -28 10.3714 5.62109   4
   7  -1 -27 39.7529 8.81405   5
   7   1 -27 40.0630 8.71727   5
   7  -1 -27 34.2812 9.15176   4
   7   1 -27 40.9417 8.88402   4
  -7  -1  27 36.2212 7.18929  24
   7  -1 -26 413.033 24.5129   5
   7   1 -26 385.912 24.1966   5
  -7   1  26 409.567 23.9466  24
  -7  -1  26 333.530 22.5966  24
  -7  -1  26 418.137 23.4448  18
   7  -1 -26 433.725 24.6451   4
   7   1 -26 403.059 24.2927   4
   7  -1 -26 327.915 23.6931   3
   7   1 -26 322.531 23.6804   3
   7   1 -25 36.1310 8.97702  22
   7   1 -25 18.4581 9.81754   3
   7  -1 -25 22.3117 10.0963   3
   7   1 -25 29.4084 6.07690  33
  -7  -1  25 20.8295 10.0601  24
  -7  -1  25 34.2712 11.3438  18
   7  -1 -25 18.5322 11.8389   5
   7   1 -25 12.1060 11.5468   5
   7  -1 -25 19.1298 11.9089   4
   7   1 -25 21.4993 11.6519   4
   7   1 -24 309.849 20.5786  22
   7   1 -24 272.798 21.9380   3
   7  -1 -24 277.527 22.1023   3
   7   1 -24 298.057 19.1064  33
   7   1 -24 314.253 23.2077   5
   7  -1 -24 304.075 23.2604   5
  -7  -1  24 339.235 21.9936  18
   7  -1 -24 312.527 23.4166   4
   7   1 -24 294.557 22.6387   4
  -7  -1  24 315.713 21.5081  24
   7   1 -23 2449.48 121.702  22
   7  -1 -23 2501.54 123.437   5
   7   1 -23 2413.91 123.032   5
   7  -1 -23 2222.26 122.973   3
   7   1 -23 2288.78 123.041   3
  -7  -1  23 2316.52 121.462  17
   7   1 -23 2301.44 120.901  33
   7  -1 -23 2462.58 123.401   4
   7   1 -23 2377.28 122.974   4
  -7  -1  23 2359.81 121.625  24
  -7  -1  22 42.7578 12.2065  17
   7   1 -22 19.1520 8.97396  33
   7   1 -22 22.7577 12.2491   3
   7  -1 -22 9.44868 12.2239   3
   7   1 -22 8.37103 12.9874   4
   7  -1 -22 10.1598 13.3190   4
   7  -1 -22 13.3457 13.4940   5
   7   1 -22 18.3469 12.8840   5
   7   1 -22 32.0107 10.4057  22
   7   1 -21 77.0126 12.2367  22
   7  -1 -21 82.1544 14.6804   3
   7   1 -21 68.7927 14.4152   3
   7   1 -21 87.9458 16.0101   4
   7  -1 -21 62.4621 15.6165   4
  -7  -1  21 83.8586 13.7352  17
   7  -1 -21 89.2752 16.0571   5
   7   1 -21 51.4648 15.1003   5
   7   1 -20 108.536 12.9113  22
   7  -1 -20 102.869 16.8458   4
   7   1 -20 109.018 16.4420   4
   7   1 -20 117.226 16.1044   3
   7  -1 -20 118.600 16.0909   3
   7   1 -20 117.953 17.0577   5
   7  -1 -20 100.972 16.7565   5
  -7  -1  20 118.676 15.1981  17
   7  -1 -19 481.232 32.7263   5
   7   1 -19 465.934 31.9948   5
  -7   1  19 481.452 30.9219  17
  -7  -1  19 479.337 30.4710  17
   7  -1 -19 569.102 53.6422   2
   7   1 -19 528.681 52.1915   2
   7  -1 -19 495.991 32.2534   3
   7   1 -19 494.062 32.2010   3
   7  -1 -19 489.695 32.7624   4
   7   1 -19 494.727 32.3365   4
   7   1 -19 460.673 29.5717  22
  -7   1  19 398.327 41.5305   8
   7  -1 -19 447.235 48.8409   1
   7   1 -19 393.713 47.2871   1
  -7  -1  19 523.860 48.3350   9
  -7   1  19 480.731 46.9421   9
   7  -1 -18 430.535 28.9121  39
   7   1 -18 461.894 30.4393  39
  -7   1  18 503.617 44.1920   8
  -7   1  18 488.820 30.5455  17
  -7  -1  18 499.077 30.3022  17
   7  -1 -18 431.919 49.9441   2
   7   1 -18 518.463 52.3811   2
   7  -1 -18 523.629 32.1756   3
   7   1 -18 545.903 32.3664   3
   7   1 -18 473.480 29.1025  22
   7  -1 -18 429.356 27.8665  32
   7   1 -18 413.336 46.9092   1
   7  -1 -18 422.799 48.1625   1
  -7  -1  18 476.924 47.4774   9
  -7   1  18 413.590 44.8012   9
   7   1 -17 2472.68 129.106  39
   7  -1 -17 2376.74 128.080  39
  -7   1  17 2731.79 145.140   8
  -7   1  17 2658.06 128.516  17
  -7  -1  17 2521.03 128.062  17
   7  -1 -17 2907.21 155.954   2
   7   1 -17 2613.23 151.973   2
   7  -1 -17 2727.13 130.448   3
   7   1 -17 2634.85 130.145   3
   7   1 -17 2144.31 127.270  22
  -7   1  17 2549.67 145.954   9
  -7  -1  17 2518.58 146.067   9
   7  -1 -17 2649.28 151.259   1
   7   1 -17 2588.03 149.938   1
   7  -1 -17 2413.78 126.733  32
   7  -1 -16 1726.21 92.3348  32
  -7  -1  16 2063.04 112.608   9
  -7   1  16 1881.71 110.444   9
   7  -1 -16 2064.67 119.397   2
   7   1 -16 1843.96 115.588   2
   7  -1 -16 1890.21 114.926   1
   7   1 -16 1746.24 112.464   1
   7  -1 -16 1687.74 93.2842  39
   7   1 -16 1747.06 94.3565  39
  -7  -1  16 1753.17 93.2870  17
  -7   1  16 1792.48 93.5848  17
  -7   1  16 2007.49 110.258   8
   7  -1 -16 1857.48 95.5401   3
   7   1 -16 1869.64 95.1517   3
   7  -1 -15 93.6552 26.8702   1
   7   1 -15 110.972 26.7206   1
   7   1 -15 84.1230 11.7580  39
   7   1 -15 94.2089 13.3013   3
   7  -1 -15 84.0588 13.0821   3
   7  -1 -15 56.9395 23.7404   2
   7   1 -15 93.3004 25.7116   2
  -7  -1  15 79.1108 20.9780   9
  -7   1  15 64.7868 20.7677   9
  -7   1  15 92.7278 20.9034   8
   7  -1 -14 87.1740 24.4524   2
   7   1 -14 104.176 23.3064   2
  -7   1  14 142.187 23.7085   8
   7  -1 -14 155.226 15.2216   3
   7   1 -14 122.091 13.9354   3
  -7   1  14 158.124 25.5272   9
  -7  -1  14 144.512 24.5770   9
   7  -1 -14 141.668 28.5896   1
   7   1 -14 86.3974 23.7700   1
   7  -1 -13 1579.51 100.377   2
   7   1 -13 1503.18 98.5905   2
   7  -1 -13 1556.64 82.6760   3
   7   1 -13 1563.95 82.5107   3
  -7   1  13 1493.87 93.5526   9
  -7  -1  13 1644.51 95.1421   9
   7  -1 -13 1450.21 96.4085   1
   7   1 -13 1565.97 97.1976   1
  -7   1  13 1702.95 95.2986   8
   7  -1 -12 667.700 53.1892   2
   7   1 -12 628.417 51.8853   2
   7  -1 -12 642.560 37.9203   3
   7   1 -12 691.739 37.9660   3
  -7  -1  12 602.648 48.0564   9
  -7   1  12 665.175 48.4137   9
   7  -1 -12 633.910 51.0923   1
   7   1 -12 638.144 50.6600   1
   7   1 -11 31.0030 9.02563   3
   7  -1 -11 39.4727 10.0108   3
  -7  -1  11 15.8702 16.0262   9
  -7   1  11 45.1652 17.4456   9
   7  -1 -11 50.1853 20.3140   1
   7   1 -11 25.4368 17.5986   1
   7  -1 -11 24.2917 17.3408   2
   7   1 -11 15.7217 15.9359   2
   7   1 -10 2729.21 152.709   2
   7  -1 -10 2788.63 153.671   2
  -7  -1  10 2596.51 147.802   9
  -7   1  10 2615.88 147.679   9
   7  -1 -10 2760.71 138.786   3
   7   1 -10 2778.68 138.713   3
   7  -1 -10 2609.04 150.606   1
   7   1 -10 2624.93 150.352   1
   7   1  -9 360.185 34.0023   2
   7  -1  -9 350.045 34.4130   2
  -7  -1   9 353.581 30.4773   9
  -7   1   9 372.903 30.8015   9
   7  -1  -9 328.831 22.0219   3
   7   1  -9 378.911 22.6548   3
   7   1  -9 392.937 34.2174   1
   7  -1  -9 327.653 32.9647   1
   7   1  -8 240.548 26.6224   1
   7  -1  -8 282.845 28.8690   1
  -7   1   8 250.381 25.1328   9
  -7  -1   8 284.887 26.0947   9
   7  -1  -8 221.314 28.6850   2
   7   1  -8 217.130 27.8568   2
   7  -1  -7 671.317 47.0866   1
   7   1  -7 727.130 47.8908   1
  -7   1   7 646.174 43.9790   9
  -7  -1   7 679.869 44.6454   9
   7   1  -7 604.043 46.4916   2
   7  -1  -7 654.870 47.9341   2
   7  -1  -6 869.946 57.5424   1
   7   1  -6 939.153 57.8737   1
  -7   1   6 911.956 55.4822   9
  -7  -1   6 979.683 56.5467   9
   7   1  -6 826.092 57.7722   2
   7  -1  -6 907.038 59.0922   2
   7  -1  -5 410.422 33.1859   1
   7   1  -5 450.126 33.3997   1
  -7   1   5 344.120 29.5047   9
  -7  -1   5 466.154 31.4467   9
   7   1  -5 400.426 33.3864   2
   7  -1  -5 353.201 33.1796   2
   7  -1  -4 382.681 30.3291   1
   7   1  -4 363.494 29.8030   1
  -7   1   4 300.508 26.7546   9
  -7  -1   4 353.492 27.4689   9
   7   1  -4 345.042 29.8506   2
   7  -1  -4 322.973 30.1439   2
   7  -1  -3 856.730 53.0582   1
   7   1  -3 921.279 53.5282   1
  -7   1   3 784.185 50.3588   9
  -7  -1   3 800.254 50.0985   9
   7  -1  -2 2424.29 124.535   1
   7   1  -2 2358.66 123.881   1
   7   1  -2 2241.65 115.379   7
   7  -1  -1 4191.98 198.757   1
   7   1  -1 4341.64 198.886   1
   7   1  -1 3671.71 188.047   7
   7  -1   0 245.194 24.8306   1
   7   1   0 237.734 24.3836   1
   7  -1   1 403.864 33.4253   1
   7   1   1 420.160 33.8413   1
  -7   1  -1 426.006 23.3884   7
  -7  -1  -2 1832.29 91.2001   2
  -7   1  -2 1724.69 91.2184   2
   7  -1   2 1594.43 93.3755   1
   7   1   2 1766.25 94.0629   1
  -7   1  -2 1563.23 83.5781   7
  -7  -1  -3 708.489 41.6143   2
  -7   1  -3 675.267 42.0100   2
   7  -1   3 592.266 43.9497   1
   7   1   3 586.468 43.6314   1
  -7   1  -3 593.232 33.9544   7
  -7  -1  -4 661.265 38.5133   2
  -7   1  -4 629.558 39.2410   2
   7  -1   4 513.395 40.5072   1
   7   1   4 517.251 40.5033   1
  -7   1  -4 503.970 29.2037   8
  -7   1  -4 525.609 30.7117   7
  -7   1  -5 921.910 55.4636   2
   7  -1   5 794.609 56.9075   1
   7   1   5 788.401 57.0821   1
  -7   1  -5 829.399 47.4431   7
  -7  -1  -6 3307.39 176.510   2
  -7   1  -6 3372.19 177.434   2
  -7  -1  -7 1382.17 83.0558   2
  -7   1  -7 1495.66 84.6887   2
  -7   1  -8 804.305 55.4705   2
  -7  -1  -8 887.997 55.7489   2
   7   1   9 212.090 18.0419   3
   7  -1   9 217.405 17.6476   3
  -7  -1  -9 306.258 28.3706   2
  -7   1  -9 297.510 28.9208   2
   7   1  10 1323.57 71.3143   3
   7  -1  10 1197.36 70.8621   3
   7  -1  11 1393.06 78.2275   3
   7   1  11 1460.27 78.8660   3
  -7  -1 -11 1648.21 91.4688   2
  -7   1 -11 1580.79 91.4663   2
   7   1  12 140.004 16.1516   3
   7  -1  12 151.397 15.5602   3
  -7  -1 -12 175.437 25.7539   1
  -7   1 -12 165.827 24.4468   1
  -7  -1 -12 160.882 25.8122   2
  -7   1 -12 165.288 26.0965   2
   7   1  13 2141.12 113.765   3
   7  -1  13 2056.37 113.412   3
  -7  -1 -13 2327.57 128.286   2
  -7   1 -13 2218.33 127.364   1
  -7  -1 -13 2232.67 126.868   1
  -7   1 -13 2310.82 129.278   2
   7  -1  14 26.7151 11.6562   3
   7   1  14 34.5581 11.9500   3
  -7  -1 -14 20.5506 20.3951   2
  -7   1 -14-3.05721 21.3937   2
  -7   1 -14 8.77809 19.0788   1
  -7  -1 -14 17.2704 18.2875   1
   7  -1  15 1701.28 90.5158  18
   7   1  15 1662.81 90.0396  18
  -7  -1 -15 1734.84 107.720   1
  -7   1 -15 1728.45 108.486   1
  -7  -1 -15 1715.68 90.7747   5
  -7   1 -15 1705.84 91.0398   5
  -7   1 -15 1841.27 110.011   2
  -7  -1 -15 1721.44 107.954   2
   7  -1  15 1780.37 93.0708   3
   7   1  15 1747.25 93.2917   3
  -7  -1 -15 1669.96 90.7502   4
  -7   1 -15 1766.61 91.3000   4
  -7   1 -15 1713.53 90.3892  22
   7  -1  16 932.040 52.3424  18
   7   1  16 912.780 52.0338  18
  -7  -1 -16 1060.45 71.7325   1
  -7   1 -16 969.826 70.4871   1
  -7   1 -16 912.032 52.7467   5
  -7  -1 -16 898.723 52.5254   5
  -7  -1 -16 886.608 68.9202   2
  -7   1 -16 953.496 71.4996   2
   7  -1  16 1008.45 54.7420   3
   7   1  16 970.862 54.8062   3
  -7  -1 -16 861.858 50.2329  22
  -7   1 -16 931.472 51.8448  22
  -7  -1 -16 911.726 52.5724   4
  -7   1 -16 900.206 52.8876   4
  -7   1 -17 621.244 57.1559   2
  -7  -1 -17 664.901 57.2789   2
  -7   1 -17 668.520 57.5675   1
  -7  -1 -17 874.528 61.6872   1
  -7  -1 -17 653.583 40.2975   5
  -7   1 -17 700.753 40.8858   5
  -7  -1 -17 614.546 37.8238  22
  -7   1 -17 693.356 39.6818  22
  -7   1 -17 676.984 40.7279   4
  -7  -1 -17 634.613 40.2783   4
   7  -1  17 647.413 40.0946  18
   7   1  17 658.896 40.0616  18
  -7  -1 -18 1174.81 83.1542   2
  -7   1 -18 1144.45 83.5548   2
  -7  -1 -18 1116.40 81.6214   1
  -7   1 -18 1169.22 83.3611   1
  -7   1 -18 1117.38 62.2655  26
  -7   1 -18 1141.56 63.5766   5
  -7  -1 -18 1103.59 63.1925   5
  -7  -1 -18 1059.95 60.8705  22
  -7   1 -18 1129.36 62.4050  22
  -7   1 -18 1162.26 63.5135   4
  -7  -1 -18 1139.80 63.3573   4
   7  -1  18 1204.01 63.5301  18
   7   1  18 1145.11 62.5559  18
   7  -1  19 606.724 39.9028  18
   7   1  19 668.208 39.7949  18
  -7   1 -19 631.512 38.1341  26
  -7  -1 -19 666.866 40.1921   5
  -7   1 -19 649.163 40.1503   5
  -7   1 -19 656.372 38.6718  22
  -7  -1 -19 621.562 37.0867  22
  -7  -1 -19 689.764 40.4238   4
  -7   1 -19 634.741 39.9944   4
  -7  -1 -19 537.398 56.3264   2
  -7   1 -20 133.231 12.7921  36
  -7   1 -20 123.077 15.3718  22
  -7  -1 -20 97.0298 12.8389  22
  -7   1 -20 123.164 13.9987  26
   7   1  20 116.150 18.2829  18
   7  -1  20 129.000 18.4849  18
  -7  -1 -20 151.403 18.1910   5
  -7   1 -20 111.463 17.6631   5
  -7   1 -20 130.780 17.9257   4
  -7  -1 -20 124.532 17.7295   4
  -7   1 -21 41.1149 8.95449  36
  -7   1 -21 59.9876 12.9404  22
  -7  -1 -21 39.7148 10.3152  22
  -7   1 -21 45.7913 10.5794  26
   7   1  21 31.9837 15.1365  18
   7  -1  21 62.1760 16.6621  18
  -7  -1 -21 61.4309 15.5964   5
  -7   1 -21 55.0550 15.6153   5
  -7  -1 -21 40.0876 15.1161   4
  -7   1 -21 43.6579 14.9067   4
  -7  -1 -22 423.056 27.0560  22
  -7   1 -22 401.163 28.1632  22
  -7   1 -22 449.583 27.5798  26
   7   1  22 450.185 29.5542  18
   7  -1  22 463.820 30.4142  18
  -7   1 -22 440.491 30.0576   4
  -7  -1 -22 476.715 30.5913   4
  -7  -1 -22 440.662 30.1210   5
  -7   1 -22 455.200 30.2783   5
  -7   1 -23 533.741 31.7191  22
  -7  -1 -23 497.693 30.3047  22
  -7   1 -23 472.182 30.2172  26
   7   1  23 533.802 32.4529  18
   7  -1  23 546.404 33.1847  18
  -7  -1 -23 542.572 32.8948   4
  -7   1 -23 506.093 32.7711   4
  -7  -1 -23 553.928 33.2846   5
  -7   1 -23 537.577 33.1005   5
  -7   1 -24 111.908 12.9257  22
  -7  -1 -24 106.410 11.0767  22
   7   1  24 134.094 14.7410  18
   7  -1  24 127.795 15.8097  18
  -7  -1 -24 124.288 15.3926   5
  -7   1 -24 123.158 15.1803   5
  -7   1 -24 111.593 14.8319   4
  -7  -1 -24 107.530 14.8968   4
  -7  -1 -25 606.107 34.0490   3
  -7   1 -25 576.966 33.8245   3
  -7  -1 -25 582.952 32.3439  36
   7  -1  25 619.503 34.2093  18
  -7   1 -25 592.626 33.2251  22
  -7  -1 -25 567.006 32.0181  22
  -7  -1 -25 554.048 33.0170  26
  -7   1 -25 579.780 33.9462   4
  -7  -1 -25 590.649 34.0848   4
  -7   1 -25 614.768 34.2494   5
  -7  -1 -25 625.029 34.3402   5
  -7   1 -26 84.2358 9.50041   3
  -7  -1 -26 77.1214 9.65400   3
  -7   1 -26 108.652 9.67354  22
   7  -1  26 101.512 11.6852  18
  -7  -1 -26 86.8921 8.96210  26
  -7   1 -26 92.1659 10.7997   4
  -7  -1 -26 100.436 11.0682   4
  -7  -1 -26 88.4371 11.0626   5
  -7   1 -26 98.8093 10.8151   5
  -7  -1 -27 223.712 13.7819   5
  -7   1 -27 197.185 13.4731   5
  -7  -1 -27 205.205 12.8743  26
  -7  -1 -27 228.548 13.8226   4
  -7   1 -27 217.867 13.6549   4
  -7  -3  26 52.7113 7.92899  18
   7  -3 -26 50.2996 6.12776  22
  -7  -3  25 16.7719 9.26982  18
   7   3 -25 1.76747 5.62825  33
   7  -3 -25 5.43353 6.07549  22
  -7  -3  24 322.567 19.4672  18
   7   3 -24 252.758 16.0255  28
   7  -3 -24 285.083 17.6680  22
   7  -3 -24 229.739 17.3806   4
   7   3 -24 318.880 17.7661  33
   7  -3 -24 230.934 17.1416   5
   7   3 -23 896.835 45.2813  33
   7  -3 -23 780.349 45.1157   4
   7  -3 -23 842.787 45.0529  22
  -7  -3  23 795.713 43.8308  24
   7  -3 -23 825.710 45.0954   5
   7   3 -22 21.2631 9.44427  33
   7  -3 -22 6.60436 9.66362   3
   7  -3 -22 20.2322 9.27694  22
  -7  -3  22 30.9914 9.75410  24
   7  -3 -22 20.7254 10.6748   4
   7  -3 -22 22.2417 10.3548   5
  -7   3  22 15.1966 11.2211  24
  -7   3  21 414.063 25.8234  24
   7  -3 -21 325.517 25.0771   3
   7   3 -21 401.639 25.2974  33
  -7  -3  21 351.643 23.7935  17
   7  -3 -21 402.831 24.9731  22
   7  -3 -21 393.278 25.8113   4
   7  -3 -21 430.759 25.9557   5
   7   3 -20 31.1126 10.5875  33
   7  -3 -20 22.6085 10.9496   3
   7  -3 -20 31.0229 11.7280   4
  -7  -3  20 37.3394 10.6618  17
  -7   3  20 27.4875 11.8551  24
   7  -3 -20 30.4506 11.9220   5
   7  -3 -19-0.66896 11.3397   5
   7   3 -19-3.89170 10.9535   5
   7   3 -19 2.58287 11.0681   4
   7  -3 -19 1.99743 11.4542   4
   7   3 -19 2.18045 9.75964  33
   7  -3 -19-3.85850 10.7074   3
   7   3 -19-1.41243 9.83532   3
  -7   3  19 13.2951 11.5897  24
  -7  -3  19 11.6156 10.3313  17
   7   3 -19-1.70989 7.19786  31
  -7  -3  18 476.299 28.9275  17
   7  -3 -18 468.910 30.5801   3
   7   3 -18 408.167 29.4979   3
   7   3 -18 453.244 28.2693  31
   7   3 -18 456.527 29.6646   5
   7  -3 -18 475.529 30.1826   5
   7   3 -18 481.338 29.9299  33
  -7   3  18 481.330 29.7698  24
   7  -3 -18 506.992 30.7228   4
   7   3 -18 471.375 29.9852   4
  -7   3  17 1073.43 58.3924  24
   7   3 -17 1047.39 58.8086   5
   7  -3 -17 1139.36 59.4668   5
   7   3 -17 1089.46 59.3049  33
  -7   3  17 961.251 71.1215   9
   7   3 -17 1076.73 57.9824  21
  -7  -3  17 1074.62 57.8209  17
  -7   3  17 1010.54 57.8689  17
   7   3 -17 1146.25 58.4030  31
  -7   3  17 999.615 74.5307   8
   7   3 -17 1014.81 58.7593   3
   7  -3 -17 1105.94 59.7153   3
   7   3 -17 1008.82 58.6434   4
   7  -3 -17 1125.58 59.4478   4
   7   3 -16 835.248 47.5257  33
   7   3 -16 848.377 46.7018  31
   7   3 -16 809.406 47.2007   5
  -7   3  16 861.876 64.3544   8
  -7   3  16 881.433 47.0306  24
   7   3 -16 831.939 46.6187  21
  -7  -3  16 845.124 46.3255  17
  -7   3  16 818.730 46.2864  17
   7   3 -16 802.400 63.8175   2
   7   3 -16 763.711 46.9030   4
   7  -3 -16 912.553 48.4363   3
   7   3 -16 819.098 47.3113   3
  -7   3  16 873.529 61.1320   9
   7   3 -16 713.309 61.2673   1
  -7   3  15 2587.62 148.996   9
  -7   3  15 2804.83 154.125   8
   7   3 -15 2478.63 135.871  39
   7   3 -15 2747.50 135.489  31
   7   3 -15 2603.54 135.214   5
  -7   3  15 2643.07 134.776  24
  -7   3  15 2957.01 135.249  27
   7   3 -15 2712.95 135.105  21
  -7   3  15 2502.97 134.262  17
   7   3 -15 2627.77 134.245  19
   7   3 -15 2360.04 135.204  11
   7   3 -15 2889.30 155.371   2
   7   3 -15 2567.70 135.394   3
   7  -3 -15 2803.15 136.426   3
   7   3 -15 2311.19 149.451   1
   7   3 -14 56.1916 10.0672  31
  -7   3  14 83.6078 15.5870  27
   7  -3 -14 81.5088 24.5930   1
   7   3 -14 94.2517 24.1491   1
   7  -3 -14 64.5541 12.4334   3
   7   3 -14 60.6505 11.3841   3
  -7   3  14 59.8678 11.4023  24
   7   3 -14 57.4894 12.2620  21
  -7   3  14 72.5321 11.0840  17
   7   3 -14 64.6095 9.56333  19
  -7   3  14 58.7815 15.0622  15
   7   3 -14 66.1594 22.7112   2
   7  -3 -14 103.709 24.9793   2
   7   3 -14 45.8040 11.1590  39
  -7   3  14 75.1628 25.0186   8
   7   3 -14 48.9720 10.9094  11
  -7  -3  14 50.8985 19.1657   9
  -7   3  14 35.4876 16.6876   9
  -7   3  13 611.686 50.6875   8
   7   3 -13 514.150 33.3451  39
   7   3 -13 571.964 33.6612  21
   7   3 -13 556.733 32.3598  19
   7   3 -13 575.171 33.0557  11
  -7   3  13 574.341 35.1913  15
   7   3 -13 547.143 33.2366   3
   7  -3 -13 588.868 34.1456   3
  -7   3  13 555.471 34.0113  27
   7   3 -13 514.901 46.2394   1
   7  -3 -13 536.816 48.2056   1
  -7  -3  13 501.865 44.3317   9
  -7   3  13 576.031 44.1928   9
   7  -3 -13 575.117 48.9598   2
   7   3 -13 548.420 48.0855   2
   7  -3 -12 153.586 14.5774   3
   7   3 -12 138.636 13.7651   3
  -7  -3  12 97.9802 21.5756   9
  -7   3  12 147.557 22.4786   9
  -7   3  12 183.047 28.7587   8
   7   3 -12 137.320 24.1575   7
  -7   3  12 149.180 17.0748  15
   7   3 -12 156.577 13.5471  11
   7  -3 -12 131.106 25.8730   1
   7   3 -12 166.335 25.7417   1
   7  -3 -12 157.758 25.5506   2
   7   3 -12 134.678 25.0119   2
  -7   3  11 200.854 23.4267   9
  -7  -3  11 179.769 23.5727   9
   7   3 -11 213.118 26.5029   7
  -7   3  11 162.432 28.2645   8
   7  -3 -11 229.884 28.2310   2
   7   3 -11 263.418 28.9937   2
   7  -3 -11 193.851 27.1586   1
   7   3 -11 195.443 26.1446   1
   7  -3 -11 198.361 16.4071   3
   7   3 -11 199.959 15.6534   3
  -7  -3  10 1752.26 96.0811   9
  -7   3  10 1671.50 94.5787   9
   7   3 -10 1524.21 96.2047   7
   7  -3 -10 1734.09 99.9403   2
   7   3 -10 1580.95 98.0875   2
   7  -3 -10 1607.96 98.4415   1
   7   3 -10 1469.72 95.6186   1
   7   3 -10 1678.38 85.3258   3
   7   3  -9 1831.33 113.658   7
  -7   3   9 2057.06 112.721   9
  -7  -3   9 2194.50 114.433   9
   7  -3  -9 1859.77 115.300   1
   7   3  -9 2024.86 115.323   1
   7  -3  -9 2181.42 118.132   2
   7   3  -9 2084.16 116.937   2
   7   3  -8 70.4442 16.7119   7
  -7   3   8 70.9862 20.3486   8
  -7  -3   8 48.7917 14.1339   9
  -7   3   8 39.5521 13.0040   9
   7  -3  -8 49.4531 17.9443   1
   7   3  -8 77.5878 18.1497   1
   7  -3  -8 33.2123 16.0799   2
   7   3  -8 92.5337 17.8233   2
  -7   3   7 1597.04 90.6657   8
   7   3  -7 1330.71 83.3380   7
  -7  -3   7 1622.88 85.0509   9
  -7   3   7 1433.70 82.7797   9
   7  -3  -7 1468.32 87.4176   1
   7   3  -7 1413.88 85.5761   1
   7  -3  -7 1496.60 87.8071   2
   7   3  -7 1413.70 86.3336   2
   7   3  -6 10.3096 11.1658   7
  -7   3   6-2.10672 18.7274   8
  -7  -3   6 5.63371 11.2624   9
  -7   3   6 1.31106 10.3655   9
   7  -3  -6 5.60787 14.6073   1
   7   3  -6 6.67357 13.7104   1
   7   3  -6-7.16024 13.4856   2
   7  -3  -6 3.63638 12.8014   2
  -7   3   5 2861.48 147.215   8
   7   3  -5 2469.37 141.442   7
  -7   3   5 2525.72 140.166   9
  -7  -3   5 2917.02 142.416   9
   7  -3  -5 2550.33 144.510   1
   7   3  -5 2662.55 143.603   1
   7   3  -5 2685.98 144.022   2
   7  -3  -5 2679.96 144.621   2
   7  -3  -4 121.558 20.8991   1
   7   3  -4 141.875 19.1269   1
  -7   3   4 99.5302 14.5237   9
   7   3  -4 106.803 15.6426   7
  -7   3   4 140.956 21.6593   8
  -7  -3   4 118.137 15.7393   9
   7   3  -4 117.287 17.5244   2
   7  -3  -4 82.9957 17.1331   2
  -7   3   3 541.073 39.9218   8
   7   3  -3 525.450 35.2353   7
  -7   3   3 498.173 34.3123   9
  -7  -3   3 579.509 35.8661   9
   7  -3  -3 545.603 40.1172   1
   7   3  -3 499.542 37.1404   1
   7   3  -3 551.891 37.8057   2
   7  -3  -3 442.980 37.7141   2
  -7   3   2 2176.89 118.304   8
   7   3  -2 2135.92 114.457   7
  -7   3   2 1932.62 113.567   9
  -7  -3   2 2489.02 116.257   9
   7  -3  -2 2153.71 119.124   1
   7   3  -2 2150.10 117.484   1
   7   3  -2 2164.51 117.247   2
   7  -3  -2 2043.98 117.808   2
  -7   3   1 3606.56 188.524   8
   7   3  -1 3774.64 185.478   7
  -7   3   1 3705.99 186.514   7
  -7  -3   1 4026.03 187.265   9
  -7   3   1 3260.57 185.089   9
   7  -3  -1 3479.20 189.705   1
   7   3  -1 3508.53 188.408   1
   7   3  -1 3591.35 188.267   2
   7  -3  -1 3329.73 189.038   2
   7   3   0 2996.34 143.371   7
  -7   3   0 2718.34 145.741   8
  -7   3   0 2854.89 144.942   7
  -7   3   0 2325.17 143.123   9
  -7  -3   0 2988.02 145.094   9
   7  -3   0 2506.75 147.095   1
   7   3   0 2822.94 147.037   1
  -7   3  -1 5075.64 254.117   7
  -7   3  -1 4653.81 253.670   8
   7  -3   1 4437.58 255.608   1
   7   3   1 4662.51 255.326   1
  -7   3  -2 619.616 38.1753   7
  -7   3  -2 550.357 37.0935   8
  -7   3  -3 352.341 27.7942   7
  -7   3  -3 329.480 25.5726   8
  -7   3  -4 125.610 17.1937   7
  -7   3  -5 1747.48 97.2099   7
  -7  -3  -6 2665.22 136.024   2
  -7   3  -6 2504.20 135.993   2
  -7   3  -6 2397.46 135.446   7
  -7   3  -7 118.058 18.4445   7
  -7  -3  -7 156.664 19.1003   2
  -7   3  -7 120.246 19.3770   2
  -7  -3  -8 921.886 53.2227   2
   7   3   8 735.131 43.4603   3
  -7   3  -8 708.439 52.2824   2
  -7  -3  -8 939.574 53.7811   1
  -7   3  -8 787.782 51.9014   7
  -7   3  -9 1.83570 13.6671   1
  -7  -3  -9 24.6677 13.5660   1
   7   3   9 11.8507 8.07689   3
  -7   3  -9 25.5252 13.6622   7
  -7  -3  -9 3.72967 13.7025   2
  -7   3  -9 13.8928 14.8695   2
   7   3  10 915.576 51.0186   3
  -7  -3 -10 949.431 60.9827   2
  -7   3 -10 1004.38 63.5093   2
  -7   3 -10 910.963 60.9619   1
  -7  -3 -10 991.618 61.8451   1
  -7   3 -10 826.896 59.3143   7
  -7   3 -11 230.998 27.3831   1
  -7  -3 -11 234.730 27.7289   1
   7   3  11 241.847 18.4926   3
  -7  -3 -11 256.293 28.5700   2
  -7   3 -11 279.904 30.2608   2
  -7   3 -11 213.495 26.2578   7
  -7   3 -12 536.174 46.1822   7
   7   3  12 680.981 37.5311   3
   7  -3  12 575.242 36.5998   3
  -7   3 -12 578.064 35.7396  34
  -7   3 -12 650.655 50.2861   2
  -7  -3 -12 708.765 49.7225   2
  -7  -3 -12 617.631 48.3778   1
  -7   3 -12 621.434 48.4512   1
   7   3  12 591.125 35.6710  16
  -7   3 -12 682.220 35.7451  20
  -7   3 -12 635.421 36.8415  22
  -7   3 -13 992.480 73.2299   7
   7  -3  13 1262.76 64.1799   3
   7   3  13 1292.92 64.4765   3
  -7   3 -13 1106.72 75.7757   1
  -7  -3 -13 1316.71 78.9188   1
  -7   3 -13 1183.95 63.4498  22
  -7   3 -13 1063.82 61.8775  34
  -7  -3 -13 1192.20 76.7437   2
  -7   3 -13 1027.24 76.8821   2
   7   3  13 1141.88 62.2936  16
  -7   3 -14 17.1698 11.1604   5
   7   3  14 8.03321 9.42963  16
  -7   3 -14 17.1930 19.8849   2
  -7  -3 -14-8.15624 19.1465   1
  -7   3 -14 28.8090 19.3569   1
  -7   3 -14 10.4050 11.2429  22
  -7   3 -14 1.04633 11.4529  34
  -7   3 -14 27.4913 17.0840   7
  -7   3 -14 3.76780 10.9954   4
  -7   3 -15 109.023 14.3334  22
   7   3  15 81.4951 11.6588  16
  -7   3 -15 95.8689 23.6524   2
  -7   3 -15 87.2896 13.6539   4
  -7   3 -15 77.6197 12.7326  34
  -7   3 -15 92.3503 13.9339   5
   7  -3  15 84.8730 14.5261  18
  -7   3 -15 43.9483 21.1190   1
  -7   3 -16 1.56325 11.7202  22
   7  -3  16-1.21071 12.9187  18
  -7   3 -16-7.40056 12.0286   5
  -7  -3 -16 1.86270 10.6946   5
   7   3  16-1.14216 8.93806  16
  -7   3 -16 8.63730 11.6906   4
  -7  -3 -16-7.36114 11.3312   4
  -7   3 -17-5.48614 11.6766  22
   7  -3  17 12.2079 13.2907  18
  -7  -3 -17 6.22374 10.6157   5
  -7   3 -17 10.0853 11.6508   5
   7   3  17-4.42624 8.74799  16
  -7   3 -17 5.97619 11.6703   4
  -7  -3 -17-6.14968 11.3238   4
   7   3  18 448.174 27.9378  16
   7  -3  18 500.840 30.2628  18
  -7   3 -18 451.607 29.7957  41
  -7   3 -18 510.988 30.9806  22
  -7  -3 -18 460.490 29.5223   5
  -7   3 -18 458.527 30.1098   5
  -7  -3 -18 450.294 29.4808   4
  -7   3 -18 461.293 30.0812   4
   7  -3  19 846.213 46.3638  18
  -7   3 -19 835.530 46.1568  41
  -7   3 -19 869.011 47.0974  22
  -7   3 -19 786.962 46.1088   5
  -7  -3 -19 800.766 45.8400   5
  -7  -3 -19 773.147 45.7632   4
  -7   3 -19 792.749 46.1597   4
  -7  -3 -20-1.60536 10.6364   4
  -7   3 -20-10.9858 10.7253  41
   7  -3  20 3.81621 12.4585  18
  -7  -3 -20 1.62281 10.4245   5
  -7   3 -20 6.89448 11.2248  22
  -7  -3 -21 8.12679 9.70811   4
   7  -3  21 31.2294 12.3333  18
  -7   3 -21 26.3818 10.2889  41
  -7  -3 -21 6.75640 9.89321   5
  -7   3 -21 31.3529 11.2109  22
  -7   3 -22 136.450 12.9632  41
  -7  -3 -22 130.160 12.9986   5
  -7  -3 -22 166.517 14.0407  26
  -7  -3 -22 137.091 12.9486   4
   7  -3  22 167.092 15.0220  18
  -7  -3 -23 94.4121 10.2311   5
  -7  -3 -23 94.5589 11.2090  26
  -7   3 -23 114.090 10.2568  41
   7  -3  23 111.482 12.1279  18
  -7  -3 -23 95.8369 10.0978   4
   7  -3  24 232.079 15.5867  18
  -7   3 -24 216.364 13.6412  41
  -7  -3 -24 249.794 15.8243  26
  -7  -3 -25 170.135 11.5975  26
  -7  -3 -26 15.2771 3.58871  26
   7   5 -23 134.926 9.79163  34
   7   5 -22 87.0213 8.20326  33
  -7  -5  22 65.6921 7.94606  18
   7   5 -22 72.1605 7.48436  28
   7   5 -21 10.5979 7.13842  33
  -7  -5  21 9.15267 8.54307  18
   7   5 -21 16.8720 7.25902  28
   7  -5 -20 142.908 10.6395  22
   7   5 -20 155.559 13.2313  33
   7   5 -20 159.867 12.9911  28
   7  -5 -19-2.46882 6.34124  22
   7   5 -19 1.71384 7.60588  20
   7   5 -19 5.49608 9.46885  28
   7   5 -19 1.97205 5.40903  42
   7  -5 -18 293.501 18.4511  22
   7   5 -18 268.419 18.3177  20
   7   5 -18 291.970 18.0968  42
   7   5 -18 282.435 20.3116  28
   7   5 -17 4.59205 9.83688  33
   7   5 -17-1.74322 11.1657  28
   7   5 -17-4.94180 7.24287  42
   7   5 -16 31.1307 10.8279  33
  -7   5  16 17.9737 11.2605  12
   7   5 -16 16.9037 8.68604  42
   7   5 -15 151.988 14.0286  19
   7   5 -15 126.260 12.7886  10
  -7   5  15 173.156 19.9519  27
  -7   5  15 131.636 15.6117  12
   7   5 -15 136.249 15.0105  33
   7   5 -15 139.709 14.1726  31
   7   5 -15 152.575 14.2642  42
   7   5 -14 162.852 15.3680  19
   7   5 -14 170.432 14.9450  10
  -7   5  14 213.622 21.7128  27
  -7   5  14 171.189 17.4470  12
   7   5 -14 166.877 16.5014  33
   7   5 -14 167.456 15.7541  31
   7   5 -14 158.928 15.4289  42
   7   5 -13 127.202 14.4039  19
   7   5 -13 146.332 14.4818  10
  -7   5  13 188.393 21.3358  27
  -7   5  13 136.356 16.6012  12
   7   5 -13 139.537 15.6421  33
   7   5 -13 139.680 14.5728  31
   7   5 -13 154.836 14.8510  42
  -7   5  12 598.045 37.2544  12
   7   5 -12 605.991 36.4475  10
  -7   5  12 633.917 38.8632  27
   7   5 -12 647.450 37.1529  33
   7   5 -12 544.754 35.7274  31
   7   5 -12 602.736 35.8910  19
   7   5 -11 39.6661 11.0948  10
  -7   5  11 24.2064 18.0751  27
  -7   5  11 31.1324 14.5686  12
  -7   5  11 36.2140 16.8961  15
   7   5 -11 33.3195 11.2655  33
  -7   5  11 34.2361 25.6407   8
   7   5 -11 21.2024 17.1823   7
   7   5 -11 31.8143 10.2603  19
   7   5 -10 557.393 33.3513  19
  -7   5  10 566.736 35.5707  12
  -7   5  10 572.454 35.8016  15
   7   5 -10 586.032 34.7246  10
  -7   5  10 579.929 36.8905  27
   7   5 -10 514.450 33.7491  33
   7   5 -10 485.989 43.8847   7
  -7   5  10 458.068 51.1258   8
   7   5 -10 545.407 33.1936  44
   7   5  -9 91.2607 12.8777  19
  -7   5   9 88.0922 17.6815  15
  -7   5   9 123.259 17.5141  12
   7   5  -9 126.847 14.6427  10
  -7   5   9 158.307 20.5251  27
  -7   5   9 26.0623 24.7758   8
   7   5  -9 97.0530 20.2216   7
   7   5  -9 124.726 13.5970  33
   7   5  -9 93.5157 12.2560  44
   7   5  -9 93.2347 12.6228  31
   7   5  -8 93.5452 11.8425  19
  -7   5   8 94.3563 16.9349  15
  -7   5   8 114.298 17.4138  12
   7   5  -8 104.609 13.6133  10
  -7   5   8 101.848 19.1904  27
  -7   5   8 94.1315 28.9213   8
   7   5  -8 67.2233 18.9986   7
   7   5  -8 78.0153 11.6956  33
   7   5  -8 65.2195 11.5847  31
   7   5  -8 69.7079 11.0586  44
   7   5  -7 2.47120 10.4334  10
  -7   5   7 6.96870 24.1758   8
   7   5  -7 2.31576 14.6931   7
   7   5  -7 0.65278 8.27175  44
   7   5  -7 23.7401 9.18934  33
   7   5  -7 10.4645 9.90398  31
  -7   5   7 6.80446 13.8682  12
  -7   5   7 6.11710 14.4415  15
  -7   5   6-5.28310 14.8509  12
  -7   5   6-0.65874 14.6126  15
  -7   5   6 9.96554 11.7443  13
  -7   5   6 13.1779 22.1625   8
   7   5  -6 8.95320 15.0576   7
   7   5  -6 0.64850 8.05964  44
  -7   5   6 8.13506 11.7228  34
   7   5  -6 3.53874 7.82474  33
   7   5  -6-0.72920 8.71877  31
   7   5  -6-5.53657 9.97190  19
   7   5  -5-5.64339 9.65989  42
  -7   5   5 9.36710 20.8377   8
   7   5  -5-2.16888 14.4747   7
  -7   5   5 2.05195 11.6427  34
  -7   5   5 10.3915 9.74833  35
   7   5  -5 2.82832 8.41234  31
  -7   5   5-5.73763 13.8185  15
  -7   5   5 12.3683 11.4014  13
   7   5  -4 7.59046 7.94503  16
  -7   5   4-1.27957 11.0079  13
  -7   5   4 4.94079 13.1811  15
   7   5  -4 9.02486 9.56286  10
  -7   5   4 8.30466 15.8047  27
  -7   5   4 6.61544 7.39341  25
   7   5  -4-4.20509 13.4549   7
  -7   5   4 2.92194 19.9667   8
  -7   5   4 5.17432 11.6373  34
  -7   5   4 13.4022 9.59179  35
   7   5  -4-10.8027 9.13960  42
   7   5  -4 2.03679 8.45884  31
   7   5  -3 10.7655 7.84877  16
  -7   5   3 8.65775 14.1326  12
  -7   5   3 8.38064 13.0167  15
  -7   5   3-4.39825 10.7462  13
   7   5  -3 7.26741 9.09764  10
  -7   5   3 3.13353 16.1826  27
   7   5  -3 0.51703 8.83303  28
  -7   5   3 14.8420 7.54104  25
   7   5  -3 2.04022 14.4694   7
  -7   5   3-5.46087 19.2244   8
  -7   5   3 6.27529 11.7206  34
  -7   5   3-0.61151 9.33235  35
   7   5  -3 4.51439 7.84894  31
   7   5  -3 1.29065 8.83956  42
  -7   5   2 60.5228 14.9186  12
  -7   5   2 59.9172 11.9718  13
   7   5  -2 68.7006 9.98142  16
   7   5  -2 59.7801 10.5225  10
  -7   5   2 44.9253 16.5777  27
   7   5  -2 58.2726 9.66674  28
  -7   5   2 65.8839 8.96640  25
   7   5  -2 74.4095 17.1813   7
  -7   5   2 45.6056 20.1324   8
  -7   5   2 54.8308 12.5033  34
  -7   5   2 49.0536 11.0169  35
   7   5  -2 63.1631 10.0786  42
   7   5  -2 57.5406 9.32835  31
   7   5  -1 285.706 19.1253  16
  -7   5   1 279.695 22.2640  12
  -7   5   1 267.073 20.0727  13
   7   5  -1 291.870 19.8503  10
  -7   5   1 227.348 22.4762  27
  -7   5   1 251.123 17.5041  25
   7   5  -1 230.020 26.1405   7
  -7   5   1 228.154 28.9518   8
  -7   5   1 294.164 19.9336  35
  -7   5   1 250.163 20.3427  34
   7   5  -1 283.932 19.0227  42
   7   5  -1 267.270 18.2556  31
   7   5   0 341.392 20.7981  16
  -7   5   0 317.068 23.6627  12
  -7   5   0 287.624 21.2389  13
   7   5   0 315.350 20.9984  10
  -7   5   0 285.932 19.0948  25
  -7   5   0 235.217 29.1554   8
   7   5   0 319.474 28.6330   7
   7   5   0 292.888 20.3316  44
   7   5   0 316.972 20.2104  42
  -7   5   0 281.707 21.5970  34
  -7   5   0 284.674 20.8193  35
  -7   5  -1 17.7959 12.2039  34
  -7   5  -1 10.5421 9.27965  35
  -7   5  -1 16.7840 13.1141  12
  -7   5  -1 10.1496 10.2828  13
   7   5   1 17.7135 9.11455  16
   7   5   1 13.7853 8.80463  10
  -7   5  -1 11.1350 7.28381  25
  -7   5  -1 10.8663 16.2907   7
  -7   5  -1 25.9927 8.97991  20
   7   5   1 28.3404 7.99834  42
   7   5   1 17.1070 7.56803  44
  -7   5  -1 28.4702 10.8690  28
  -7   5  -2 442.321 26.4548  28
  -7   5  -2 383.689 36.0311   7
   7   5   2 415.703 25.4453  16
  -7   5  -2 357.201 27.0021  12
   7   5   2 456.058 26.1498  10
  -7   5  -2 348.834 23.9109  25
  -7   5  -2 386.046 26.4858  34
  -7   5  -2 447.395 24.9861  20
   7   5   2 378.881 25.3632  44
   7   5   2 434.742 24.9896  42
  -7   5  -3 30.2161 11.2402  41
   7   5   3 28.2281 7.88172  42
   7   5   3 20.8908 8.53050  44
  -7   5  -3 8.88413 15.1145   7
  -7   5  -3 31.2712 10.0627  20
   7   5   3 28.9234 10.1420  16
  -7   5  -3 17.1033 12.6304  12
  -7   5  -3 33.4165 11.0920  28
  -7   5  -4 14.9702 10.1393  20
  -7   5  -4 28.9099 11.5917  41
   7   5   4 15.7009 7.13371  42
  -7   5  -4 26.0642 11.1830  28
  -7   5  -4 22.6158 15.3653   7
  -7   5  -5 2051.32 104.755  20
  -7   5  -5 1872.04 116.873   7
  -7   5  -5 2031.95 106.020  41
  -7   5  -5 2068.16 105.588  28
  -7   5  -6 3121.71 161.311  41
  -7   5  -6 3246.92 160.164  20
  -7   5  -6 3023.80 173.028   7
   7   5   6 3161.40 160.916  16
  -7   5  -6 3099.84 160.962  34
  -7   5  -6 3170.34 160.849  28
  -7   5  -7 27.6682 12.1243  41
  -7   5  -7 16.1896 10.8058  20
  -7   5  -7 16.2757 13.5712  34
  -7   5  -7 14.5313 16.3210   7
   7   5   7 23.3304 10.2137  16
  -7   5  -7 16.4738 10.8650  28
  -7   5  -8 13.5013 11.8979  41
  -7   5  -8 1.03843 10.1835  20
  -7   5  -8 23.5347 13.5457  34
  -7   5  -8 4.97881 15.7920   7
  -7   5  -8 2.93534 10.7687  28
   7   5   8 1.27404 9.72344  16
  -7   5  -9 311.154 23.1103  41
  -7   5  -9 330.992 22.0978  20
  -7   5  -9 273.014 31.7026   7
   7   5   9 285.556 21.5189  16
  -7   5  -9 279.386 21.2954  28
  -7   5  -9 312.939 23.7635  34
  -7   5 -10 412.283 38.6427   7
  -7   5 -10 425.004 27.0393  28
  -7   5 -10 420.753 28.9332  34
   7   5  10 431.329 27.5225  16
  -7   5 -11 42.7814 10.8674  28
   7   5  11 37.5652 11.0118  16
  -7   5 -11 49.3271 14.5889  34
  -7   5 -12 1561.59 79.4558  28
  -7   5 -12 1499.47 80.6167  34
   7   5  12 1474.02 80.1172  16
  -7   5 -13 2.98106 9.47745  28
   7   5  13 3.73851 10.1628  16
  -7   5 -13 9.36265 13.6148  34
  -7   5 -13 14.8864 13.4894  41
  -7   5 -14 0.45381 8.47910  28
  -7   5 -14 13.1114 13.3545  34
   7   5  14-2.99557 9.89834  16
  -7   5 -14-9.43965 12.9677  41
  -7   5 -15 43.6790 13.0558  34
   7   5  15 28.5572 9.98544  16
  -7   5 -15 45.2662 13.7855  41
  -7   5 -16 29.6820 12.3471  34
   7   5  16 14.0006 9.29407  16
  -7   5 -16 22.2707 12.5651  41
  -7   5 -17 48.3472 11.8939  34
   7   5  17 46.1713 9.51848  16
  -7   5 -17 61.9559 13.2546  41
  -7   5 -18-3.89308 10.3189  34
  -7   5 -18 5.93500 10.7148  41
   7   5  18 2.42024 7.39625  16
  -7   5 -19 115.723 11.7545  34
  -7   5 -19 122.748 13.1644  41
   7   5  19 115.679 10.2253  16
  -7   5 -20 12.1228 7.13080  34
   7   5  20 0.74193 5.22720  16
  -7   5 -20 18.7703 8.92502  41
  -7  -5 -21 44.4343 5.94003  36
   7   5  21 34.5232 4.62711  16
  -7  -5 -22 3.31797 3.52457  36
   7   5  23 3.24347 2.57667  11
   7   7 -17 91.9768 7.03742  28
   7   7 -17 92.1566 6.51086  20
   7   7 -16 171.987 11.2306  20
  -7   7  15 184.728 11.8872  38
   7   7 -15 227.071 13.4889  20
   7   7 -14 53.9795 8.71999  20
  -7   7  14 55.3763 7.68091  38
   7   7 -14 71.1203 9.35612  28
   7   7 -13 24.2522 8.63486  20
  -7   7  13 47.4622 8.47921  38
   7   7 -13 55.4180 9.56337  28
   7   7 -12 32.1962 9.99755  28
   7   7 -12 55.8514 8.94398  42
  -7   7  12 38.3899 9.59663  38
   7   7 -12 32.5261 7.75469  11
  -7   7  11 288.757 19.9097  38
   7   7 -11 320.313 20.2440  42
   7   7 -11 312.947 20.6937  28
   7   7 -11 295.370 19.1234  11
  -7   7  10 377.308 24.7215  38
   7   7 -10 391.983 22.4991  14
   7   7 -10 415.324 24.1411  11
   7   7 -10 401.890 25.3677  28
   7   7 -10 448.117 25.5098  42
   7   7  -9 131.503 13.5818  42
   7   7  -9 129.307 13.1155  19
  -7   7   9 135.790 15.0915  38
   7   7  -9 148.032 10.8218  14
   7   7  -9 143.371 12.3370  11
  -7   7   9 148.486 18.0569  27
   7   7  -9 134.970 13.8109  28
   7   7  -8 15.8393 9.15453  19
   7   7  -8 28.5239 6.89069  14
   7   7  -8 18.9170 10.4715  42
   7   7  -8 24.5317 8.43908  11
  -7   7   8-10.3152 13.1800  38
   7   7  -8 21.6309 10.0060  28
  -7   7   8 31.7627 15.7115  27
   7   7  -7-2.05702 7.31651  14
   7   7  -7 18.8106 8.26374  11
  -7   7   7 4.27313 13.6565  38
  -7   7   7 19.6788 15.3571  27
   7   7  -7 15.2458 9.30744  28
   7   7  -7 18.7294 9.25568  19
   7   7  -6 55.2129 9.19624  11
   7   7  -6 50.3224 10.0305  19
   7   7  -6 66.4999 10.5868  28
  -7   7   6 70.8522 16.6751  27
   7   7  -6 48.5117 8.83074  14
   7   7  -5 3.39018 7.79609  14
   7   7  -5 8.82741 9.81655  42
   7   7  -5 8.12483 7.66236  44
   7   7  -5 3.71595 8.09480  11
  -7   7   5 2.10797 15.5342  27
   7   7  -5 15.1499 9.04978  19
   7   7  -4 670.143 38.9651  44
   7   7  -4 771.955 40.3366  42
   7   7  -4 661.780 38.6880  14
   7   7  -4 728.016 38.8407  11
  -7   7   4 657.503 41.0843  27
   7   7  -4 691.369 39.6786  19
  -7   7   3 508.470 32.8643  38
   7   7  -3 557.472 32.2523  14
   7   7  -3 556.550 31.4979  11
   7   7  -3 554.607 31.9911  44
   7   7  -3 589.826 32.9141  42
  -7   7   3 527.887 34.2154  27
   7   7  -3 523.805 32.1145  19
  -7   7   2 235.070 20.1878  38
   7   7  -2 249.699 17.5373  44
   7   7  -2 263.468 17.7352  11
   7   7  -2 257.476 18.5144  14
  -7   7   2 255.924 18.7460  34
  -7   7   2 250.033 22.0692  27
   7   7  -2 244.578 18.1512  19
   7   7  -1 19.1645 8.99681  11
   7   7  -1 26.1862 8.30002  44
   7   7  -1 16.6613 9.83071  14
  -7   7   1 23.4731 11.1820  34
  -7   7   1 29.8663 10.1435  35
  -7   7   1 21.2676 15.8076  27
  -7   7   1 26.6169 12.5946  38
   7   7   0 615.837 32.8003  16
   7   7   0 645.944 33.5977  11
   7   7   0 605.562 33.5904  44
   7   7   0 559.519 33.9143  14
  -7   7   0 604.462 33.7278  35
  -7   7   0 566.528 33.7725  34
  -7   7   0 486.751 33.5460  38
  -7   7   0 571.972 32.4190  25
  -7   7   0 555.560 35.5503  27
   7   7   1 95.9732 11.1660  11
   7   7   1 96.7609 10.8320  44
  -7   7  -1 76.3297 13.2133  38
  -7   7  -1 96.8517 13.6414  34
  -7   7  -1 98.1094 12.0931  35
  -7   7  -1 86.6998 10.1514  25
   7   7   1 84.6528 10.0511  16
   7   7   2 220.546 16.7050  11
   7   7   2 244.985 16.6729  44
   7   7   2 260.245 16.2822  16
  -7   7  -2 235.810 17.3508  35
  -7   7  -2 227.189 18.5745  34
  -7   7  -2 211.540 15.4172  25
  -7   7  -2 193.171 17.2480  38
  -7   7  -3 11.5703 11.5107  34
  -7   7  -3 8.11312 9.22644  35
   7   7   3 11.2207 8.50769  11
  -7   7  -3 20.2333 7.35054  25
   7   7   3 13.1071 9.32713  14
   7   7   3 14.2170 8.15245  16
   7   7   3 11.6816 7.73219  44
  -7   7  -4 103.457 14.3914  34
  -7   7  -4 101.633 12.3843  35
   7   7   4 94.2702 11.2146  11
  -7   7  -4 84.3909 9.84924  25
   7   7   4 107.141 10.9826  16
   7   7   4 101.648 11.7187  14
   7   7   4 105.616 11.0908  44
  -7   7  -5 75.6269 13.6027  34
  -7   7  -5 87.8162 11.8862  35
   7   7   5 99.2503 11.3568  11
  -7   7  -5 84.2383 9.51360  25
   7   7   5 94.7254 10.3439  44
   7   7   5 78.8551 10.5328  14
   7   7   5 88.5824 10.5935  16
   7   7   6 442.191 25.0222  14
  -7   7  -6 408.065 25.9398  35
  -7   7  -6 412.144 27.1733  34
   7   7   6 414.023 25.5975  11
  -7   7  -6 387.462 24.1351  25
   7   7   6 401.375 24.9897  16
   7   7   6 467.001 25.6379  44
  -7   7  -7 84.1653 14.1875  34
  -7   7  -7 82.6848 11.8278  35
   7   7   7 76.1381 10.4671  11
  -7   7  -7 62.4644 8.79070  25
   7   7   7 75.2190 9.59741  44
   7   7   7 66.7167 8.79857  14
   7   7   7 86.5245 10.2956  16
  -7   7  -8 1096.44 58.4798  35
   7   7   8 1102.41 57.9752  11
  -7   7  -8 1024.61 56.6758  25
   7   7   8 1142.63 57.7262  16
   7   7   8 1112.71 57.8948  44
  -7   7  -9 28.0300 6.78808  25
   7   7   9 31.1225 9.05745  11
  -7   7  -9 14.7055 9.43677  35
   7   7   9 28.0201 7.49998  44
  -7   7 -10 101.032 9.31021  25
   7   7  10 119.204 11.1348  11
  -7   7 -10 106.148 12.2562  35
  -7   7 -11 0.27688 5.73019  25
   7   7  11 5.55927 7.34370  11
  -7   7 -11 0.40095 11.3122  34
  -7   7 -11 4.99578 8.71064  35
  -7   7 -12 106.231 8.68606  25
   7   7  12 104.587 10.2086  11
  -7   7 -12 110.245 11.4003  35
  -7   7 -12 124.776 13.2297  34
  -7   7 -13 159.323 11.2903  25
   7   7  13 189.759 13.0037  11
   7   7  13 200.994 12.8404  16
  -7   7 -13 218.501 14.9151  34
  -7   7 -13 206.324 13.9763  35
   7   7  14 612.997 27.0556  16
  -7   7 -14 567.497 27.7006  35
  -7   7 -14 622.650 28.1104  34
   7   7  14 533.180 27.1842  11
   7   7  15 24.2977 5.04169  16
  -7   7 -15 23.8901 7.15683  34
  -7   7 -15 21.4722 5.99757  35
   7   7  15 17.1253 5.08652  11
   7   7  16 128.907 7.77713  16
  -7   7 -16 149.622 8.89705  34
  -7   7 -16 145.263 8.57751  35
   8   0 -28 295.978 17.5060   4
   8   0 -28 315.129 17.5418   5
   8   0 -27 11.6642 7.89898   5
  -8   0  27 1.67345 7.37567  24
   8   0 -27 17.5814 8.07597   4
   8   0 -27-0.28984 5.73699  22
   8   0 -26-7.61193 9.69885   5
  -8   0  26-0.73796 9.03802  24
   8   0 -26 5.83371 10.0567   4
   8   0 -26 10.4108 7.27251  22
   8   0 -25 22.1870 11.1162   5
  -8   0  25-3.15255 10.2323  24
   8   0 -25-9.21503 10.7883   4
   8   0 -25 13.5736 8.45791  22
   8   0 -24 448.240 26.7303  33
   8   0 -24 444.307 30.2966   3
   8   0 -24 488.861 28.8668  22
   8   0 -24 505.188 30.9372   4
   8   0 -24 502.858 30.8116   5
  -8   0  24 512.458 30.0092  24
   8   0 -23-5.09241 7.09520  33
   8   0 -23-13.2886 13.0813   4
  -8   0  23 4.60594 12.0123  17
   8   0 -23 10.8372 9.89458  22
  -8   0  23 1.76651 12.9661  24
   8   0 -23 3.51219 12.6292   5
   8   0 -23 4.06845 11.6424   3
   8   0 -22 1045.88 55.7464  22
   8   0 -22 1020.66 57.7895   3
  -8   0  22 1011.36 55.9966  17
   8   0 -22 966.720 57.1665   5
  -8   0  22 1015.27 56.4142  24
   8   0 -22 1020.84 57.4586   4
  -8   0  21 3.92510 12.4226  17
   8   0 -21 7.27115 12.3733   3
   8   0 -21-2.73533 9.98826  22
   8   0 -21-4.84246 13.5604   5
   8   0 -21-0.80213 14.1628   4
   8   0 -20 1213.17 59.7521  22
   8   0 -20 962.375 60.5127   5
   8   0 -20 1066.64 61.4743   3
   8   0 -20 1082.61 61.0583   4
  -8   0  20 1045.42 59.4123  17
   8   0 -19-4.11113 23.1130   2
   8   0 -19 4.52899 10.6293  39
  -8   0  19 16.3149 18.5808   8
   8   0 -19 0.93018 12.8103   3
  -8   0  19 1.34089 12.4760  17
  -8   0  19-9.91329 18.9954   9
   8   0 -19 5.67247 10.2349  22
  -8   0  18 613.868 48.7908   8
  -8   0  18 576.435 34.5794  17
   8   0 -18 529.249 36.2924   3
  -8   0  18 574.942 50.2897   9
   8   0 -18 510.795 53.7603   1
   8   0 -18 528.110 34.0208  39
  -8   0  17 5.10629 11.8770  17
   8   0 -17-7.90788 23.6961   2
   8   0 -17 3.74602 25.9878   1
  -8   0  17 2.67797 18.0152   8
   8   0 -17 6.79114 10.5615  32
   8   0 -17-7.39075 9.16363  39
  -8   0  17-18.6628 21.0901   9
   8   0 -17 19.4225 13.3851   3
   8   0 -16 258.864 20.0053  32
   8   0 -16 299.656 39.3375   2
   8   0 -16 266.874 23.4703   3
  -8   0  16 295.838 35.0837   9
  -8   0  16 312.733 21.3320  17
   8   0 -16 282.954 39.5801   1
   8   0 -16 282.357 20.6881  39
   8   0 -15-3.39079 20.9218   1
  -8   0  15-2.78634 17.0293   9
   8   0 -15-3.43420 9.44524  32
   8   0 -15-2.73533 8.65492  39
   8   0 -15 12.0699 10.9330   3
   8   0 -15-3.62086 21.0388   2
   8   0 -14 6089.90 332.025   2
   8   0 -14 6175.94 312.867   3
  -8   0  14 6426.03 326.874   9
   8   0 -14 6192.57 331.270   1
   8   0 -13 4.26074 10.4783   3
  -8   0  13 9.69595 17.3120   9
   8   0 -13 11.9020 21.1003   1
   8   0 -13-6.42936 17.4469   2
   8   0 -12 2491.02 143.803   2
   8   0 -12 2451.50 127.230   3
  -8   0  12 2498.42 138.625   9
   8   0 -12 2433.25 142.702   1
   8   0 -11 11.2246 9.53065   3
  -8   0  11-6.27038 14.6096   9
   8   0 -11 7.70653 18.7303   1
   8   0 -11-2.80286 17.2956   2
   8   0 -10 1031.34 71.9111   2
   8   0 -10 1087.14 57.9104   3
  -8   0  10 1068.07 67.5378   9
   8   0 -10 1055.82 70.6697   1
   8   0  -9 4.90368 8.83991   3
   8   0  -9-4.50160 17.3822   1
   8   0  -9 9.77865 15.2288   2
  -8   0   9 16.2567 14.7668   9
   8   0  -8 375.475 36.2729   2
   8   0  -8 429.965 25.6822   3
  -8   0   8 417.399 33.6767   9
   8   0  -8 367.776 35.6141   1
   8   0  -7 12.9201 15.3938   2
   8   0  -7 17.6694 17.4654   1
  -8   0   7 12.6798 13.8478   9
   8   0  -6 3645.54 189.760   1
   8   0  -6 3366.89 189.935   2
  -8   0   6 3607.38 187.032   9
   8   0  -5-1.93665 15.8305   2
   8   0  -5 3.56392 17.2874   1
  -8   0   5 10.1114 13.9067   9
   8   0  -4 2327.53 125.985   1
   8   0  -4 2168.45 126.048   2
  -8   0   4 2327.06 123.703   9
  -8   0   3-1.36390 13.2306   9
   8   0  -3 3.34666 15.6004   1
   8   0  -2 3675.25 194.052   1
   8   0  -1 14.8593 15.9101   1
   8   0   0 16529.3 829.537   1
   8   0   1-10.4620 17.9859   1
   8   0   2 411.598 34.0582   1
  -8   0  -2 359.509 29.4726   2
   8   0   3 22.9727 18.3625   1
  -8   0  -3 1.48210 13.8821   2
   8   0   4 1114.77 73.8649   1
  -8   0  -4 1243.80 71.6150   2
   8   0   5 15.0204 17.7359   1
  -8   0  -5 9.99723 15.3519   2
  -8   0  -6 1034.07 64.9067   2
   8   0   7 9.81125 9.21489   3
  -8   0  -7-1.86956 14.2643   2
   8   0   8 33.1785 10.3493   3
  -8   0  -8 42.1126 17.9915   2
   8   0   9 9.34219 9.36760   3
  -8   0  -9 8.63434 15.3133   2
   8   0  10 216.919 18.2870   3
  -8   0 -10 218.854 27.8810   2
   8   0  11-1.66776 10.1690   3
  -8   0 -11-5.03823 17.7355   2
   8   0  12 105.731 14.5963   3
  -8   0 -12 124.789 23.5211   2
   8   0  13 1.88258 11.0891   3
  -8   0 -13 32.0451 20.8077   2
  -8   0 -13 2.84682 19.0018   1
  -8   0 -14 341.365 37.0141   1
  -8   0 -14 307.706 24.4009   5
   8   0  14 340.788 25.4983   3
  -8   0 -14 336.365 38.4850   2
   8   0  14 362.560 24.7291  18
  -8   0 -14 333.341 24.4571   4
  -8   0 -15-5.66052 9.03133  22
  -8   0 -15 9.70856 21.2460   1
   8   0  15 0.65394 13.8787  18
   8   0  15-3.13573 12.0824   3
  -8   0 -15-6.61678 20.7953   2
  -8   0 -15-1.48140 12.4457   5
  -8   0 -15-0.73542 12.4821   4
  -8   0 -16 109.434 13.3888  22
  -8   0 -16 130.336 28.3058   1
   8   0  16 119.267 18.2482  18
   8   0  16 138.623 17.5442   3
  -8   0 -16 111.475 28.7312   2
  -8   0 -16 104.758 16.2368   5
  -8   0 -16 106.327 16.8596   4
  -8   0 -17-4.79639 9.78815  22
  -8   0 -17 25.2978 23.9233   2
  -8   0 -17 7.16352 21.8913   1
   8   0  17 13.6218 14.8227  18
   8   0  17 4.49384 12.3428   3
  -8   0 -17 12.0486 14.5225   5
  -8   0 -17-6.36763 13.5100   4
  -8   0 -18 2743.25 164.009   2
  -8   0 -18 2764.82 143.575   5
  -8   0 -18 2603.64 141.908  22
   8   0  18 2815.70 143.012  18
  -8   0 -18 2887.74 143.828   4
  -8   0 -18 2972.30 165.985   1
  -8   0 -19 5.58570 10.4539  22
  -8   0 -19 0.78673 10.8146  26
  -8   0 -19 0.81335 14.0946   4
  -8   0 -19 5.74453 14.2381   5
  -8   0 -20 244.778 19.5938  22
  -8   0 -20 271.690 20.5515  26
  -8   0 -20 224.884 22.0892   5
  -8   0 -20 264.726 22.5380   4
  -8   0 -21-1.29116 10.0298  22
  -8   0 -21 0.72514 10.1735  26
  -8   0 -21 8.43465 14.6622   5
  -8   0 -21 1.51594 13.8381   4
  -8   0 -22 130.709 16.9301   4
  -8   0 -22 135.761 17.6041   5
  -8   0 -22 139.458 14.0624  22
  -8   0 -22 146.266 14.5412  26
  -8   0 -22 144.722 13.4125  36
  -8   0 -23-3.36443 7.55534  36
  -8   0 -23 3.82477 13.7850   5
  -8   0 -23 1.57706 8.80998  22
  -8   0 -23-11.9718 13.5206   4
  -8   0 -23 7.05059 9.05981  26
  -8   0 -24 1360.48 71.5069   4
  -8   0 -24 1275.64 70.0359  22
  -8   0 -24 1326.48 70.5058  26
  -8   0 -24 1459.54 71.8423   5
  -8   0 -25-4.51531 10.1041   5
  -8   0 -25-5.91534 6.55072  26
  -8   0 -25 3.17482 6.87752  22
  -8   0 -25-4.02490 9.92089   4
  -8   0 -26 4.78164 7.95664   4
  -8   0 -26 9.65216 8.00383   5
  -8   0 -27 1.12425 5.84469   4
  -8   0 -27-6.57584 5.74174   5
  -8  -2  27 15.7248 5.81511  18
   8  -2 -27 15.6811 4.70849  22
   8  -2 -26 58.2437 9.17831   4
   8   2 -26 55.0766 5.52365  33
   8  -2 -26 68.7127 7.77063  22
  -8  -2  26 74.4020 9.16169  18
   8  -2 -26 60.3881 8.78590   5
  -8  -2  26 45.7650 7.23669  24
   8  -2 -25 70.3735 10.8455   3
   8   2 -25 94.8897 8.87404  33
   8  -2 -25 105.648 12.3197   4
   8  -2 -25 104.930 12.1238   5
   8  -2 -25 104.034 10.3147  22
  -8  -2  25 100.713 10.1258  24
  -8   2  25 105.266 11.9489  24
   8   2 -24 666.310 38.3590   5
   8  -2 -24 722.297 38.9086   5
   8   2 -24 683.025 36.9445  33
  -8   2  24 730.537 38.2025  24
  -8  -2  24 695.145 37.1415  24
   8  -2 -24 735.280 39.0557   4
   8   2 -24 661.839 38.1787   4
   8  -2 -24 690.705 37.4982  22
   8  -2 -24 589.550 37.9237   3
   8   2 -24 544.325 37.6445   3
   8  -2 -23 106.209 12.1634  22
  -8  -2  23 107.107 12.6196  24
   8   2 -23 89.9843 13.7429   4
   8  -2 -23 91.5882 14.6242   4
   8   2 -23 99.1552 11.1661  33
   8  -2 -23 107.048 13.3154   3
   8   2 -23 86.3121 12.7831   3
  -8  -2  23 83.2536 12.1646  17
   8  -2 -23 105.292 14.9724   5
   8   2 -23 110.111 14.0686   5
  -8   2  23 107.701 13.8114  24
   8  -2 -22 14.7949 10.4764  22
   8   2 -22 10.1184 10.3626   3
   8  -2 -22-9.80244 10.4654   3
   8   2 -22-3.97251 11.5030   4
   8  -2 -22-3.49539 12.4169   4
  -8  -2  22-3.61187 10.4715  17
   8   2 -22 13.3604 9.41018  33
   8  -2 -22 21.0323 12.5653   5
   8   2 -22 2.65586 11.6041   5
  -8   2  22 13.3336 12.5775  24
   8  -2 -21 722.605 41.3403  22
   8   2 -21 650.107 42.0323   3
   8  -2 -21 672.392 42.5081   3
  -8  -2  21 698.881 40.8683  17
  -8   2  21 717.187 41.6719  17
   8   2 -21 776.856 41.7118  33
   8   2 -21 701.815 42.3418   5
   8  -2 -21 787.790 43.5327   5
   8  -2 -21 747.940 43.2365   4
   8   2 -21 703.923 42.2988   4
  -8   2  21 743.330 42.0292  24
   8   2 -20 499.248 31.6870  22
   8   2 -20 522.765 34.3155   3
   8  -2 -20 530.244 34.8200   3
  -8   2  20 558.499 33.6079  17
  -8  -2  20 519.962 32.9012  17
   8   2 -20 593.978 33.7213  33
   8   2 -20 567.217 34.9344   5
   8  -2 -20 562.408 35.8877   5
   8  -2 -20 564.788 35.8753   4
   8   2 -20 562.477 34.9370   4
  -8   2  20 557.953 33.9735  24
  -8   2  19 249.082 20.6668  24
   8  -2 -19 248.226 21.0464   3
   8   2 -19 243.725 20.2883   3
   8  -2 -19 229.239 21.7599   4
   8   2 -19 227.039 20.9365   4
   8  -2 -19 226.778 21.6794   5
   8   2 -19 250.802 21.2854   5
   8   2 -19 233.338 17.5410  22
   8   2 -19 240.212 18.5614  21
  -8   2  19 227.951 19.7834  17
  -8  -2  19 244.771 19.7346  17
  -8   2  18 24.3240 20.1338   8
   8   2 -18 60.6429 13.0203   3
   8  -2 -18 77.3720 14.2855   3
  -8  -2  18 45.1920 20.2761   9
  -8   2  18 55.7433 19.9902   9
  -8   2  18 61.5176 13.0802  24
   8   2 -18 38.5587 11.5034  21
   8   2 -18 50.4174 9.94509  22
  -8   2  18 46.5741 13.2751  17
  -8  -2  18 53.7780 12.5471  17
   8  -2 -18 74.3567 29.2015   2
   8   2 -18 77.8192 27.1213   2
   8  -2 -18 97.8631 28.4763   1
   8   2 -18 49.7372 24.6029   1
   8  -2 -18 37.7249 14.8655   4
   8   2 -18 62.3825 14.0143   4
   8   2 -18 63.7243 13.9539   5
   8  -2 -18 36.3685 14.5764   5
   8  -2 -17 147.152 16.4568   3
   8   2 -17 102.582 15.0730   3
  -8   2  17 97.0607 23.9005   9
  -8  -2  17 164.035 28.5590   9
  -8   2  17 115.144 14.6701  17
  -8  -2  17 81.2213 13.9477  17
   8  -2 -17 99.1003 12.1629  32
  -8   2  17 102.565 25.3728   8
   8   2 -17 108.113 11.3138  31
   8   2 -17 109.011 11.5974  22
   8   2 -17 104.707 13.8291  21
   8   2 -17 149.900 30.3437   2
   8  -2 -17 155.116 32.1675   2
   8  -2 -17 114.938 29.1364   1
   8   2 -17 134.811 28.7672   1
   8   2 -16 11.1843 11.4909   3
   8  -2 -16-6.79657 12.2623   3
  -8  -2  16 6.08480 18.5945   9
  -8   2  16 11.7120 17.3715   9
  -8   2  16 4.18596 11.6132  17
  -8  -2  16-7.69409 10.9099  17
   8  -2 -16 6.07413 9.43837  32
   8  -2 -16-28.7597 27.9252   1
   8   2 -16 3.34798 23.2265   1
  -8   2  16 2.94888 19.8378   8
   8  -2 -16 7.97329 23.6521   2
   8   2 -16-3.75297 21.8066   2
   8   2 -16 2.13172 7.59903  22
   8   2 -16-2.33097 11.4456  21
   8   2 -16 4.94262 7.57068  31
   8   2 -15 71.7820 12.8579  21
  -8   2  15 56.7785 11.7521  17
  -8  -2  15 62.7777 12.2930  17
   8  -2 -15 65.8789 11.0376  32
   8  -2 -15 71.8145 13.7624   3
   8   2 -15 72.2558 13.1879   3
  -8   2  15 71.3207 23.5613   8
   8  -2 -15 72.2228 24.9635   1
   8   2 -15 54.5190 24.5453   1
   8  -2 -15 57.5975 25.8476   2
   8   2 -15 126.495 28.4425   2
  -8  -2  15 84.0456 23.2889   9
  -8   2  15 78.1606 21.6892   9
   8   2 -14 1109.27 63.3615  30
  -8   2  14 1248.79 80.0747   8
   8  -2 -14 1099.90 81.4280   1
   8   2 -14 1193.82 81.1484   1
  -8  -2  14 1311.72 80.9630   9
  -8   2  14 1285.36 79.1896   9
  -8  -2  14 1245.41 63.9033  17
  -8   2  14 1159.92 63.4222  17
   8   2 -14 1128.93 64.1591  11
  -8   2  14 1175.24 64.4424  15
   8  -2 -14 1151.57 65.2932   3
   8   2 -14 1228.56 65.3973   3
   8   2 -14 1213.94 65.2154  39
   8   2 -14 1270.77 64.4115  21
   8  -2 -14 1344.87 88.1497   2
   8   2 -14 1282.90 84.8618   2
   8  -2 -13 649.128 40.5839   3
   8   2 -13 743.519 41.0068   3
  -8  -2  13 801.068 55.3583   9
  -8   2  13 717.913 53.3408   9
   8  -2 -13 650.226 55.0727   1
   8   2 -13 649.388 54.6259   1
  -8   2  13 783.925 55.4782   8
   8  -2 -13 714.171 59.4580   2
   8   2 -13 639.169 56.0684   2
   8  -2 -12 11.7167 10.3825   3
   8   2 -12 15.0315 10.0218   3
   8  -2 -12 39.5590 20.5640   2
   8   2 -12 27.9086 18.9873   2
  -8   2  12 67.8953 21.4500   8
   8  -2 -12 28.4609 21.0606   1
   8   2 -12 24.5097 18.9280   1
  -8  -2  12 23.9963 16.6873   9
  -8   2  12 32.3934 16.9091   9
   8  -2 -11 1131.31 59.6525   3
   8   2 -11 1027.26 58.9794   3
   8  -2 -11 1114.17 76.8010   2
   8   2 -11 1041.97 74.1105   2
  -8   2  11 1086.19 73.1248   8
  -8  -2  11 1195.62 71.9696   9
  -8   2  11 1122.33 70.5855   9
   8  -2 -11 1112.33 74.0140   1
   8   2 -11 1094.28 73.1571   1
  -8  -2  10 2360.85 130.958   9
  -8   2  10 2338.29 130.049   9
   8   2 -10 2317.96 119.557   3
   8  -2 -10 2309.20 119.730   3
   8  -2 -10 2499.90 137.569   2
   8   2 -10 2399.76 135.524   2
   8   2 -10 2205.85 132.152   1
   8  -2 -10 2261.71 132.840   1
  -8   2   9 219.785 24.2951   9
  -8  -2   9 228.434 25.4194   9
   8  -2  -9 176.305 26.8490   1
   8   2  -9 223.062 27.0070   1
   8  -2  -9 197.949 16.1898   3
   8   2  -9 184.601 15.5290   3
   8   2  -9 192.571 27.6808   2
   8  -2  -9 253.974 30.7397   2
   8   2  -8 82.0726 20.2755   2
   8  -2  -8 94.9641 22.1549   2
   8  -2  -8 63.3623 20.0428   1
   8   2  -8 83.1594 19.6648   1
  -8  -2   8 117.118 19.1429   9
  -8   2   8 82.6372 17.1174   9
   8  -2  -8 77.0128 10.7446   3
   8   2  -8 89.8055 10.9127   3
   8  -2  -7 281.714 19.7126   3
   8   2  -7 304.674 20.0109   3
   8   2  -7 323.099 31.8256   2
   8  -2  -7 297.288 32.1761   2
   8   2  -7 315.574 30.9196   1
   8  -2  -7 278.036 30.2644   1
  -8   2   7 320.385 31.7039   8
  -8   2   7 264.450 26.6376   9
  -8  -2   7 346.246 29.0098   9
   8   2  -6 3020.61 166.738   2
   8  -2  -6 3222.88 169.000   2
   8  -2  -6 2992.69 165.586   1
   8   2  -6 3226.51 166.241   1
  -8   2   6 3161.81 165.719   8
   8   2  -6 2835.90 158.695   7
  -8   2   6 2975.53 162.201   9
  -8  -2   6 3172.29 163.255   9
   8   2  -5 2311.76 129.309   2
   8  -2  -5 2290.33 130.813   2
   8  -2  -5 2262.06 128.772   1
   8   2  -5 2437.76 129.003   1
  -8   2   5 2444.06 128.508   8
   8   2  -5 2074.87 121.258   7
  -8   2   5 2278.23 125.245   9
  -8  -2   5 2594.50 126.982   9
   8   2  -4 345.661 32.9701   2
   8  -2  -4 346.653 34.6447   2
   8  -2  -4 381.206 34.4564   1
   8   2  -4 410.396 34.0097   1
  -8   2   4 466.517 34.0534   8
   8   2  -4 345.612 25.6773   7
  -8   2   4 403.626 30.4971   9
  -8  -2   4 414.284 31.2970   9
   8   2  -3 761.970 52.0144   2
   8  -2  -3 721.071 53.5567   2
  -8   2   3 749.193 49.0634   9
  -8  -2   3 815.872 49.8487   9
   8  -2  -3 727.404 51.9364   1
   8   2  -3 839.116 52.6761   1
  -8   2   3 900.721 52.1700   8
   8   2  -3 717.517 43.2723   7
   8  -2  -2 139.288 23.0361   1
   8   2  -2 147.050 22.3791   1
   8   2  -2 156.436 13.2496   7
  -8   2   2 160.788 19.2102   9
  -8  -2   2 144.226 19.2169   9
  -8   2   2 159.921 20.2203   8
   8  -2  -1 1175.80 73.9454   1
   8   2  -1 1263.92 73.5254   1
   8   2  -1 1150.17 62.8583   7
  -8   2   1 1282.88 69.6594   8
   8  -2   0 827.488 58.7107   1
   8   2   0 996.218 59.2836   1
  -8   2   0 866.416 52.9662   8
   8  -2   1 130.048 22.2701   1
   8   2   1 83.0733 19.1647   1
  -8   2  -1 85.8401 11.1833   7
  -8   2  -1 80.6076 13.3886   8
   8  -2   2 1830.91 108.169   1
   8   2   2 1979.97 108.169   1
  -8   2  -2 1912.44 98.3154   7
  -8   2  -2 1807.11 98.9786   8
   8  -2   3 568.422 44.6108   1
   8   2   3 571.065 43.6339   1
  -8   2  -3 537.900 33.9725   8
  -8   2  -3 628.581 35.3155   7
   8  -2   4 4711.10 271.740   1
   8   2   4 4945.50 272.043   1
  -8   2  -4 5669.07 269.956   2
  -8  -2  -4 5745.27 268.904   2
  -8   2  -4 4992.65 262.781   7
  -8  -2  -5 2568.21 128.682   2
  -8   2  -5 2285.26 128.505   2
  -8   2  -5 2255.46 122.739   7
  -8   2  -6 10.3278 8.94361   7
  -8  -2  -6 11.9310 13.8668   2
  -8   2  -6 12.6448 14.6952   2
   8  -2   7 87.0249 11.2466   3
   8   2   7 82.6644 11.3981   3
  -8   2  -7 86.3739 13.7533   7
  -8  -2  -7 119.480 19.5813   2
  -8   2  -7 93.4535 19.8091   2
   8   2   8 594.644 33.8498   3
   8  -2   8 505.895 33.0581   3
  -8   2  -8 475.445 36.4805   7
  -8   2  -8 660.374 45.4971   2
  -8  -2  -8 740.856 45.1956   2
   8   2   9 3244.46 165.026   3
   8  -2   9 2985.35 164.440   3
  -8   2  -9 3190.33 169.555   7
  -8  -2  -9 3690.21 177.073   2
  -8   2  -9 3607.07 177.914   2
   8  -2  10 4597.07 243.334   3
   8   2  10 4822.22 243.748   3
  -8   2 -10 4635.46 248.797   7
  -8  -2 -10 5416.15 256.693   2
  -8   2 -10 5222.16 257.437   2
   8  -2  11 908.099 54.1947   3
   8   2  11 943.031 54.4793   3
  -8   2 -11 1044.21 67.5804   1
  -8  -2 -11 1065.49 67.0426   2
  -8   2 -11 866.731 65.5065   2
  -8  -2 -11 1188.56 68.8882   1
   8   2  12 1141.56 63.4298   3
   8  -2  12 1072.43 63.0054   3
  -8   2 -12 1221.43 78.2215   2
  -8   2 -12 1231.43 77.3934   1
  -8  -2 -12 1153.33 76.1517   1
  -8  -2 -12 1146.76 75.5494   2
  -8   2 -13-4.80390 9.69917  22
   8   2  13 1.20162 12.7719  18
  -8  -2 -13-1.26395 10.6734   4
  -8   2 -13-18.7046 11.9713   4
  -8   2 -13-8.53931 18.3735   1
  -8  -2 -13 19.9755 18.2605   1
   8   2  13-7.46260 11.2099   3
   8  -2  13-11.6538 10.7728   3
  -8  -2 -13 1.27740 10.7870   5
  -8   2 -13 8.10231 11.7287   5
  -8  -2 -13 2.82970 19.4844   2
  -8   2 -13 17.9528 20.4461   2
  -8   2 -14 444.646 29.0654  22
   8  -2  14 447.581 29.5843  18
   8   2  14 455.351 29.6358  18
  -8  -2 -14 499.441 45.3147   2
  -8   2 -14 502.093 47.6373   2
  -8   2 -14 451.659 27.5977  36
   8   2  14 476.948 31.4626   3
   8  -2  14 432.237 30.6826   3
  -8   2 -14 436.972 30.0021   5
  -8  -2 -14 439.432 29.5652   5
  -8   2 -14 471.796 45.6373   1
  -8  -2 -14 506.827 46.2618   1
  -8   2 -14 455.460 28.2079  26
  -8   2 -14 472.540 30.3711   4
  -8  -2 -14 427.472 29.4869   4
  -8   2 -15 1718.26 89.5821  26
  -8   2 -15 1749.61 108.618   1
  -8  -2 -15 1866.92 109.400   1
  -8  -2 -15 1743.45 90.3879   5
  -8   2 -15 1714.43 90.5577   5
  -8   2 -15 1721.00 90.4582  22
   8  -2  15 1644.67 89.9280  18
   8   2  15 1621.03 89.8201  18
  -8   2 -15 1571.95 88.8253  41
  -8   2 -15 1580.80 88.8126  36
   8  -2  15 1800.02 92.5958   3
   8   2  15 1948.71 93.4342   3
  -8  -2 -15 1955.85 110.987   2
  -8   2 -15 1890.91 110.921   2
  -8  -2 -15 1748.33 90.4215   4
  -8   2 -15 1725.05 90.6853   4
  -8   2 -16 491.484 32.3629  22
   8  -2  16 546.982 33.7155  18
   8   2  16 477.398 32.4317  18
  -8   2 -16 509.335 30.4951  36
  -8   2 -16 534.015 50.3392   2
  -8  -2 -16 521.664 49.2643   2
  -8  -2 -16 497.716 32.6666   5
  -8   2 -16 578.910 33.8689   5
  -8   2 -16 471.663 30.7392  41
  -8   2 -16 524.399 31.2722  26
  -8  -2 -16 506.767 49.0474   1
  -8   2 -16 503.462 48.8937   1
  -8  -2 -16 528.045 33.0067   4
  -8   2 -16 491.414 33.0056   4
  -8  -2 -17 162.497 30.6335   1
  -8   2 -17 171.361 31.4753   1
  -8   2 -17 197.542 19.0756   5
  -8   2 -17 141.619 13.6881  36
  -8  -2 -17 160.910 17.9241   4
  -8   2 -17 152.753 18.2307   4
  -8  -2 -17 152.910 31.0907   2
  -8   2 -17 110.092 30.5336   2
  -8   2 -17 187.067 17.3010  22
   8   2  17 166.518 18.6250  18
   8  -2  17 194.007 20.0810  18
  -8  -2 -17 166.554 18.1729   5
  -8   2 -17 149.581 14.9511  26
  -8   2 -17 145.415 15.1409  41
  -8   2 -18 2991.02 161.885  41
  -8   2 -18 3230.18 163.882  22
   8   2  18 3075.57 162.892  18
   8  -2  18 3278.27 163.567  18
  -8  -2 -18 3253.36 163.848   4
  -8   2 -18 3381.40 164.241   4
  -8  -2 -18 3286.33 163.954   5
  -8   2 -18 3270.36 164.143   5
  -8   2 -18 3089.66 162.576  26
  -8   2 -19 349.336 23.7885  41
  -8   2 -19 396.732 26.2946  22
   8   2  19 346.734 26.1907  18
   8  -2  19 401.671 27.4772  18
  -8  -2 -19 367.402 26.6204   4
  -8   2 -19 385.365 27.0180   4
  -8   2 -19 339.279 23.6649  26
  -8  -2 -19 381.374 26.9352   5
  -8   2 -19 393.917 27.2911   5
  -8   2 -20 11.7008 8.79877  41
   8  -2  20 16.1632 14.6575  18
  -8  -2 -20 19.4641 13.0041   4
  -8   2 -20 12.7756 12.7478   4
  -8   2 -20 23.9840 8.40007  26
  -8   2 -20 16.1007 12.0270  22
  -8   2 -20 16.5245 13.1030   5
  -8  -2 -20 22.5082 13.2249   5
   8  -2  21 966.348 51.4461  18
  -8  -2 -21 837.430 50.6759  26
  -8   2 -21 905.709 51.0527  22
  -8   2 -21 899.696 51.2593   5
  -8  -2 -21 907.868 51.3374   5
  -8  -2 -21 934.384 51.3963   4
  -8   2 -21 937.997 51.4108   4
  -8  -2 -22 22.5678 9.89155  26
  -8  -2 -22 9.31691 11.9311   4
  -8   2 -22 20.9260 11.5794   4
   8  -2  22 15.0890 13.2138  18
  -8   2 -22 25.2824 11.8173   5
  -8  -2 -22 20.0136 12.1627   5
  -8   2 -22 14.0649 11.3446  22
  -8  -2 -23-2.67974 8.33925  26
   8  -2  23 13.5300 11.9615  18
  -8  -2 -23 0.50289 10.6729   4
  -8   2 -23 3.46934 10.2640   4
  -8  -2 -23 9.13837 10.5753   5
  -8   2 -23-1.50224 10.5253   5
  -8   2 -23-2.65415 9.71247  22
  -8  -2 -24 427.426 25.6259   3
  -8  -2 -24 441.255 25.7524   5
  -8  -2 -24 460.596 25.7558   4
  -8  -2 -24 412.259 24.7940  36
   8  -2  24 407.349 25.7050  18
  -8  -2 -24 387.535 24.9157  26
  -8  -2 -25 42.0614 6.92747  36
  -8  -2 -25 32.6695 8.04276   4
  -8  -2 -25 46.5517 7.39190  26
  -8  -2 -25 50.3460 8.43933   5
  -8  -2 -26 15.6856 5.01404   4
  -8  -2 -26 20.2960 4.41643  36
  -8  -2 -26 18.5170 5.09324  26
  -8  -2 -26 8.52478 4.88873   5
   8   4 -25 7.40241 4.56138  34
   8  -4 -24 128.834 9.35218  22
  -8  -4  24 139.476 11.5375  18
   8  -4 -23 1311.62 65.7916  22
   8   4 -23 1314.74 66.3829  33
   8   4 -23 1203.12 65.4420  28
  -8  -4  23 1318.53 66.1786  18
   8   4 -22 156.240 12.8537  33
   8   4 -22 157.689 12.5751  28
   8  -4 -22 155.522 12.3440  22
   8   4 -21 9.82652 8.56554  33
   8  -4 -21 6.75700 8.08208  22
   8   4 -20 300.641 21.0577  33
   8   4 -20 305.304 18.6857  42
   8  -4 -20 300.320 20.4744  22
   8   4 -19 106.382 13.1559  33
   8   4 -18 57.7907 10.1445  31
   8   4 -17 241.642 16.5188  19
   8   4 -17 215.503 17.1821  31
   8   4 -17 203.041 16.3254  10
  -8   4  16 126.348 18.0949  27
   8   4 -16 106.920 12.4963  10
   8   4 -16 112.066 13.8222  11
   8   4 -16 111.187 11.9836  19
  -8   4  16 115.174 14.5494  12
   8   4 -16 134.577 13.3071  31
   8   4 -15 135.588 13.9725  31
  -8   4  15 146.734 19.3088  27
   8   4 -15 146.512 13.8831  19
   8   4 -15 135.750 14.2686  11
  -8   4  15 160.742 16.5229  12
   8   4 -15 138.961 15.4033  33
   8   4 -14 469.229 29.8742  31
   8   4 -14 369.138 40.1753   7
  -8   4  14 518.034 48.3806   8
  -8   4  14 471.600 32.0475  27
   8   4 -14 495.714 29.4944  19
   8   4 -14 475.185 29.6188  11
  -8   4  14 466.500 30.4431  12
   8   4 -14 518.490 31.2128  33
   8   4 -13 232.042 18.4919  31
   8   4 -13 200.063 28.1354   7
  -8   4  13 240.400 22.5712  27
   8   4 -13 241.291 18.3044  19
   8   4 -13 234.396 19.2607  33
  -8   4  13 225.812 19.9142  12
   8   4 -13 221.293 18.3151  11
  -8   4  13 259.569 23.1024  15
   8   4 -12 33.3158 13.8495  21
   8   4 -12 23.5446 9.62740  19
  -8   4  12 41.5348 13.7146  12
  -8   4  12 35.1860 15.7542  15
   8   4 -12 28.6685 9.64373  11
  -8   4  12 36.1440 16.9451  27
   8   4 -12 25.5769 16.8602   7
   8   4 -12 29.4192 9.81589  31
   8   4 -12 34.4573 11.0119  33
   8   4 -11 181.242 15.4042  19
  -8   4  11 178.686 18.3133  12
   8   4 -11 164.549 14.9750  11
  -8   4  11 193.307 20.4138  15
   8   4 -11 197.419 18.7415  21
   8   4 -11 155.115 24.6280   7
  -8   4  11 183.112 32.6387   8
  -8   4  11 182.738 20.8007  27
   8   4 -11 151.916 14.9168  39
   8   4 -11 156.723 15.2352  31
   8   4 -11 162.174 16.2228  33
   8   4 -10 323.266 22.7553  33
   8   4 -10 269.703 30.1179   7
  -8   4  10 338.045 40.1789   8
  -8   4  10 322.775 24.1660  12
   8   4 -10 328.164 21.1672  11
  -8   4  10 343.652 25.2694  15
   8   4 -10 293.270 20.8829  44
  -8   4  10 304.370 25.4456  27
   8   4 -10 271.894 20.7354  39
   8   4 -10 324.672 23.7216  21
   8   4 -10 324.732 22.1281  31
   8   4  -9 661.720 36.9225  44
  -8   4   9 666.606 39.7934  27
  -8   4   9 655.046 38.7166  12
   8   4  -9 692.684 36.7087  11
   8   4  -9 641.113 38.7369  21
   8   4  -9 515.272 45.4681   7
  -8   4   9 567.221 54.4808   8
   8   4  -9 597.530 37.5170  33
   8   4  -8 421.099 24.7486  44
  -8   4   8 376.641 27.9098  27
  -8   4   8 397.202 27.6524  12
   8   4  -8 406.389 24.6479  11
   8   4  -8 383.918 26.6988  21
   8   4  -8 385.923 25.4692  33
   8   4  -8 355.306 33.2417   7
  -8   4   8 381.336 42.1727   8
   8   4  -7 325.527 31.5811   7
  -8   4   7 324.235 39.2258   8
   8   4  -7 386.350 23.6969  44
   8   4  -7 416.103 23.9721  11
  -8   4   7 345.045 26.4230  27
   8   4  -6 1572.80 94.6700   7
  -8   4   6 1746.96 103.323   8
   8   4  -5 1751.40 100.174   7
  -8   4   5 1761.00 106.489   8
  -8   4   4 82.3721 21.3210   8
   8   4  -4 80.1041 15.8126   7
   8   4  -3 56.6395 14.3983   7
  -8   4   3 41.8692 18.4562   8
   8   4  -2 77.3046 10.1823  10
  -8   4   2 73.7940 19.2835   8
   8   4  -2 99.3751 15.1099   7
   8   4  -1 2.87493 7.11338  10
   8   4  -1 1.39977 9.92663   7
  -8   4   1 4.06017 15.0002   8
   8   4   0 1586.90 80.6097  10
  -8   4   0 1621.53 89.2222   7
   8   4   0 1628.92 86.7317   7
   8   4   1 2960.59 141.475  10
  -8   4  -1 3004.21 150.654   7
   8   4   2 39.4802 8.07570  10
  -8   4  -2 40.7998 14.1803   7
   8   4   3 685.627 37.6090  10
  -8   4  -3 619.440 45.8186   7
   8   4   4-0.52658 6.70968  10
  -8   4  -4 8.99034 12.6589   7
   8   4   5 514.846 29.9190  10
  -8   4  -5 503.187 38.7752   7
  -8   4  -6 43.1514 12.2127  34
   8   4   6 57.3613 9.48474  16
  -8   4  -6 19.0853 13.0221   7
  -8   4  -7 1001.63 55.0245  28
  -8   4  -7 907.548 64.2515   7
  -8   4  -7 1029.22 56.4085  41
   8   4   7 1042.91 55.6008  16
  -8   4  -7 989.465 55.7867  34
  -8   4  -7 1114.30 55.1942  20
  -8   4  -8 186.873 17.1165  41
  -8   4  -8 179.684 15.1768  28
  -8   4  -8 160.287 23.4646   7
  -8   4  -8 205.546 17.6119  34
   8   4   8 196.244 15.8320  16
  -8   4  -9 150.863 15.2581  41
  -8   4  -9 111.798 12.8001  28
  -8   4  -9 89.7268 19.7813   7
   8   4   9 136.805 13.4852  16
  -8   4  -9 115.246 15.4059  34
  -8   4 -10 243.571 18.5087  28
   8   4  10 288.282 20.0081  16
  -8   4 -10 277.406 21.2586  34
  -8   4 -10 279.918 21.3339  41
   8   4  11 286.029 20.4827  16
  -8   4 -11 288.894 21.7651  34
  -8   4 -11 266.556 21.9712  41
   8   4  12 148.406 14.6865  16
  -8   4 -12 134.216 16.2092  34
  -8   4 -12 143.036 16.6021  41
   8   4  13 493.238 29.9131  16
  -8   4 -13 482.024 30.4738  34
  -8   4 -13 469.927 31.2514  41
   8   4  14 369.252 24.7763  16
  -8   4 -14 357.567 25.3769  34
  -8   4 -14 422.319 27.0224  41
  -8   4 -15 63.6171 12.8234  34
  -8   4 -15 87.2902 14.4743  41
  -8  -4 -15 54.7575 9.46687  26
   8   4  15 54.9335 10.8628  16
  -8   4 -16 146.358 15.2641  34
  -8   4 -16 155.060 17.0062  41
   8   4  16 172.655 14.3608  16
  -8  -4 -16 121.626 12.8657  26
  -8   4 -17 0.66171 11.6045  41
   8   4  17 5.50160 8.66932  16
  -8  -4 -17 3.32238 7.88411  26
  -8   4 -17 7.80115 10.2261  34
  -8   4 -18-0.61006 11.5155  41
   8   4  18 1.75776 7.68751  16
  -8  -4 -18 1.04654 7.59175  26
  -8   4 -18 3.57766 9.88626  34
   8   4  19 38.8843 7.76468  16
  -8  -4 -19 35.0643 8.30328  26
  -8   4 -19 45.2608 11.5365  41
  -8  -4 -20 116.696 10.9942  26
  -8   4 -20 130.654 12.8929  41
  -8  -4 -21 3.94870 6.00184  26
  -8   4 -21-0.38531 8.12581  41
  -8  -4 -22 35.1361 6.12442  26
  -8   4 -22 61.8295 8.06201  41
  -8  -4 -23 199.126 11.1886  36
  -8  -4 -23 123.277 8.97458  26
  -8  -4 -24 57.2801 5.46305  36
   8   6 -20 101.931 7.43525  28
   8   6 -19 125.795 9.93379  28
   8   6 -18 69.3715 8.88417  28
   8   6 -18 69.2104 7.96220  20
   8   6 -18 74.3171 6.45797  42
   8   6 -17 323.542 19.1593  33
   8   6 -17 312.149 18.4552  20
   8   6 -17 271.876 17.6354  42
   8   6 -17 312.577 19.4841  28
   8   6 -16 155.172 11.4231  42
   8   6 -16 187.176 13.1137  33
   8   6 -15 82.0004 9.48439  42
   8   6 -15 86.5585 10.7294  33
   8   6 -14 6.25123 8.16434  42
   8   6 -14 24.3698 9.15771  33
   8   6 -14 17.2764 8.34734  19
   8   6 -13 341.335 21.8532  10
   8   6 -13 332.753 23.2797  28
   8   6 -13 303.723 22.0801  33
   8   6 -13 321.584 22.1044  42
  -8   6  13 379.459 26.4691  27
   8   6 -13 339.000 22.2240  19
   8   6 -12 607.860 34.2008  10
   8   6 -12 572.094 34.8338  28
   8   6 -12 539.496 33.5868  19
  -8   6  12 616.172 36.8887  27
   8   6 -12 573.811 34.2770  42
   8   6 -12 558.283 33.8804  33
   8   6 -11 81.2469 11.7854  19
   8   6 -11 70.9702 11.6386  10
   8   6 -11 54.4462 10.8455  33
  -8   6  11 77.9921 15.7775  12
   8   6 -11 97.0731 14.4251  28
  -8   6  11 101.369 19.1906  27
   8   6 -11 83.9414 12.5084  42
   8   6 -10 53.6992 11.3142  19
   8   6 -10 44.6322 11.0008  10
   8   6 -10 63.4557 11.4020  31
   8   6 -10 63.5496 10.5207  33
   8   6 -10 47.3712 7.72417  14
  -8   6  10 84.3400 16.4836  12
   8   6 -10 51.2553 12.8714  28
  -8   6  10 76.8480 18.6199  27
   8   6 -10 67.2010 12.6198  42
   8   6  -9 16.1761 10.0819  10
   8   6  -9 1.48149 9.40395  31
   8   6  -9 1.78614 8.42216  33
  -8   6   9 18.8074 15.3755  15
   8   6  -9-1.32540 6.98556  14
  -8   6   9 28.7700 15.6353  12
   8   6  -9 22.7899 12.1771  28
   8   6  -9 12.1300 11.3922  42
   8   6  -8 10.5234 9.91825  31
   8   6  -8 5.83662 10.7942  10
   8   6  -8 1.43378 7.46832  14
  -8   6   8 16.2001 16.1265  12
  -8   6   8 6.52183 13.7801  15
   8   6  -8 9.83282 11.3657  28
   8   6  -8 9.84626 8.99651  44
   8   6  -8 14.6041 11.5504  42
   8   6  -7 236.986 19.7933  28
   8   6  -7 239.963 19.4774  31
   8   6  -7 265.315 19.6820  19
  -8   6   7 273.254 22.1779  15
  -8   6   7 304.015 24.4092  12
  -8   6   6 428.199 28.9720  15
   8   6  -6 392.240 26.6924  19
   8   6  -6 445.515 27.9590  42
   8   6  -6 444.410 27.1308  28
   8   6  -6 396.764 27.1435  31
   8   6  -5 404.682 25.8456  19
   8   6  -5 432.927 27.1571  10
   8   6  -5 396.873 24.9064  28
   8   6  -5 358.349 25.0263  31
  -8   6   5 381.416 27.0977  15
   8   6  -5 341.861 22.4626  25
  -8   6   5 387.114 29.1204  27
   8   6  -5 424.079 26.2739  42
   8   6  -4 1350.78 70.2246  19
   8   6  -4 1359.03 71.2378  10
   8   6  -4 1262.87 68.5127  28
   8   6  -4 1277.25 69.5545  31
  -8   6   4 1501.55 70.2619  35
  -8   6   4 1331.92 69.3400  34
  -8   6   4 1447.69 72.3213  12
  -8   6   4 1284.13 70.1975  15
   8   6  -4 1145.70 66.9862  25
  -8   6   4 1217.31 70.8516  27
   8   6  -4 1341.99 70.0491  42
   8   6  -3 115.021 13.8623  19
   8   6  -3 133.212 15.0030  10
   8   6  -3 121.775 12.4375  31
   8   6  -3 131.125 12.4010  28
  -8   6   3 137.945 14.4719  35
  -8   6   3 134.138 15.6433  34
  -8   6   3 154.768 19.8452  12
  -8   6   3 116.767 14.6791  13
  -8   6   3 105.064 16.2336  15
   8   6  -3 97.2820 10.2395  25
  -8   6   3 117.349 19.4476  27
   8   6  -3 126.550 13.2815  42
   8   6  -2 597.199 35.1213  19
   8   6  -2 619.638 34.1232  16
   8   6  -2 620.591 35.9441  10
   8   6  -2 531.081 33.5191  31
  -8   6   2 628.692 35.1901  35
  -8   6   2 610.386 35.2468  34
   8   6  -2 645.922 34.9818  42
  -8   6   2 596.133 32.9197  25
  -8   6   2 539.128 37.3192  27
  -8   6   2 565.768 37.5026  12
  -8   6   2 518.024 35.1313  15
  -8   6   2 533.659 34.6533  13
  -8   6   1 297.634 24.4726  12
  -8   6   1 271.964 21.2969  13
  -8   6   1 268.681 22.0554  15
  -8   6   1 306.284 21.4675  35
  -8   6   1 293.648 22.0010  34
   8   6  -1 295.485 20.5245  44
   8   6  -1 303.887 20.4789  42
   8   6  -1 306.999 20.1129  16
   8   6  -1 275.616 20.7804  19
  -8   6   1 294.387 18.8071  25
  -8   6   1 264.659 24.8233  27
  -8   6   0-2.93034 12.7418  15
  -8   6   0-5.66136 11.1198  13
   8   6   0 5.49780 8.89035  16
  -8   6   0 8.47424 12.6776  34
  -8   6   0 3.86912 10.1812  35
   8   6   0 1.80858 7.83311  42
   8   6   0 2.01342 8.51368  44
   8   6   0-1.35040 8.75427  19
  -8   6   0-7.88248 16.9689  27
  -8   6   0 4.38273 7.13587  25
   8   6   1 79.2314 10.9777  16
  -8   6  -1 61.3750 12.3919  13
  -8   6  -1 57.3779 13.3985  15
  -8   6  -1 71.0189 13.9736  34
  -8   6  -1 65.4384 11.8895  35
   8   6   1 56.1677 9.82526  42
   8   6   1 49.1268 10.2106  44
   8   6   1 60.2956 10.4211  19
  -8   6  -1 67.0453 8.99447  25
  -8   6  -1 64.5653 18.0078  27
  -8   6  -2 424.931 28.7166  13
   8   6   2 505.871 27.9550  42
   8   6   2 460.003 28.4564  44
  -8   6  -2 474.627 29.1231  35
  -8   6  -2 466.439 29.7628  34
   8   6   2 489.891 28.2577  16
   8   6   2 464.132 28.0063  19
  -8   6  -2 430.386 26.6484  25
  -8   6  -2 428.305 31.7223  27
   8   6   3 18.1656 9.62513  16
  -8   6  -3 26.7500 11.1557  13
   8   6   3 22.3945 9.09858  44
  -8   6  -3-0.45499 11.4979  38
  -8   6  -3 40.2486 12.4822  28
  -8   6  -3 28.0508 13.5735  34
  -8   6  -3 19.6229 10.5829  35
   8   6   3 6.54794 7.46397  19
  -8   6  -3 18.0583 7.70782  25
  -8   6  -3 13.5168 16.9508  27
  -8   6  -4 503.050 29.3512  13
   8   6   4 508.637 28.8068  44
  -8   6  -4 321.674 26.6656  38
  -8   6  -4 518.138 29.8453  28
  -8   6  -4 416.113 28.7136  35
   8   6   4 588.475 28.9320  16
  -8   6  -4 473.959 31.6946  27
  -8   6  -4 445.498 26.6800  25
  -8   6  -5 263.092 19.2266  28
   8   6   5 234.138 17.6250  44
  -8   6  -5 214.097 21.7261  27
  -8   6  -5 199.819 15.5497  25
  -8   6  -5 224.277 18.4808  13
  -8   6  -6 529.447 29.7788  28
  -8   6  -6 448.681 28.7965  13
   8   6   6 519.462 28.9578  44
  -8   6  -6 397.322 26.3076  25
  -8   6  -6 437.622 30.9169  27
  -8   6  -7 79.7239 12.8166  28
  -8   6  -7 78.7636 15.3875  34
  -8   6  -7 44.3053 11.5735  13
   8   6   7 54.1663 10.2668  44
  -8   6  -7 61.8710 16.5643  27
  -8   6  -7 52.0944 8.81527  25
  -8   6  -8 76.0979 12.4757  28
  -8   6  -8 64.2619 15.2455  34
  -8   6  -8 27.3583 11.3826  13
   8   6   8 50.5073 10.7392  16
  -8   6  -8 34.1547 8.14480  25
   8   6   8 46.2428 10.1718  44
  -8   6  -9 1786.19 92.5600  34
  -8   6  -9 1885.94 92.0486  28
   8   6   9 1739.76 91.7175  16
   8   6   9 1645.75 92.0811  44
  -8   6 -10 953.002 53.9560  34
  -8   6 -10 1028.00 53.1347  28
   8   6  10 981.464 53.0087  16
   8   6  10 934.242 53.2595  44
   8   6  11 7.23937 9.10602  16
   8   6  11 1.81217 8.19970  44
  -8   6 -11 15.1432 12.1179  41
  -8   6 -11 0.54327 13.1983  34
  -8   6 -11 14.7425 9.86334  28
   8   6  12-6.33247 8.50663  16
  -8   6 -12 10.2496 13.0044  34
  -8   6 -12 19.3537 9.21427  28
   8   6  12 9.59733 7.92252  44
  -8   6 -12 32.0898 12.4646  41
  -8   6 -13 308.870 21.5487  34
   8   6  13 313.259 19.8144  16
   8   6  13 270.538 19.2935  44
   8   6  14 10.1176 6.81013  44
   8   6  14 7.38189 7.86176  16
  -8   6 -14 8.58884 11.6382  34
  -8   6 -15 359.783 20.2495  34
   8   6  15 346.675 18.6534  16
   8   6  16 29.4709 7.06581  16
  -8   6 -16 38.7573 9.64208  34
  -8   6 -17 77.0233 9.22572  34
   8   6  17 68.1273 7.22744  16
   8   6  18 18.1049 4.59095  16
  -8   6 -18 23.3171 6.23881  34
  -8   6 -19 181.311 11.2053  35
   8   8 -11 418.694 21.8107  20
   8   8 -10 47.5613 6.01640  20
  -8   8  10 92.7189 6.75216  38
   8   8  -9 394.361 23.4564  20
  -8   8   9 493.652 23.8212  38
   8   8  -8 121.090 9.02893  11
  -8   8   8 151.547 10.8191  38
   8   8  -7 51.3096 5.99262  11
   8   8  -7 47.6365 5.28917  14
   8   8  -6 491.975 26.8738  14
   8   8  -6 517.274 27.2129  11
   8   8  -5 22.7849 5.82311  11
   8   8  -5 44.0016 6.29347  14
   8   8  -4 44.6824 6.53448  11
   8   8  -4 46.9236 6.79978  14
  -8   8   4 47.4160 9.35079  38
   8   8  -3 186.694 12.7403  14
   8   8  -3 193.712 12.3669  11
  -8   8   3 172.453 13.8740  38
   8   8  -2 23.3787 6.23077  11
   8   8  -2 39.2251 7.08577  14
   8   8  -1 523.911 29.0711  14
   8   8  -1 527.473 28.4606  11
   8   8   0 1.36933 5.65527  11
   8   8   0 6.25721 5.07616  44
   8   8   0 2.65152 6.35888  14
   8   8   1 101.469 8.66366  11
   8   8   2 44.8690 6.64033  11
   8   8   2 61.1948 7.68342  14
   8   8   3 240.728 15.2707  11
   8   8   3 272.029 15.6907  14
   8   8   4 7.42273 5.55208  11
   8   8   4 7.84833 5.52047  14
  -8   8  -5 307.305 19.0877  34
   8   8   5 314.097 18.0879  14
   8   8   5 330.906 18.2254  11
  -8   8  -6 51.0160 8.53899  34
   8   8   6 50.5450 6.23967  11
  -8   8  -7 48.5967 7.89037  34
   8   8   7 49.2740 5.68756  11
  -8   8  -8 35.3002 6.98471  34
   8   8   8 33.0672 4.79941  11
  -8   8  -9 13.6492 5.64710  34
   8   8   9 2.06506 3.31925  11
   9  -1 -27 130.712 10.1602   4
   9   1 -27 120.644 10.0320   4
   9  -1 -27 125.875 10.0369   5
   9   1 -27 117.397 9.82565   5
   9  -1 -27 133.505 9.09439  22
  -9  -1  27 111.297 8.94028  24
   9  -1 -26 20.7353 8.94237   5
   9   1 -26 14.2720 8.70174   5
  -9  -1  26 15.1184 7.85374  24
   9  -1 -26 27.8371 7.04224  22
   9  -1 -26 19.2847 8.75440   4
   9   1 -26 9.79352 8.82556   4
  -9  -1  25 498.984 28.4990  24
   9   1 -25 416.053 29.0075   3
   9  -1 -25 445.003 29.2822   3
   9  -1 -25 505.451 28.3156  22
  -9  -1  25 522.723 28.3291  18
   9  -1 -25 532.099 29.7142   4
   9   1 -25 512.572 29.5422   4
   9   1 -25 468.306 26.8469  33
   9   1 -25 499.274 29.4198   5
   9  -1 -25 529.647 29.8037   5
   9   1 -24 12.4104 6.97194  33
   9  -1 -24 18.9069 11.8179   4
   9   1 -24 25.4203 11.5638   4
   9  -1 -24 14.2522 8.98322  22
  -9  -1  24 27.1789 10.8771  24
  -9  -1  24 15.1239 9.98043  17
   9  -1 -24 18.9339 11.7846   5
   9   1 -24 13.5776 11.5211   5
   9   1 -24 2.63286 9.81817   3
   9  -1 -24 10.6494 10.1494   3
  -9  -1  23 694.920 38.6090  24
   9   1 -23 617.698 39.1849   3
   9  -1 -23 618.803 39.3104   3
   9   1 -23 688.568 37.5035  22
   9  -1 -23 695.753 38.2382  22
  -9  -1  23 646.735 38.1625  17
   9  -1 -23 701.924 39.8566   4
   9   1 -23 660.254 39.3401   4
   9   1 -23 665.819 37.4862  33
   9   1 -23 670.827 39.5539   5
   9  -1 -23 669.307 39.8862   5
   9   1 -22 62.5805 10.7971  33
   9  -1 -22 74.8737 14.7472   4
   9   1 -22 73.4166 15.0150   4
   9  -1 -22 97.2283 12.4643  22
  -9   1  22 89.7267 15.1776  24
   9   1 -22 80.7782 11.1816  22
  -9   1  22 100.090 14.4223  17
  -9  -1  22 98.1356 13.6185  17
   9  -1 -22 92.7934 15.6600   5
   9   1 -22 78.8097 14.3087   5
   9   1 -22 101.174 14.1631   3
   9  -1 -22 69.6470 13.8697   3
  -9  -1  21 302.571 22.5108  17
  -9   1  21 306.529 22.8461  17
   9   1 -21 281.984 23.6688   5
   9  -1 -21 307.063 24.8295   5
   9   1 -21 312.813 21.1964  22
   9  -1 -21 317.910 22.1909  22
   9  -1 -21 302.808 24.1943   3
   9   1 -21 268.843 23.3485   3
  -9   1  21 324.508 23.7458  24
   9   1 -21 297.940 23.7715   4
   9  -1 -21 324.822 24.3745   4
   9  -1 -20 260.085 23.1649   5
   9   1 -20 271.224 22.9910   5
  -9   1  20 265.465 21.7033  17
  -9  -1  20 256.247 21.0738  17
   9  -1 -20 275.499 23.0518   4
   9   1 -20 266.818 22.8287   4
   9  -1 -20 312.604 23.8899   3
   9   1 -20 279.120 22.7740   3
   9   1 -20 288.641 19.8551  22
   9   1 -20 247.452 19.6384  21
   9  -1 -19 71.1243 12.2740  32
   9   1 -19 92.6445 15.6258   3
   9  -1 -19 103.109 16.0912   3
   9   1 -19 96.4696 14.0410  39
   9  -1 -19 125.736 13.3354  39
   9   1 -19 95.9250 12.3721  22
   9   1 -19 104.559 13.6244  21
  -9   1  19 109.486 15.2970  17
  -9  -1  19 108.919 14.4879  17
   9   1 -18 10.6545 9.25244  22
   9   1 -18 1.73997 11.0735  21
  -9   1  18 15.3772 12.0917  17
  -9  -1  18 0.64492 11.8296  17
   9  -1 -18 4.21357 21.4297   2
   9   1 -18 16.4345 22.8369   2
   9  -1 -18 8.10963 26.3993   1
   9   1 -18 11.6469 23.7298   1
  -9   1  18 11.9549 20.1084   8
   9  -1 -18 6.66292 12.8868   3
   9   1 -18 10.9292 12.3552   3
   9   1 -18 10.7802 11.1620  39
   9  -1 -18 4.26488 9.22178  39
   9  -1 -18 7.20171 10.4871  32
  -9  -1  18-19.7527 20.3157   9
  -9   1  18 16.1961 20.9108   9
   9   1 -17 128.171 13.1682  22
  -9  -1  17 121.117 14.9376  17
  -9   1  17 109.347 14.8000  17
   9  -1 -17 171.158 33.5212   2
   9   1 -17 134.246 30.8208   2
   9  -1 -17 114.608 31.0765   1
   9   1 -17 109.487 29.9104   1
  -9   1  17 127.563 25.9434   8
  -9  -1  17 115.833 26.8094   9
  -9   1  17 117.148 25.0008   9
   9   1 -17 108.697 16.1265   3
   9  -1 -17 116.658 17.1455   3
   9  -1 -17 102.734 13.9382  32
   9   1 -17 123.519 15.0493  39
   9  -1 -17 126.631 13.5956  39
   9   1 -16 452.838 29.6481  39
   9  -1 -16 416.946 28.3178  39
  -9   1  16 413.555 43.1358   8
   9  -1 -16 459.153 49.1866   2
   9   1 -16 467.031 49.1014   2
   9  -1 -16 460.664 31.5832   3
   9   1 -16 480.718 31.2233   3
  -9   1  16 475.397 29.3909  17
  -9  -1  16 461.653 28.9885  17
  -9  -1  16 521.279 45.4743   9
  -9   1  16 445.838 44.0248   9
   9  -1 -16 413.780 48.4072   1
   9   1 -16 427.951 47.5049   1
   9  -1 -16 437.290 28.0579  32
   9   1 -15 720.169 42.0703  39
   9  -1 -15 723.496 41.0656  39
  -9   1  15 775.293 57.1889   8
   9  -1 -15 797.956 64.4180   2
   9   1 -15 631.595 60.6104   2
   9  -1 -15 738.680 43.5552   3
   9   1 -15 755.385 43.4532   3
  -9  -1  15 704.505 41.1143  17
  -9   1  15 698.368 41.1466  17
  -9  -1  15 680.852 56.2148   9
  -9   1  15 705.134 56.1204   9
   9   1 -15 599.775 58.5383   1
   9  -1 -15 770.745 63.4814   1
   9   1 -15 687.287 40.3571  32
   9  -1 -15 741.062 40.7289  32
   9   1 -14 1012.34 59.2076  39
   9  -1 -14 1026.38 58.4668  39
  -9   1  14 1143.85 74.2054   8
   9  -1 -14 1234.94 81.8571   2
   9   1 -14 1100.16 79.3706   2
  -9  -1  14 1083.49 73.8643   9
  -9   1  14 1116.24 74.1328   9
  -9  -1  14 1051.77 58.3132  17
  -9   1  14 1069.39 58.2500  17
   9  -1 -14 1172.54 58.3871  32
   9   1 -14 986.998 57.6911  32
   9  -1 -14 1156.19 80.3822   1
   9   1 -14 1027.79 76.7215   1
   9  -1 -14 1210.06 61.2043   3
   9   1 -14 1153.71 60.4850   3
  -9  -1  13 2388.52 138.623   9
  -9   1  13 2380.17 138.624   9
   9  -1 -13 2423.85 126.006   3
   9   1 -13 2404.60 125.836   3
   9  -1 -13 2453.80 144.031   1
   9   1 -13 2354.89 142.347   1
   9  -1 -13 2511.98 146.130   2
   9   1 -13 2561.15 145.663   2
  -9  -1  12 29.6206 17.6606   9
  -9   1  12-2.43045 16.8952   9
   9  -1 -12 15.5114 22.0245   1
   9   1 -12 21.0125 20.2219   1
   9  -1 -12 24.5452 11.2397   3
   9   1 -12 35.2655 10.6893   3
   9  -1 -12 10.1553 20.3153   2
   9   1 -12 13.1913 19.3943   2
  -9  -1  11 4850.83 258.162   9
  -9   1  11 4694.37 257.496   9
   9  -1 -11 4846.00 246.352   3
   9   1 -11 4975.18 246.363   3
   9  -1 -11 4811.72 262.332   1
   9   1 -11 4954.19 262.157   1
   9  -1 -11 4892.90 264.720   2
   9   1 -11 4819.52 263.563   2
   9   1 -10 40.9978 20.0543   2
   9  -1 -10 60.0170 21.3135   2
  -9   1  10 60.1610 16.6295   9
   9  -1 -10 73.7220 23.3123   1
   9   1 -10 53.5476 20.8642   1
   9   1 -10 62.6299 10.7860   3
   9  -1 -10 57.9378 11.5235   3
  -9  -1  10 39.2682 17.1785   9
  -9   1   9 2353.79 134.388   9
  -9  -1   9 2446.39 135.144   9
   9   1  -9 2284.72 138.874   2
   9  -1  -9 2470.76 140.862   2
   9  -1  -9 2346.86 138.263   1
   9   1  -9 2404.55 138.654   1
   9   1  -9 2444.67 124.824   3
   9  -1  -9 2455.85 124.766   3
  -9   1   8 758.754 52.0417   9
  -9  -1   8 790.807 52.7553   9
   9   1  -8 670.962 54.7577   2
   9  -1  -8 743.990 56.1569   2
   9  -1  -8 786.826 56.4988   1
   9   1  -8 807.294 56.3365   1
   9  -1  -8 744.858 42.8357   3
   9   1  -8 775.103 42.8612   3
   9  -1  -7 156.773 14.8648   3
   9   1  -7 189.712 14.8368   3
   9   1  -7 148.825 24.8961   2
   9  -1  -7 151.542 25.6612   2
  -9   1   7 190.346 22.8689   9
  -9  -1   7 156.038 22.1587   9
   9  -1  -7 174.652 25.8216   1
   9   1  -7 123.636 23.9158   1
   9   1  -6 4.75292 16.8572   2
   9  -1  -6 2.41114 16.8571   2
   9  -1  -6 6.95870 9.04994   3
   9   1  -6 11.7538 8.90704   3
  -9  -1   6 22.8402 15.0453   9
  -9   1   6 10.4363 13.5984   9
   9  -1  -6-2.20091 18.3769   1
   9   1  -6 4.43626 17.5405   1
   9   1  -5 3350.39 188.344   2
   9  -1  -5 3404.92 188.807   2
  -9   1   5 3454.89 184.664   9
  -9  -1   5 3511.89 184.734   9
   9  -1  -5 3567.84 188.576   1
   9   1  -5 3564.86 188.301   1
   9   1  -4 5318.03 261.084   2
   9  -1  -4 5333.86 261.646   2
  -9   1   4 5305.51 256.518   9
  -9  -1   4 5510.32 256.764   9
   9  -1  -4 5462.90 260.370   1
   9   1  -4 5686.82 260.723   1
  -9   1   3 5484.32 290.603   9
  -9  -1   3 5594.47 290.477   9
   9  -1  -3 5551.87 293.985   1
   9   1  -3 5983.55 294.585   1
   9  -1  -2 4279.38 235.666   1
   9   1  -2 4668.65 236.571   1
   9  -1  -1 182.584 25.8060   1
   9   1  -1 184.951 25.6375   1
   9  -1   0 1490.88 91.2020   1
   9   1   0 1545.49 90.8394   1
   9  -1   1 3826.51 212.330   1
   9   1   1 4137.80 213.093   1
   9  -1   2-4.39286 16.7541   1
   9   1   2 2.15700 15.7264   1
   9   1   3 172.724 25.4654   1
   9  -1   3 193.188 26.3245   1
  -9  -1  -3 209.979 23.9775   2
  -9   1  -3 197.124 24.4691   2
   9  -1   4 426.142 37.3344   1
   9   1   4 465.388 39.0190   1
  -9   1  -4 503.149 36.2977   2
  -9  -1  -4 465.012 34.6797   2
  -9   1  -4 358.199 24.2125   8
  -9  -1  -5 1545.97 80.7886   2
   9   1   5 1290.68 69.9863   3
   9  -1   5 1220.72 69.9133   3
  -9   1  -5 1535.11 81.7208   2
   9  -1   5 1328.84 84.2609   1
   9   1   5 1364.47 84.0916   1
   9  -1   6 32.8171 9.49027   3
   9   1   6 17.4618 9.41071   3
  -9  -1  -6 25.0449 15.0128   2
  -9   1  -6 18.1389 15.9775   2
   9  -1   7 77.6273 11.2687   3
   9   1   7 84.6589 12.3019   3
  -9  -1  -7 121.519 20.3545   2
  -9   1  -7 88.2589 21.2342   2
   9  -1   8 455.741 30.6494   3
   9   1   8 483.187 30.7644   3
  -9  -1  -8 518.865 41.1139   2
   9  -1   9 20.4702 10.4484   3
   9   1   9 30.4533 11.2239   3
  -9  -1  -9 16.3293 17.1635   2
  -9   1  -9 26.7859 18.2660   2
   9   1  10 1165.30 64.6425   3
   9  -1  10 1091.41 64.0329   3
  -9  -1 -10 1340.33 77.7109   2
  -9   1 -10 1279.65 78.2395   2
   9  -1  11 1142.28 68.8349   3
   9   1  11 1327.14 69.9345   3
  -9  -1 -11 1318.51 82.1179   2
  -9   1 -11 1386.98 84.3249   2
   9   1  12 80.0320 13.5055   3
   9  -1  12 43.3173 12.3809   3
  -9  -1 -12 39.7629 20.3233   2
  -9   1 -12 44.4477 21.3361   2
   9  -1  13 391.981 26.3719  18
  -9   1 -13 343.169 24.1076  36
  -9  -1 -13 438.320 41.5418   1
  -9  -1 -13 389.885 39.6776   2
  -9   1 -13 355.379 39.0656   2
  -9   1 -13 411.700 41.7541   1
  -9   1 -13 397.216 26.2716   5
  -9  -1 -13 391.867 25.9978   5
   9  -1  13 366.751 27.2404   3
   9   1  13 403.096 28.2123   3
  -9   1 -13 362.027 24.6786  22
  -9   1 -13 389.487 24.9823  26
  -9  -1 -13 375.750 25.8431   4
  -9   1 -13 395.101 26.4711   4
  -9   1 -14 173.971 15.1325  36
   9  -1  14 177.764 18.4391   3
   9   1  14 176.900 18.8674   3
   9  -1  14 161.074 18.0277  18
  -9   1 -14 216.033 32.0527   1
  -9  -1 -14 172.601 29.6431   1
  -9  -1 -14 134.003 28.8431   2
  -9   1 -14 146.252 30.2109   2
  -9   1 -14 170.510 15.5881  26
  -9   1 -14 191.591 16.4055  22
  -9  -1 -14 171.858 17.8003   4
  -9   1 -14 161.342 17.6195   4
  -9  -1 -14 157.964 17.1206   5
  -9   1 -14 171.260 17.8655   5
   9  -1  15 79.9562 15.3011   3
   9   1  15 88.4798 15.7679   3
   9  -1  15 71.2476 16.8060  18
  -9   1 -15 27.0084 23.5037   1
  -9  -1 -15 46.8701 23.8242   1
  -9  -1 -15 10.0454 23.8284   2
  -9   1 -15 41.7960 26.6308   2
  -9   1 -15 75.1826 12.0202  26
  -9   1 -15 83.8373 11.4321  36
  -9   1 -15 86.7839 13.0173  22
  -9  -1 -15 73.1203 14.9947   4
  -9   1 -15 70.6760 15.5918   4
  -9  -1 -15 65.6854 14.7978   5
  -9   1 -15 50.4671 14.8587   5
   9   1  16 1.12265 12.5520   3
   9  -1  16-8.77222 12.7774   3
  -9   1 -16 5.24147 9.72985  26
  -9   1 -16 2.64205 9.30160  36
  -9  -1 -16 9.74427 8.62359  22
  -9   1 -16-1.46976 10.7530  22
   9  -1  16 9.95881 15.3598  18
  -9   1 -16-17.6149 22.3447   1
  -9  -1 -16-13.9832 23.1410   1
  -9  -1 -16-17.4268 23.0719   2
  -9   1 -16 18.0856 24.7166   2
  -9  -1 -16 12.1962 13.1460   4
  -9   1 -16 4.74642 13.5602   4
  -9  -1 -16 6.17141 13.2074   5
  -9   1 -16 12.0097 13.2810   5
  -9   1 -17 297.070 22.5501  22
  -9  -1 -17 270.726 20.1042  22
   9   1  17 299.049 24.4377  18
   9  -1  17 308.233 25.1561  18
  -9  -1 -17 323.285 40.3035   1
  -9   1 -17 321.877 40.3099   1
  -9  -1 -17 307.290 39.0772   2
  -9   1 -17 258.776 38.1115   2
   9  -1  17 340.783 25.8086   3
   9   1  17 334.836 26.1854   3
  -9   1 -17 291.925 24.2613   4
  -9  -1 -17 319.452 24.1300   4
  -9   1 -17 283.866 21.9422  26
  -9  -1 -17 321.694 24.3393   5
  -9   1 -17 303.580 24.6311   5
  -9   1 -17 262.426 21.0158  36
  -9   1 -18 1144.79 60.8552   5
  -9  -1 -18 1131.07 60.4866   5
  -9   1 -18 1032.61 59.1922  22
  -9  -1 -18 965.792 57.4685  22
  -9  -1 -18 1081.35 59.7551  26
  -9   1 -18 1110.81 59.4007  26
   9   1  18 1026.64 59.8930  18
   9  -1  18 1130.90 60.7411  18
  -9   1 -18 1107.96 60.6437   4
  -9  -1 -18 1099.13 60.3228   4
  -9   1 -18 1060.81 58.3551  36
  -9   1 -19 421.809 29.6153   5
  -9  -1 -19 444.458 29.6793   5
  -9   1 -19 399.964 27.7148  22
  -9  -1 -19 401.320 26.1733  22
  -9   1 -19 416.795 27.7025  26
  -9  -1 -19 424.746 28.0826  26
   9   1  19 428.034 29.5010  18
   9  -1  19 454.721 30.1006  18
  -9  -1 -19 408.472 29.2916   4
  -9   1 -19 478.793 29.8688   4
  -9   1 -19 405.867 26.5522  36
  -9  -1 -20 55.2154 14.7231   4
  -9   1 -20 69.1026 15.5580   4
  -9  -1 -20 37.8240 9.72257  22
  -9   1 -20 58.9860 12.2016  22
  -9   1 -20 43.8253 10.7763  26
  -9  -1 -20 32.8686 11.4480  26
   9   1  20 45.6348 15.7972  18
   9  -1  20 50.4227 16.0484  18
  -9   1 -20 43.3351 14.7497   5
  -9  -1 -20 35.7614 14.8956   5
  -9   1 -20 43.1104 9.48842  36
  -9   1 -21 0.64423 10.4188  22
  -9  -1 -21 3.47387 8.04875  22
  -9   1 -21 6.24967 9.19150  26
   9   1  21-4.98861 14.1726  18
   9  -1  21 5.80099 14.6494  18
  -9  -1 -21 15.3380 13.9592   5
  -9   1 -21 2.82812 13.7445   5
  -9   1 -21-7.68539 13.4132   4
  -9  -1 -21 13.0928 13.5605   4
  -9  -1 -22 59.4309 13.6437   4
  -9   1 -22 48.5034 13.5150   4
  -9   1 -22 50.3713 10.9310  22
  -9  -1 -22 51.1027 8.70978  22
  -9   1 -22 55.5077 9.68484  26
   9  -1  22 52.3787 14.6566  18
  -9  -1 -22 56.2956 14.0376   5
  -9   1 -22 52.8783 14.0213   5
  -9  -1 -22 51.0154 10.3689  36
  -9  -1 -23 398.035 25.7927   5
  -9   1 -23 391.324 25.5334   5
  -9  -1 -23 329.900 22.1553  22
  -9   1 -23 386.028 24.0951  22
  -9   1 -23 356.843 23.0440  26
   9  -1  23 415.442 25.9759  18
  -9  -1 -23 424.839 25.8855   4
  -9   1 -23 420.786 25.6701   4
  -9  -1 -23 401.751 23.8303  36
  -9   1 -24 13.6493 9.99426   4
  -9  -1 -24 20.6423 10.2094   4
  -9  -1 -24 32.4224 10.7249   5
  -9   1 -24 21.6011 10.4270   5
  -9  -1 -24 29.7902 7.48792  36
  -9  -1 -25 6.89195 8.64306   5
  -9   1 -25 3.21537 8.18329   5
  -9  -1 -25 13.4956 7.23158   3
  -9   1 -25-3.99385 6.66170   3
  -9  -1 -25 8.26407 8.44696   4
  -9   1 -25-1.41473 8.32017   4
  -9  -1 -26 240.367 14.2199   4
  -9   1 -26 228.218 13.9872   4
  -9  -1 -26 220.147 13.3712  26
  -9  -1 -26 252.323 14.3125   5
   9  -1  26 201.700 13.2551   6
  -9   1 -26 239.122 14.1041   5
   9   1  26 183.309 13.3248   6
  -9  -3  26 18.9789 4.88958  18
   9  -3 -25 0.51687 5.17007  22
  -9  -3  25 11.8819 7.83448  18
   9   3 -25-0.72565 4.61230  33
   9  -3 -24 71.2971 8.21023  22
  -9  -3  24 74.5679 10.4371  18
   9   3 -24 70.8468 8.06342  33
   9   3 -24 59.0773 7.15313  28
  -9  -3  24 48.9570 7.05324  24
  -9  -3  23 297.321 18.8698  24
   9  -3 -23 332.188 19.8942  22
   9   3 -23 354.686 20.1621  33
   9  -3 -23 284.010 19.3512   5
   9  -3 -23 295.651 19.3536   4
   9   3 -22 2.10272 8.37305  33
   9  -3 -22 16.0986 8.46874  22
  -9  -3  22 7.32844 8.72321  24
   9  -3 -22 24.3199 9.52167   5
   9  -3 -22 15.2263 9.53811   4
  -9  -3  22 17.2036 8.44741  17
  -9  -3  21 127.392 12.6390  17
   9  -3 -21 98.2009 13.3242   3
   9  -3 -21 113.387 13.5960   4
   9  -3 -21 140.337 13.3786  22
   9  -3 -21 116.156 13.3801   5
   9   3 -21 133.271 13.3951  33
   9   3 -20 481.251 27.4638  33
   9  -3 -20 369.736 27.0563   3
  -9   3  20 427.290 26.2937  24
   9  -3 -20 414.607 26.8907   5
   9  -3 -20 453.441 27.3361   4
  -9  -3  20 424.919 26.0844  17
   9   3 -20 380.838 24.7535  31
   9   3 -19 226.357 18.2255  33
   9  -3 -19 212.112 19.1799   3
  -9   3  19 237.064 18.5080  24
   9  -3 -19 233.047 19.0924   5
   9  -3 -19 226.114 19.0633   4
   9   3 -19 221.923 16.5654  31
  -9  -3  19 238.437 17.9743  17
   9   3 -18 199.268 15.1287  31
   9  -3 -18 174.615 16.9948   5
  -9   3  18 170.867 16.3205  24
   9   3 -18 190.122 16.4562  33
   9  -3 -18 131.525 16.6131   4
   9   3 -18 162.933 16.6106   4
   9   3 -18 187.182 16.4959  21
  -9   3  18 147.574 15.5597  17
  -9  -3  18 189.460 16.0372  17
   9   3 -18 165.511 16.4143   5
   9   3 -18 155.711 16.1738   3
   9  -3 -18 138.613 16.6612   3
  -9   3  17 53.6875 12.1833  24
   9   3 -17 33.7334 11.3734   3
   9  -3 -17 38.5878 12.4939   3
   9   3 -17 52.6166 12.6240  21
  -9   3  17 49.0863 11.0991  17
  -9  -3  17 44.8417 11.3612  17
   9   3 -17 44.3801 11.3931  33
   9  -3 -17 48.3701 12.5425   4
   9   3 -17 47.2898 12.2613   4
   9   3 -17 61.2116 10.1630  31
   9  -3 -17 39.6882 12.3848   5
   9   3 -17 26.8347 11.7568   5
  -9   3  16 1766.20 95.1730  24
   9  -3 -16 1898.76 97.3407   3
   9   3 -16 1768.22 96.3832   3
   9   3 -16 1909.99 96.0302  21
  -9  -3  16 1858.26 95.3821  17
  -9   3  16 1783.69 94.9955  17
  -9   3  16 1851.39 95.4506  12
   9   3 -16 1814.27 96.9683  39
  -9   3  16 2047.47 116.846   8
   9  -3 -16 1803.62 94.3704  32
   9   3 -16 1848.54 95.9730  31
  -9   3  15 42.7292 15.0970  27
   9   3 -15 50.3613 11.8526   3
   9  -3 -15 41.1158 12.5190   3
   9   3 -15 37.0368 16.6620   7
  -9   3  15 68.6497 23.8018   8
   9   3 -15 53.0022 11.4384  11
  -9   3  15 26.0609 17.7060   9
  -9   3  15 34.7773 11.0393  24
   9   3 -15 61.7292 13.4703  21
  -9   3  15 58.8379 11.0453  17
  -9  -3  15 44.5235 11.5411  17
   9   3 -15 48.3111 8.86450  19
  -9   3  15 49.6493 15.8546  15
   9   3 -15 64.3755 12.3558  39
   9   3 -15 61.1986 10.3220  31
   9   3 -15 66.4423 23.8541   2
  -9   3  14 8.00710 14.1222  27
   9   3 -14 5.07001 15.3659   7
  -9   3  14 9.71169 20.5486   8
  -9   3  14 10.1070 14.8601   9
   9   3 -14 26.3146 9.70610  11
  -9   3  14 16.8601 10.3405  24
   9   3 -14 17.2568 13.1706  21
  -9   3  14 11.7587 9.45018  17
  -9  -3  14 25.7032 10.3707  17
   9   3 -14 14.5430 8.02336  19
  -9   3  14 29.9473 14.8652  15
   9   3 -14 18.7867 10.5435  39
   9   3 -14 19.8809 11.0014   3
   9  -3 -14 21.6958 11.9421   3
   9   3 -14-12.4909 20.1732   1
   9   3 -14 16.2866 21.5778   2
   9   3 -13 559.496 37.0681  39
  -9   3  13 570.854 47.4307   9
  -9   3  13 623.417 37.7774  27
  -9   3  13 573.089 52.5032   8
   9   3 -13 486.165 45.5822   7
   9   3 -13 675.053 38.2764  21
  -9  -3  13 669.341 36.8061  17
   9   3 -13 602.934 36.1006  19
   9   3 -13 689.281 36.8949  11
  -9   3  13 625.635 38.4965  15
   9  -3 -13 648.793 55.7486   1
   9   3 -13 523.059 50.9855   1
   9   3 -13 686.520 37.9979   3
   9  -3 -13 668.312 38.3527   3
   9   3 -13 589.812 52.2971   2
   9   3 -12 141.006 22.3840   7
  -9   3  12 178.333 25.1199   9
  -9  -3  12 186.370 26.6231   9
  -9   3  12 191.468 18.8473  27
   9   3 -12 145.084 14.9940  30
   9   3 -12 207.609 18.7292  21
   9  -3 -12 176.698 29.5612   2
   9   3 -12 192.451 29.9636   2
   9   3 -12 198.258 15.7194  11
  -9   3  12 180.671 19.1366  15
   9  -3 -12 161.909 31.3846   1
   9   3 -12 247.410 32.4615   1
   9  -3 -12 185.781 17.2657   3
   9   3 -12 175.651 16.4649   3
   9   3 -12 190.693 16.3415  39
  -9   3  11 65.2357 14.7700  27
   9   3 -11 67.7333 13.7134  21
   9  -3 -11 6.07041 22.2412   2
   9   3 -11 47.0117 20.9541   2
  -9   3  11 49.2520 14.9158  15
   9  -3 -11 15.0858 22.6941   1
   9   3 -11 27.8207 21.3381   1
   9   3 -11 36.4082 9.52544  39
   9   3 -11 51.7931 9.66016  11
  -9  -3  11 47.7961 17.6822   9
  -9   3  11 46.1441 16.7023   9
   9  -3 -11 48.8953 11.8703   3
   9   3 -11 41.5883 10.6286   3
   9   3 -11 47.8733 9.83387  30
   9   3 -11 35.4359 15.5621   7
   9   3 -10 285.317 33.9197   1
   9  -3 -10 319.094 36.3930   1
  -9   3  10 343.943 37.5679   8
   9   3 -10 238.467 28.0247   7
  -9   3  10 304.251 23.4811  15
   9   3 -10 303.967 21.1809  30
   9   3 -10 353.085 36.0358   2
   9  -3 -10 321.489 35.4466   2
   9   3 -10 310.790 21.6814   3
   9  -3 -10 306.868 22.2547   3
   9   3 -10 355.376 23.2769  21
  -9  -3  10 336.851 32.4523   9
  -9   3  10 315.847 30.6444   9
   9  -3  -9 543.608 46.9825   1
   9   3  -9 488.321 44.2840   1
   9  -3  -9 531.230 45.8151   2
   9   3  -9 561.605 45.9261   2
  -9  -3   9 561.858 42.4963   9
  -9   3   9 535.721 40.6681   9
  -9   3   9 498.866 47.8528   8
   9   3  -9 433.678 38.1874   7
   9   3  -9 524.536 31.6947   3
   9  -3  -9 587.769 32.6837   3
   9  -3  -8 147.428 25.4453   1
   9   3  -8 189.627 25.9643   1
   9  -3  -8 150.493 24.5126   2
   9   3  -8 150.348 24.9693   2
  -9  -3   8 170.100 21.9318   9
  -9   3   8 144.951 19.8704   9
   9   3  -8 99.8732 17.4645   7
  -9   3   8 108.591 25.0479   8
   9   3  -8 126.718 12.9657   3
   9   3  -7 384.359 34.8739   1
   9  -3  -7 317.993 35.4469   1
   9  -3  -7 344.619 35.0168   2
   9   3  -7 373.217 34.9141   2
  -9  -3   7 397.180 32.5041   9
  -9   3   7 344.637 29.8931   9
  -9   3   7 312.164 35.4246   8
   9   3  -7 305.762 28.0013   7
   9   3  -7 369.635 22.8091   3
   9   3  -6 67.2536 18.3913   2
   9  -3  -6 50.6504 17.5087   2
   9   3  -6 50.9197 12.3576   7
  -9  -3   6 69.9048 17.2252   9
  -9   3   6 58.9571 14.5481   9
  -9   3   6 114.217 24.4851   8
   9  -3  -6 56.9406 20.1518   1
   9   3  -6 82.4972 18.9690   1
   9   3  -5 185.024 24.8439   2
   9  -3  -5 171.895 25.0904   2
  -9   3   5 160.299 19.9268   9
  -9  -3   5 196.366 21.8323   9
  -9   3   5 138.337 23.7180   8
   9   3  -5 157.190 18.1320   7
   9  -3  -5 173.328 26.5587   1
   9   3  -5 157.268 22.7258   1
  -9   3   4 408.211 35.2498   8
   9   3  -4 349.232 26.5716   7
   9   3  -4 398.958 34.1380   2
   9  -3  -4 317.323 33.8540   2
  -9  -3   4 350.094 29.9040   9
  -9   3   4 365.248 29.3018   9
   9  -3  -4 381.829 36.7726   1
   9   3  -4 355.418 33.1883   1
   9   3  -3 8.42618 14.2851   2
   9  -3  -3 2.19966 15.5997   2
   9   3  -3 3.12356 8.09133   7
  -9   3   3 9.19305 12.2531   9
  -9  -3   3 8.33734 12.6427   9
  -9   3   3-5.79184 15.1761   8
   9  -3  -3 2.39497 17.4630   1
   9   3  -3 14.6055 16.2094   1
  -9   3   2 670.793 49.3171   8
   9   3  -2 714.852 51.3423   2
   9  -3  -2 657.261 52.1848   2
  -9   3   2 725.630 48.0059   9
  -9  -3   2 870.369 50.0110   9
   9  -3  -2 722.849 55.2081   1
   9   3  -2 763.280 52.0715   1
  -9   3   1 858.016 55.7683   8
   9   3  -1 906.846 59.2310   2
   9  -3  -1 785.993 60.1899   2
   9  -3  -1 895.819 62.0109   1
   9   3  -1 923.065 59.6387   1
  -9   3   1 784.180 54.7954   9
  -9  -3   1 1059.27 57.7408   9
   9  -3   0 696.986 53.7893   1
   9   3   0 757.733 52.0486   1
  -9   3   0 652.176 46.5420   8
  -9   3   0 680.883 47.6439   9
  -9   3  -1 1680.95 89.8132   7
  -9   3  -1 1580.53 90.9895   8
   9  -3   1 1578.20 98.5940   1
   9   3   1 1709.45 97.1729   1
   9  -3   2 1562.45 98.5750   1
   9   3   2 1615.16 96.8964   1
   9   3   2 1691.32 84.7445  10
  -9   3  -2 1576.32 89.7115   7
   9   3   3 3154.95 156.576  10
  -9   3  -3 2958.29 161.752   7
   9   3   4 428.431 24.4236  10
  -9   3  -4 399.460 29.9890   7
   9   3   5 537.061 31.5652   3
   9   3   6 79.1268 10.8147   3
   9   3   7 166.888 14.5994   3
  -9  -3  -8 92.2309 18.8379   2
  -9   3  -8 91.1287 19.5076   2
   9   3   8 110.242 12.2300   3
   9  -3   9 634.526 39.2672   3
   9   3   9 683.885 39.1769   3
  -9  -3  -9 719.476 49.1486   2
  -9   3  -9 645.544 50.0000   2
   9   3  10 262.815 18.4965  16
  -9   3 -10 264.057 19.9885  41
  -9   3 -10 275.760 19.3709  34
  -9  -3 -10 278.603 29.9295   2
  -9   3 -10 258.427 30.5347   2
   9   3  10 242.982 19.9513   3
   9  -3  10 264.568 20.3305   3
  -9   3 -10 256.089 30.3508   1
  -9  -3 -10 284.642 30.9122   1
  -9  -3 -11 1457.46 87.2516   1
  -9   3 -11 1311.78 85.6543   1
  -9   3 -11 1356.50 72.3041  41
  -9   3 -11 1276.17 70.8857  34
  -9  -3 -11 1337.85 71.3809  26
  -9  -3 -11 1435.59 85.8959   2
  -9   3 -11 1366.95 87.1295   2
   9  -3  11 1300.36 73.0680   3
   9   3  11 1390.44 73.4168   3
   9   3  11 1413.04 71.4267  16
  -9   3 -12 249.918 20.6941   4
   9   3  12 333.397 20.5159  16
  -9   3 -12 304.699 34.7655   2
  -9   3 -12 286.917 21.7387  41
  -9   3 -12 269.885 20.3393  34
  -9  -3 -12 255.127 19.9456  26
  -9  -3 -12 379.188 36.0550   1
  -9   3 -12 318.663 33.8101   1
  -9   3 -12 286.050 20.9573   5
   9   3  12 316.015 22.5089   3
   9  -3  12 300.566 22.5375   3
   9   3  13 431.184 26.4325  16
  -9   3 -13 343.615 39.9485   2
   9   3  13 462.441 29.0385   3
   9  -3  13 443.325 28.8726   3
  -9   3 -13 413.092 27.4823   5
  -9   3 -13 416.878 28.1464  41
  -9   3 -13 420.928 27.7686   4
  -9  -3 -13 426.843 26.7866  26
  -9   3 -13 402.216 40.1733   1
  -9   3 -14 2003.05 123.307   1
  -9   3 -14 1979.56 107.356   4
  -9  -3 -14 2047.06 107.539  26
   9   3  14 2262.36 109.829   3
  -9   3 -14 1888.17 123.070   2
   9  -3  14 2250.66 109.954   3
  -9   3 -14 2020.46 107.728  41
   9   3  14 2059.06 106.707  16
  -9   3 -14 2050.25 107.516   5
  -9  -3 -15 190.151 16.9436   4
  -9   3 -15 182.979 17.5014   4
  -9   3 -15 223.298 18.3503  41
  -9  -3 -15 181.631 16.4079  26
  -9   3 -15 198.103 17.6723   5
  -9  -3 -15 205.463 17.0034   5
  -9  -3 -16 153.870 15.7575   4
  -9  -3 -16 142.274 14.9721   5
  -9   3 -16 157.732 16.2694   5
  -9   3 -16 159.109 15.8832  41
  -9   3 -16 139.945 16.0719   4
   9  -3  16 151.810 16.4669  18
  -9  -3 -16 142.904 14.4231  26
  -9  -3 -17 897.143 53.1030   4
  -9   3 -17 996.657 53.9243   4
  -9   3 -17 1019.92 53.7805  41
   9  -3  17 947.893 53.4644  18
  -9  -3 -17 1021.72 54.0831  26
  -9   3 -17 1002.24 53.9483   5
  -9  -3 -17 935.191 53.2353   5
  -9  -3 -18 1341.78 71.1784   4
  -9   3 -18 1357.11 71.3133  41
   9  -3  18 1352.55 71.3119  18
  -9  -3 -18 1362.30 71.8064  26
  -9  -3 -18 1291.71 71.0220   5
  -9  -3 -19 458.438 28.6648   4
  -9   3 -19 486.775 28.6955  41
   9  -3  19 490.889 29.2901  18
  -9  -3 -19 471.712 29.0228  26
  -9  -3 -19 448.334 28.5232   5
  -9  -3 -20 103.490 12.0085   5
  -9   3 -20 106.421 11.7365  41
  -9  -3 -20 96.6000 12.1685   4
   9  -3  20 123.248 13.9643  18
  -9  -3 -20 112.572 12.4104  26
  -9  -3 -21 340.535 21.9710   4
  -9   3 -21 358.316 21.6496  41
   9  -3  21 387.351 22.8636  18
  -9  -3 -21 354.634 22.7286  26
  -9  -3 -21 345.355 22.0128   5
  -9   3 -22 2.67293 6.04086  41
   9  -3  22-0.32065 5.39456   6
  -9  -3 -22-3.99372 7.18544  26
  -9  -3 -22-0.89820 7.04154   4
  -9  -3 -22 7.83700 7.04760   5
  -9  -3 -23 66.3726 8.79705  36
  -9  -3 -23 71.3168 8.51018  26
  -9  -3 -24 20.0298 5.73127  36
  -9  -3 -24 9.14766 5.33036  26
  -9  -3 -25 46.7816 4.94403  36
   9   5 -22 4.52597 5.89635  34
   9   5 -22 10.0957 4.25699  28
   9   5 -21 53.9086 7.48208  28
  -9  -5  21 57.8817 7.85463  18
   9  -5 -20 39.5513 6.00625  22
   9   5 -20 34.5322 5.02335  42
   9   5 -20 46.2437 8.22163  28
   9   5 -19 248.716 15.0899  20
   9  -5 -19 239.759 15.7658  22
   9   5 -19 246.294 17.3114  28
   9   5 -19 244.465 15.3317  42
   9   5 -19 271.607 17.3114  33
   9   5 -18 239.183 17.7123  28
   9   5 -18 232.917 17.1870  33
   9   5 -18 235.753 15.6837  42
   9   5 -17 16.1381 9.53554  33
   9   5 -17 17.9905 7.72371  42
   9   5 -16 418.176 26.9458  10
   9   5 -16 489.094 28.6833  33
  -9   5  16 472.140 28.3028  12
   9   5 -16 460.637 27.4943  19
   9   5 -16 424.530 27.8277  31
   9   5 -16 492.813 27.9537  42
   9   5 -15 542.978 33.4790  31
   9   5 -15 544.822 32.9899  10
   9   5 -15 595.329 34.2362  33
  -9   5  15 573.437 34.0067  12
   9   5 -15 471.906 33.4182  11
   9   5 -15 591.381 33.2677  19
  -9   5  15 667.286 36.4414  27
   9   5 -15 592.559 33.8434  42
   9   5 -14 589.224 35.7253  10
   9   5 -14 614.513 36.3177  33
  -9   5  14 650.302 36.7535  12
   9   5 -14 566.120 35.6232  11
   9   5 -14 626.077 35.5416  19
  -9   5  14 651.120 38.2868  27
   9   5 -14 578.122 35.6868  31
   9   5 -13 24.6372 9.77082  10
   9   5 -13 20.1536 10.0962  11
   9   5 -13 8.10313 10.2115  33
  -9   5  13 30.5094 14.0183  12
   9   5 -13 17.0460 9.81757  19
  -9   5  13 45.5021 17.8762  27
   9   5 -13 16.4730 9.81909  31
   9   5 -12 277.216 20.5344  10
   9   5 -12 261.355 20.1337  33
  -9   5  12 288.731 22.1838  12
   9   5 -12 255.412 19.4763  11
   9   5 -12 239.122 19.0911  19
  -9   5  12 266.192 24.6177  27
   9   5 -12 241.426 19.5874  31
   9   5 -11 224.955 18.5007  33
  -9   5  11 247.841 21.8087  12
   9   5 -11 215.995 17.2990  11
   9   5 -11 214.752 17.8866  19
  -9   5  11 223.242 23.3313  27
   9   5 -11 205.602 18.8774  10
   9   5 -10 1358.08 77.6597  31
  -9   5  10 1544.42 79.0692  12
   9   5 -10 1606.42 77.1611  11
   9   5 -10 1535.09 79.1241  10
   9   5 -10 1285.82 77.0132  33
   9   5 -10 1422.44 77.3966  19
  -9   5  10 1473.34 78.9045  27
   9   5 -10 1449.43 77.3558  44
   9   5  -9 22.6992 10.1365  31
  -9   5   9-11.4549 24.2396   8
  -9   5   9 23.4234 16.0803  12
  -9   5   9 25.7932 16.1163  15
   9   5  -9 35.2836 12.3286  10
   9   5  -9 24.1556 10.0037  11
   9   5  -9 16.6300 9.26991  33
   9   5  -9 15.8412 10.3553  19
  -9   5   9 28.4299 18.9995  27
   9   5  -9 23.0881 9.30307  44
  -9   5   8 2186.22 112.349  12
  -9   5   8 1947.05 111.116  15
   9   5  -8 2266.46 110.209  11
   9   5  -8 2168.89 110.560  44
   9   5  -8 2105.07 110.043  33
   9   5  -8 2109.42 110.639  19
  -9   5   8 1772.15 128.606   8
   9   5  -8 2125.25 111.252  31
  -9   5   8 2170.75 111.813  27
   9   5  -7 356.772 23.3449  44
   9   5  -7 326.343 22.3619  33
  -9   5   7 273.247 38.5357   8
  -9   5   7 367.976 27.0995  12
   9   5  -7 360.104 23.2691  11
  -9   5   7 333.404 26.5651  15
   9   5  -7 355.646 24.2404  31
  -9   5   7 341.013 27.6648  27
  -9   5   6 70.0628 16.6304  15
  -9   5   6 99.1955 15.1809  13
   9   5  -6 98.9898 14.2132  10
   9   5  -6 105.706 12.7232  11
  -9   5   6 84.0325 19.1867  27
  -9   5   6 124.784 28.1442   8
   9   5  -6 87.5122 12.7941  31
   9   5  -6 120.226 12.1567  44
  -9   5   5 1097.09 67.6582  15
  -9   5   5 1242.45 67.7616  13
  -9   5   5 1329.40 67.2722  34
   9   5  -5 1321.64 68.5910  10
   9   5  -5 1329.96 66.8710  11
  -9   5   5 1010.47 82.0147   8
   9   5  -5 1225.84 67.4772  31
   9   5  -5 1230.08 67.1600  44
  -9   5   4 749.405 43.7953  12
  -9   5   4 712.613 42.0796  13
  -9   5   4 657.772 42.2448  15
   9   5  -4 741.122 42.0815  10
   9   5  -4 756.487 40.9735  11
  -9   5   4 753.545 41.6296  34
   9   5  -4 715.969 41.1911  44
   9   5  -4 697.159 41.3506  31
   9   5  -3 0.69841 8.51753  31
  -9   5   3 13.6033 19.2928   8
   9   5  -3 3.28359 8.86258  16
   9   5  -3 12.1814 9.97656  10
   9   5  -3-1.81563 10.0263  11
  -9   5   3 3.91440 12.3870  34
  -9   5   3-2.78106 11.7419  13
  -9   5   3-0.76919 15.0655  12
   9   5  -3 4.49023 8.31964  28
   9   5  -3-1.32610 8.83303  42
   9   5  -3 5.47916 8.27172  44
   9   5  -2 509.434 28.4601  16
   9   5  -2 442.565 28.8944  10
   9   5  -2 483.292 28.6706  11
   9   5  -2 467.448 28.3319  31
  -9   5   2 458.744 29.3222  34
  -9   5   2 428.072 31.3441  12
  -9   5   2 428.111 29.4379  13
  -9   5   2 432.984 26.2132  25
   9   5  -2 466.296 28.4301  42
   9   5  -2 473.507 28.7975  44
  -9   5   1 27.8543 13.2876  34
  -9   5   1 26.0226 10.5707  35
   9   5  -1 23.7106 8.11541  31
   9   5  -1 23.4787 9.55261  10
   9   5  -1 15.9187 10.1817  11
   9   5  -1 13.9103 8.37727  42
   9   5  -1 19.1278 9.12169  44
  -9   5   1 20.4486 12.1211  13
  -9   5   1 35.9820 15.4287  12
   9   5  -1 17.7521 9.12753  16
  -9   5   0 3420.09 181.963  12
  -9   5   0 3323.33 181.518  13
   9   5   0 3580.48 181.833  10
   9   5   0 3698.95 181.403  11
  -9   5   0 3614.83 181.623  35
   9   5   0 3580.46 181.660  44
   9   5   0 3498.66 180.816  42
   9   5   0 3831.49 181.208  16
  -9   5  -1 217.962 18.1060  35
  -9   5  -1 193.318 18.6726  13
  -9   5  -1 207.758 19.9849  12
   9   5   1 229.435 17.3535  44
   9   5   1 202.572 15.8389  42
   9   5   1 219.934 17.2558  10
   9   5   1 239.664 17.7999  11
  -9   5  -2 3724.62 197.610  35
   9   5   2 4106.49 198.098  10
   9   5   2 3879.66 197.504  11
  -9   5  -2 3856.73 197.869  12
   9   5   2 3776.92 197.788  44
   9   5   2 4036.19 196.843  42
  -9   5  -3 37.1654 13.8038  34
  -9   5  -3 19.4958 11.0408  28
   9   5   3 10.6920 10.3767  11
   9   5   3 9.04273 8.44272  10
   9   5   3 17.2061 7.03477  42
  -9   5  -3 4.90738 12.2044  12
   9   5   4 236.371 17.3733  16
  -9   5  -4 227.427 18.3562  28
   9   5   4 222.843 17.6053  11
  -9   5  -4 184.481 18.6355  12
  -9   5  -4 225.845 19.6859  34
  -9   5  -5 10.4991 10.1357  28
   9   5   5-1.89520 10.1633  11
   9   5   5 9.53435 9.35846  16
  -9   5  -5 7.90199 13.0161  34
  -9   5  -6 79.6453 12.9178  28
  -9   5  -6 67.9138 14.6445  34
  -9   5  -6 82.7369 13.9416  41
   9   5   6 99.0819 12.4509  16
  -9   5  -7 220.706 20.8455  34
  -9   5  -7 258.590 19.0844  28
   9   5   7 249.786 18.5983  16
  -9   5  -8 1125.57 62.2681  34
  -9   5  -8 1201.74 61.4760  28
   9   5   8 1091.63 61.1916  16
  -9   5  -9 70.0220 11.7434  28
  -9   5  -9 81.7971 15.6026  34
   9   5   9 59.9829 11.3351  16
  -9   5 -10 576.951 32.3593  28
   9   5  10 531.409 32.4887  16
  -9   5 -10 560.550 34.5656  41
  -9   5 -10 517.479 34.0785  34
  -9   5 -11 26.2246 9.60164  28
  -9   5 -11 50.9227 14.2963  34
  -9   5 -11 20.8713 12.5763  41
   9   5  11 22.2979 10.4870  16
  -9   5 -12 3726.71 186.697  28
  -9   5 -12 3613.61 187.795  34
  -9   5 -12 3736.75 188.911  41
   9   5  12 3739.74 187.615  16
  -9   5 -13 261.045 21.1775  34
  -9   5 -13 288.785 22.1502  41
   9   5  13 285.256 19.5559  16
  -9   5 -14 530.688 32.4383  34
  -9   5 -14 564.938 33.5584  41
   9   5  14 523.000 31.1604  16
  -9   5 -15 119.849 14.3159  34
  -9   5 -15 136.735 15.8085  41
   9   5  15 138.514 12.4267  16
  -9   5 -16 59.5447 11.5012  34
  -9   5 -16 68.1485 12.5764  41
   9   5  16 52.5924 8.74127  16
   9   5  17 111.954 9.86149  16
  -9   5 -17 109.753 11.5787  34
  -9  -5 -17 89.5743 9.55742  36
  -9   5 -17 125.648 13.4360  41
   9   5  18 1156.90 60.5461  16
  -9   5 -18 1238.33 60.7580  34
  -9  -5 -18 1087.82 60.7576  36
  -9   5 -18 1284.88 62.4773  41
  -9  -5 -19 47.1715 6.22691  36
   9   5  19 42.5252 5.63585  16
  -9  -5 -20 88.8559 6.93800  36
   9   5  21 23.3072 4.68226  11
   9   7 -16 144.901 8.77451  28
   9   7 -15 2.77709 5.10695  28
   9   7 -15 14.3337 4.86867  20
  -9   7  14 136.157 9.97455  38
   9   7 -14 166.101 10.7370  20
   9   7 -14 150.856 11.0474  28
   9   7 -13 10.9363 5.64726  42
   9   7 -13 20.5118 7.20376  28
  -9   7  13 4.48495 6.95664  38
   9   7 -12 30.3453 7.20413  42
  -9   7  12 21.4471 8.41542  38
   9   7 -12 37.7618 8.00654  28
   9   7 -11 195.532 13.5342  42
   9   7 -11 173.213 13.0734  28
   9   7 -10 622.788 34.0226  42
  -9   7  10 579.739 33.3720  38
   9   7  -9 146.598 13.2962  19
  -9   7   9 174.610 15.1625  38
   9   7  -9 169.945 11.1016  14
   9   7  -8 87.7738 10.5995  19
   9   7  -8 78.0747 8.08597  14
  -9   7   8 61.0766 13.1377  38
  -9   7   7 45.4421 15.3066  27
   9   7  -7 29.7259 8.88741  19
   9   7  -7 45.9199 7.58893  14
   9   7  -7 45.9342 9.94892  42
  -9   7   6 6.73286 14.9233  27
   9   7  -6 9.16037 8.52180  19
   9   7  -6 12.6749 7.09119  14
   9   7  -6 8.17166 8.79893  42
  -9   7   5 56.9596 16.1838  27
   9   7  -5 61.0274 10.0317  19
   9   7  -5 72.0957 9.43165  14
   9   7  -5 94.6323 10.9371  42
  -9   7   4-7.87652 13.3062  38
  -9   7   4-1.51020 15.3486  27
   9   7  -4 8.84055 8.40502  19
   9   7  -4-6.95892 8.08871  14
   9   7  -4 11.6447 8.53707  42
   9   7  -4 8.64315 7.84155  44
  -9   7   3-0.45767 12.7616  38
  -9   7   3-2.04895 15.7870  27
   9   7  -3 6.55083 8.26721  19
   9   7  -3 1.47250 8.79863  14
   9   7  -3 13.8686 8.46750  42
   9   7  -3 3.09200 7.36453  44
  -9   7   2 553.931 34.2789  38
   9   7  -2 550.938 33.8474  19
  -9   7   2 661.461 36.7648  27
   9   7  -2 610.509 34.1506  14
   9   7  -2 623.191 34.1674  44
  -9   7   1 275.343 20.4823  38
   9   7  -1 303.944 19.4142  44
  -9   7   1 305.020 23.6698  27
   9   7  -1 273.964 19.7371  14
  -9   7   1 286.799 20.1502  34
  -9   7   0 77.9981 13.2525  38
   9   7   0 127.296 11.4986  44
  -9   7   0 125.725 18.1252  27
   9   7   0 101.753 12.3100  14
  -9   7   0 121.467 13.6853  34
  -9   7   0 124.155 12.5425  35
   9   7   1 39.9615 8.58865  44
  -9   7  -1 31.5422 15.4422  27
  -9   7  -1 34.1354 11.7521  34
  -9   7  -1 47.9967 10.2162  35
  -9   7  -1 28.5475 10.6884  38
   9   7   2 326.455 19.4518  16
   9   7   2 325.066 20.0914  44
  -9   7  -2 279.096 20.4252  35
  -9   7  -2 276.641 21.0503  34
  -9   7  -3 14.8819 11.4331  34
  -9   7  -3 5.47377 9.14954  35
   9   7   3 5.44181 8.46554  14
  -9   7  -3 8.01836 5.79346  25
   9   7   3-2.60398 7.35405  44
   9   7   3 14.0857 7.66805  16
  -9   7  -4 1136.78 59.6431  35
  -9   7  -4 1088.02 59.6915  34
   9   7   4 1077.01 59.0133  14
  -9   7  -4 1073.26 57.5191  25
   9   7   4 1184.39 59.6156  44
   9   7   4 1187.34 58.8775  16
  -9   7  -5-0.43239 11.3844  34
  -9   7  -5 8.81950 9.08708  35
   9   7   5 5.58553 7.22896  14
  -9   7  -5 13.6655 5.63930  25
   9   7   5 4.53192 7.26509  44
   9   7   5 5.26944 7.28942  16
  -9   7  -6 129.177 12.8989  35
   9   7   6 129.450 10.9996  14
  -9   7  -6 114.978 9.32132  25
   9   7   6 135.980 11.4830  44
   9   7   6 122.688 11.2616  16
  -9   7  -7 20.6486 5.30830  25
   9   7   7 17.2575 6.73370  14
  -9   7  -7 24.3791 9.55206  35
   9   7   7 17.3020 7.07778  44
  -9   7  -8 391.889 22.4197  25
   9   7   8 462.368 24.6601  44
   9   7   9 104.402 9.70069  44
  -9   7  -9 112.417 13.3184  34
   9   7  10 227.594 15.4463  44
  -9   7 -10 245.855 17.7028  34
   9   7  10 264.640 15.7349  16
  -9   7 -11 125.707 12.0326  34
   9   7  11 102.000 9.00198  16
  -9   7 -12 47.9362 9.03754  34
   9   7  12 37.2613 6.21927  16
   9   7  13 17.8681 4.84397  16
  -9   7 -13 22.0138 7.42228  34
   9   7  14 492.846 25.9450  16
  -9   7 -14 500.931 26.4552  34
  -9   7 -15 13.7331 3.76917  35
  10   0 -27 3.63413 5.65334   4
  10   0 -27 6.26036 5.66649   5
 -10   0  27-7.53064 5.32731  24
  10   0 -26 121.072 11.8823   4
 -10   0  26 137.417 11.5310  24
  10   0 -26 131.826 11.9487   5
  10   0 -25 3.19531 9.63720   5
 -10   0  25 6.48629 9.50067  24
  10   0 -25 13.6668 7.08586  22
  10   0 -25 11.8743 9.96302   4
  10   0 -24 831.038 46.7366  33
 -10   0  24 912.202 48.6485  24
  10   0 -24 934.000 49.5342   5
  10   0 -24 959.271 48.1017  22
  10   0 -24 884.155 49.2565   4
 -10   0  24 865.310 48.3281  17
 -10   0  23 13.4160 11.5965  17
  10   0 -23 22.4962 11.5547   3
  10   0 -23 3.64780 8.66733  22
 -10   0  23-2.65076 12.2894  24
  10   0 -23 13.2007 12.5598   4
  10   0 -23 10.1072 12.2294   5
 -10   0  22 1033.86 56.5376  17
  10   0 -22 1022.49 57.8780   5
  10   0 -22 997.399 58.0824   3
  10   0 -22 1073.16 56.1442  22
  10   0 -22 1025.32 57.7411   4
 -10   0  21-0.61653 11.9285  17
  10   0 -21 22.3753 13.1179   3
  10   0 -21-9.13165 13.1082   4
  10   0 -21 2.29940 13.8883   5
  10   0 -21 12.6110 9.84125  22
  10   0 -21-5.15952 9.93207  21
  10   0 -20 151.243 15.8922  39
  10   0 -20 191.126 16.3221  22
 -10   0  20 173.164 17.7246  17
  10   0 -20 156.611 18.3397   3
  10   0 -19 5.81337 13.2674   3
  10   0 -19 1.52304 9.72537  39
  10   0 -18 1.55703 10.0503  39
 -10   0  18 2.96323 19.7753   8
  10   0 -18 0.56428 11.4582  32
 -10   0  18-3.28862 18.9040   9
  10   0 -18 1.94537 13.4202   3
  10   0 -18 4.19478 23.5829   2
  10   0 -17 29.2940 24.3159   2
  10   0 -17 20.5498 25.8333   1
 -10   0  17-8.92380 20.6361   8
 -10   0  17-9.72493 18.4303   9
  10   0 -17-3.42953 11.3716  32
  10   0 -17-0.96842 13.0810   3
  10   0 -17 3.13183 9.73015  39
  10   0 -16 4.01552 27.6488   1
 -10   0  16-15.7483 20.8494   9
  10   0 -16-8.50617 11.1691  32
  10   0 -16 28.7480 23.6077   2
  10   0 -16 6.65136 13.5959   3
  10   0 -16-3.09260 9.63111  39
  10   0 -15 19.3969 24.1615   1
 -10   0  15-12.1140 19.0361   9
  10   0 -15-0.55145 11.1000  32
  10   0 -15 4.00233 22.5011   2
  10   0 -15 3.68509 13.2513   3
  10   0 -15 5.29429 9.74319  39
  10   0 -14 694.400 40.0882  39
 -10   0  14 759.609 55.8317   9
  10   0 -14 638.948 59.7676   2
  10   0 -14 642.673 60.1172   1
  10   0 -14 686.649 38.9928  32
  10   0 -14 667.238 42.3726   3
  10   0 -13 7.37726 22.3262   2
  10   0 -13-0.50908 9.58062  32
 -10   0  13 5.47739 17.2144   9
  10   0 -13-7.06806 22.8112   1
  10   0 -13 5.06489 12.4951   3
  10   0 -12 945.898 74.9572   2
  10   0 -12 1061.09 58.5171   3
 -10   0  12 1073.79 70.9588   9
  10   0 -12 1014.13 75.0770   1
  10   0 -11 6.32332 19.8727   1
  10   0 -11-3.06237 10.1978   3
 -10   0  11 7.37229 15.1628   9
  10   0 -11-6.66848 17.4200   2
  10   0 -10 89.7886 13.4762   3
  10   0 -10 79.2674 23.0898   2
  10   0 -10 96.4281 25.0404   1
 -10   0  10 102.403 21.1754   9
  10   0  -9-4.14459 9.40455   3
  10   0  -9 9.05632 17.7265   2
  10   0  -9 31.6633 21.2685   1
 -10   0   9 2.20855 15.0918   9
  10   0  -8 60.0751 11.5769   3
  10   0  -8 54.7729 18.5229   2
  10   0  -8 63.3303 23.8695   1
 -10   0   8 63.1643 18.3518   9
  10   0  -7-6.95524 9.98336   3
  10   0  -7-5.28180 20.6362   1
  10   0  -7 2.75339 16.8284   2
 -10   0   7 10.0921 16.4977   9
  10   0  -6 739.269 57.4189   2
  10   0  -6 796.172 44.9350   3
 -10   0   6 862.727 54.9960   9
  10   0  -6 846.893 59.0784   1
  10   0  -5 15.8533 9.90633   3
  10   0  -5-17.0425 19.2548   1
  10   0  -5 28.2972 20.4605   2
 -10   0   5 13.3313 15.1521   9
  10   0  -4 1446.92 93.3146   2
  10   0  -4 1555.30 80.2240   3
 -10   0   4 1476.65 89.2678   9
  10   0  -4 1545.31 93.4308   1
 -10   0   3-7.35817 14.5422   9
  10   0  -3-2.32288 17.8277   1
  10   0  -3 3.37641 9.17415   3
  10   0  -2 519.027 30.9836   3
  10   0  -2 553.929 44.6899   1
  10   0  -1-2.31211 18.9994   1
  10   0   0 46.3461 20.3500   1
  10   0   1 14.1657 19.5160   1
  10   0   2 635.749 36.8028   3
  10   0   2 659.987 50.7423   1
  10   0   3-2.49998 17.8567   1
  10   0   3-7.80033 9.54701   3
  10   0   4 41.5800 20.8392   1
  10   0   4 54.6017 10.9145   3
 -10   0  -4 65.4406 17.7558   2
  10   0   5-19.0438 20.3640   1
  10   0   5-2.65009 9.44624   3
 -10   0  -5 31.0702 16.3747   2
 -10   0  -6 3469.76 163.431   2
  10   0   6 2790.55 150.019   3
  10   0   7-3.74012 9.09993   3
 -10   0  -7 2.31095 15.9123   2
 -10   0  -8 1190.32 68.5567   2
  10   0   8 906.753 53.7170   3
  10   0   9 11.0437 9.48897   3
 -10   0  -9 15.6512 17.1356   2
[truncated: 377,712 more chars]
