# Supplementary material for: Crystal structure and Hirshfeld surface analysis of 5,5-di­fluoro-10-[5-(tri­methyl­sil­yl)furan-2-yl]-5H-4λ4,5λ4-di­pyrrolo­[1,2-c:2′,1′-f][1,3,2]di­aza­borinine
Source: Acta Crystallogr E Crystallogr Commun. 2025 Jun 6;81(Pt 7):582–6. doi: 10.1107/S2056989025004888 (PMC12230615; doi:10.1107/S2056989025004888)
Supplement: Supplementary file 2 [file e-81-00582-Isup2.hkl]

data_I                                                                          
_shelx_title ' ZV-KB2 in C2/c'                                                  
_shelx_refln_list_code          4                                               
_shelx_F_calc_maximum      394.02                                               
_exptl_crystal_F_000      1376.00                                               
_reflns_d_resolution_high  0.7826                                               
                                                                                
loop_                                                                           
 _space_group_symop_operation_xyz                                               
 'x, y, z'                                                                      
 '-x, y, -z+1/2'                                                                
 'x+1/2, y+1/2, z'                                                              
 '-x+1/2, y+1/2, -z+1/2'                                                        
 '-x, -y, -z'                                                                   
 'x, -y, z-1/2'                                                                 
 '-x+1/2, -y+1/2, -z'                                                           
 'x+1/2, -y+1/2, z-1/2'                                                         
                                                                                
_cell_length_a    19.2621                                                       
_cell_length_b     7.2046                                                       
_cell_length_c    23.1309                                                       
_cell_angle_alpha  90.000                                                       
_cell_angle_beta   92.262                                                       
_cell_angle_gamma  90.000                                                       
                                                                                
_shelx_F_squared_multiplier     1.000                                           
                                                                                
loop_                                                                           
 _refln_index_h                                                                 
 _refln_index_k                                                                 
 _refln_index_l                                                                 
 _refln_F_squared_calc                                                          
 _refln_F_squared_meas                                                          
 _refln_F_squared_sigma                                                         
 _refln_observed_status                                                         
   2   0   0      15195.45      14900.00       742.88 o                         
   4   0   0       4813.20       4780.38       251.59 o                         
   6   0   0      41708.74      42727.70      2133.96 o                         
   8   0   0      41391.61      41654.67      2090.47 o                         
  10   0   0        205.10        116.79        51.28 o                         
  12   0   0       6518.17       6748.57       256.15 o                         
  14   0   0       5183.74       5037.63       205.77 o                         
  16   0   0        528.00        523.71        17.15 o                         
  18   0   0        326.23        312.48        13.73 o                         
  20   0   0       4352.68       4670.15        81.76 o                         
  22   0   0       1764.60       1904.63        37.32 o                         
  24   0   0       2311.93       2246.84       117.27 o                         
   1   1   0      21912.50      20573.15       504.21 o                         
   3   1   0       2537.73       2454.10        67.43 o                         
   5   1   0      30525.84      30164.98       748.56 o                         
   7   1   0        554.94        608.48        43.84 o                         
   9   1   0       3556.16       3827.41       162.19 o                         
  11   1   0       1113.41       1131.25        41.78 o                         
  13   1   0         74.82         61.58        17.85 o                         
  15   1   0        467.96        473.15        10.68 o                         
  17   1   0        307.08        335.43        13.79 o                         
  19   1   0        449.24        450.56        10.35 o                         
  21   1   0        429.16        429.66        10.18 o                         
  23   1   0        216.71        206.93         9.37 o                         
   0   2   0      12856.43      14326.36       723.15 o                         
   2   2   0       7163.83       6654.80       177.38 o                         
   4   2   0        572.95        511.98        22.06 o                         
   6   2   0        296.70        240.54        14.98 o                         
   8   2   0       2298.06       2266.51       119.81 o                         
  10   2   0      11151.01      11144.62       257.60 o                         
  12   2   0         21.14         13.82        14.52 o                         
  14   2   0       5229.40       5092.72        66.85 o                         
  16   2   0         41.16         36.43        11.54 o                         
  18   2   0       1426.91       1406.78        20.77 o                         
  20   2   0        266.27        260.69         9.75 o                         
  22   2   0       2431.49       2338.74        58.50 o                         
   1   3   0          3.22         -4.18        16.22 o                         
   3   3   0        313.36        323.19        45.84 o                         
   5   3   0        627.43        453.67        23.35 o                         
   7   3   0       7357.57       6966.12       198.07 o                         
   9   3   0       1999.46       1753.45        62.67 o                         
  11   3   0          0.62        -15.29        15.29 o                         
  13   3   0         53.35         54.18        10.13 o                         
  15   3   0         87.58         79.07         6.76 o                         
  17   3   0       2249.42       2195.42        34.06 o                         
  19   3   0        149.98        120.12         8.92 o                         
  21   3   0        902.54        914.08        27.46 o                         
  23   3   0        241.83        179.80         9.69 o                         
   0   4   0      18278.17      20141.65      1028.61 o                         
   2   4   0         80.48         65.37        12.74 o                         
   4   4   0        410.07        415.36        22.54 o                         
   6   4   0          2.61          3.06        12.83 o                         
   8   4   0       4095.06       4060.33       124.09 o                         
  10   4   0       3685.36       3629.88        77.79 o                         
  12   4   0       1587.97       1667.98        35.15 o                         
  14   4   0       2778.67       2818.23        57.64 o                         
  16   4   0          7.32          5.76        10.62 o                         
  18   4   0        118.40        149.41        29.91 o                         
  20   4   0          8.09         34.16        12.77 o                         
  22   4   0        252.97        164.51        17.54 o                         
   1   5   0       4304.32       4224.44       125.43 o                         
   3   5   0        630.17        631.06        51.47 o                         
   5   5   0        182.34        175.14        18.60 o                         
   7   5   0        871.67        760.05        17.66 o                         
   9   5   0       8997.77       9008.76       161.71 o                         
  11   5   0       2092.23       2081.17        44.26 o                         
  13   5   0        481.03        518.57        21.08 o                         
  15   5   0       2409.97       2572.06        62.45 o                         
  17   5   0        816.97        790.69        25.60 o                         
  19   5   0        312.43        293.01        16.45 o                         
   0   6   0        166.60        190.65        15.18 o                         
   2   6   0        236.74        213.80         8.34 o                         
   4   6   0         96.77         73.62         6.69 o                         
   6   6   0       1453.31       1456.66        24.81 o                         
   8   6   0         13.56          3.45         7.63 o                         
  10   6   0       2975.87       2960.09        65.53 o                         
  12   6   0          0.03          5.75         9.87 o                         
  14   6   0        566.23        622.85        20.02 o                         
  16   6   0        145.09        197.89        13.19 o                         
  18   6   0         86.43        133.01        20.27 o                         
   1   7   0       2462.75       2418.63        58.21 o                         
   3   7   0         87.29         85.87         7.25 o                         
   5   7   0       1260.43       1261.80        26.20 o                         
   7   7   0       1348.23       1468.66        31.11 o                         
   9   7   0        250.66        291.12        16.50 o                         
  11   7   0         47.48         48.19        13.77 o                         
  13   7   0         18.83         35.93         8.89 o                         
  15   7   0        275.73        275.06        10.70 o                         
   0   8   0       1559.08       1761.37        95.63 o                         
   2   8   0         24.43         61.92        20.01 o                         
   4   8   0       1297.51       2522.52       133.84 o                         
   6   8   0         38.15        216.99       126.58 o                         
   8   8   0         10.32          8.98         8.18 o                         
  10   8   0        646.42        635.22        26.46 o                         
  12   8   0         19.23         16.25         4.86 o                         
 -23   1   1         30.94         21.67        13.71 o                         
 -21   1   1         67.00         63.57         7.00 o                         
 -19   1   1        605.85        621.66        14.71 o                         
 -17   1   1       2431.12       2504.93        32.95 o                         
 -15   1   1         66.51         50.07         6.33 o                         
 -13   1   1         13.66         35.01        17.34 o                         
 -11   1   1       1428.81       1202.15        43.69 o                         
  -9   1   1        304.28        463.14        45.83 o                         
  -7   1   1      10418.70      10267.67       467.77 o                         
  -5   1   1      22971.23      22915.43       654.38 o                         
  -3   1   1      78674.77      77247.38      1915.95 o                         
  -1   1   1       1721.03       1551.28        30.80 o                         
   1   1   1      31938.37      32569.80       811.41 o                         
   3   1   1      42831.25      44832.23      1022.77 o                         
   5   1   1       9515.39      10143.54       239.61 o                         
   7   1   1       1100.83       1056.59        42.02 o                         
   9   1   1       9911.16      10049.15       392.23 o                         
  11   1   1       2550.47       2381.21        73.14 o                         
  13   1   1        383.78        240.25        37.11 o                         
  15   1   1       6486.10       6672.33        84.98 o                         
  17   1   1        906.37        901.60        16.69 o                         
  19   1   1        810.11        785.68        13.50 o                         
  21   1   1        104.94        106.68         7.15 o                         
  23   1   1       3348.51       3210.13        97.17 o                         
 -22   2   1        416.41        463.77        16.46 o                         
 -20   2   1         70.65         74.43         6.86 o                         
 -18   2   1          6.50          1.81         6.38 o                         
 -16   2   1        333.88        351.63        11.25 o                         
 -14   2   1       1727.60       1767.52        25.83 o                         
 -12   2   1        505.53        466.96        21.42 o                         
 -10   2   1        365.43        352.18        22.04 o                         
  -8   2   1       3074.17       3067.09        87.63 o                         
  -6   2   1       2940.95       2985.32        74.06 o                         
  -4   2   1        837.66        911.81        22.99 o                         
  -2   2   1      27556.29      26939.46       444.97 o                         
   0   2   1      18216.90      19620.38       983.55 o                         
   2   2   1       8274.24       8672.21       220.36 o                         
   4   2   1       3805.02       3577.14       127.86 o                         
   6   2   1      11960.71      12462.57       309.61 o                         
   8   2   1        311.11        229.68        22.85 o                         
  10   2   1        460.93        446.17        21.18 o                         
  12   2   1         50.21         33.08        16.54 o                         
  14   2   1          0.69         -8.42         8.42 o                         
  16   2   1       1686.94       1678.47        25.11 o                         
  18   2   1        521.47        559.01        11.10 o                         
  20   2   1       1319.92       1351.99        24.58 o                         
  22   2   1        578.69        595.60        19.09 o                         
 -23   3   1        164.82        100.14        11.54 o                         
 -21   3   1        618.14        686.48        22.16 o                         
 -19   3   1        376.76        384.16        15.70 o                         
 -17   3   1       8509.87       8161.56       115.33 o                         
 -15   3   1        761.38        737.00        16.56 o                         
 -13   3   1        195.70        180.73         9.76 o                         
 -11   3   1       4038.71       3478.87        73.67 o                         
  -9   3   1       2605.19       2255.35        67.88 o                         
  -7   3   1       8632.15       9074.77       157.56 o                         
  -5   3   1        518.60        512.50        21.23 o                         
  -3   3   1      14010.98      13873.13       360.86 o                         
  -1   3   1        272.63        311.86        32.70 o                         
   1   3   1        152.13        157.60        22.15 o                         
   3   3   1       5326.43       4871.92       180.93 o                         
   5   3   1      32715.78      33646.16       973.72 o                         
   7   3   1      12820.18      11893.53       320.90 o                         
   9   3   1       4693.84       4131.93       118.33 o                         
  11   3   1        184.49        146.09        19.26 o                         
  13   3   1       7656.04       7235.77       104.99 o                         
  15   3   1         41.88         37.08         7.25 o                         
  17   3   1        793.93        783.81        15.64 o                         
  19   3   1          4.82          2.10         7.82 o                         
  21   3   1         53.13         59.55        11.32 o                         
 -22   4   1          0.06         -5.77         6.63 o                         
 -20   4   1         38.02         39.87         8.16 o                         
 -18   4   1       1330.25       1398.02        40.56 o                         
 -16   4   1       2022.36       2190.39        54.19 o                         
 -14   4   1       1419.69       1375.51        33.70 o                         
 -12   4   1       3371.75       3497.02        65.72 o                         
 -10   4   1       1420.88       1341.25        31.28 o                         
  -8   4   1         14.04          6.68        13.60 o                         
  -6   4   1         95.75         93.30        14.57 o                         
  -4   4   1       3618.96       3232.16        92.47 o                         
  -2   4   1       5257.08       5390.15       149.94 o                         
   0   4   1        257.05        397.94        41.27 o                         
   2   4   1       2457.55       2531.90        66.67 o                         
   4   4   1        280.05        274.08        18.21 o                         
   6   4   1       9252.77       9339.00       287.06 o                         
   8   4   1       7260.34       7512.75       259.89 o                         
  10   4   1        166.40        212.14        11.30 o                         
  12   4   1       7125.62       7362.64       141.52 o                         
  14   4   1       1890.75       1914.64        50.22 o                         
  16   4   1        323.74        315.06        17.66 o                         
  18   4   1        109.86         88.38        13.53 o                         
  20   4   1        105.99        116.20         8.72 o                         
  22   4   1        603.35        351.83        38.03 o                         
 -19   5   1         53.54         78.28        16.31 o                         
 -17   5   1        299.04        331.47        14.85 o                         
 -15   5   1          0.25          3.83         9.34 o                         
 -13   5   1        835.69        926.29        21.43 o                         
 -11   5   1         29.83         33.42         8.51 o                         
  -9   5   1         52.50         54.47         7.98 o                         
  -7   5   1        721.53        676.12        15.88 o                         
  -5   5   1        409.11        447.42        25.97 o                         
  -3   5   1       1130.10       1053.42        41.65 o                         
  -1   5   1         86.23         58.15        28.41 o                         
   1   5   1        823.26        896.26        52.11 o                         
   3   5   1       3373.08       3307.58       117.85 o                         
   5   5   1       1319.61       1268.16        68.58 o                         
   7   5   1         68.93         44.76         6.86 o                         
   9   5   1        557.96        546.76        16.90 o                         
  11   5   1          3.09          9.05         8.31 o                         
  13   5   1        232.91        224.17        18.35 o                         
  15   5   1         45.66         63.72        12.57 o                         
  17   5   1        378.22        420.68        16.83 o                         
  19   5   1        253.50        298.29        22.59 o                         
 -18   6   1        165.60        154.17        21.81 o                         
 -16   6   1        484.27        592.52        17.93 o                         
 -14   6   1        906.33        852.20        24.76 o                         
 -12   6   1        176.14        213.98        10.40 o                         
 -10   6   1       1245.45       1235.11        26.20 o                         
  -8   6   1        683.80        732.48        16.21 o                         
  -6   6   1        103.31         94.49         7.09 o                         
  -4   6   1        293.95        302.34         9.68 o                         
  -2   6   1       7346.70       6697.96        83.66 o                         
   0   6   1         39.77         47.85         7.87 o                         
   2   6   1        122.27         91.25         7.08 o                         
   4   6   1        244.71        254.39         9.58 o                         
   6   6   1       3693.35       3596.84        54.45 o                         
   8   6   1        127.89        160.80         9.07 o                         
  10   6   1        184.57        202.40        11.03 o                         
  12   6   1       2614.83       2601.84        53.71 o                         
  14   6   1        996.11       1040.61        36.21 o                         
  16   6   1       2018.94       2273.43        83.49 o                         
  18   6   1        151.94        106.76        36.79 o                         
 -15   7   1         14.72         43.77         6.74 o                         
 -13   7   1        119.43        108.32         9.69 o                         
 -11   7   1        770.95        809.38        30.79 o                         
  -9   7   1        653.40        728.06        23.15 o                         
  -7   7   1         54.81         58.82         9.87 o                         
  -5   7   1         48.73         45.09         6.75 o                         
  -3   7   1         48.47         37.83         7.05 o                         
  -1   7   1       1149.46       1104.66        28.63 o                         
   1   7   1          0.70          1.71         9.82 o                         
   3   7   1         44.29         58.02         7.19 o                         
   5   7   1        126.26        106.81         8.41 o                         
   7   7   1        190.48        229.86        10.84 o                         
   9   7   1         56.86         96.88        12.11 o                         
  11   7   1        127.49        190.22        20.23 o                         
  13   7   1         20.59         16.96        10.17 o                         
  15   7   1         99.05         93.15         7.35 o                         
 -12   8   1        165.51        157.89         8.39 o                         
 -10   8   1        518.07        549.65        42.38 o                         
  -8   8   1       1116.03       1324.88        51.25 o                         
  -6   8   1        413.09        522.38        21.15 o                         
  -4   8   1       1364.14       1833.07       275.24 o                         
  -2   8   1       1500.38       1828.36       100.46 o                         
   0   8   1        348.43        369.08        22.37 o                         
   2   8   1          7.10         12.98        18.39 o                         
   4   8   1       3958.99       4456.18       227.37 o                         
   6   8   1        163.59        170.24        20.00 o                         
   8   8   1        234.38        255.71        21.83 o                         
  10   8   1        846.75        999.26        38.70 o                         
  12   8   1       1625.58       1629.99        82.96 o                         
 -24   0   2         53.07         33.19        10.76 o                         
 -22   0   2        416.33        480.08        15.19 o                         
 -20   0   2       2608.52       2744.27        53.60 o                         
 -18   0   2        235.67        268.76        13.13 o                         
 -16   0   2        107.52        107.25         9.58 o                         
 -14   0   2         31.23         21.79        22.87 o                         
 -12   0   2       6778.41       6544.28       209.06 o                         
 -10   0   2       1577.09       1337.80        64.17 o                         
  -8   0   2       9091.37       9261.81       489.02 o                         
  -6   0   2       1807.08       2022.31       122.74 o                         
  -4   0   2     154933.70     153813.28      7614.23 o                         
  -2   0   2      22262.62      22153.08      1102.17 o                         
   0   0   2      20216.22      18634.49       925.54 o                         
   2   0   2        166.72        159.58        24.03 o                         
   4   0   2      48635.53      49105.70      2444.15 o                         
   6   0   2        384.27        350.52        45.99 o                         
   8   0   2       1089.82        966.57        65.63 o                         
  10   0   2       1669.36       1623.69        75.08 o                         
  12   0   2       6582.29       6135.59       240.34 o                         
  14   0   2       6459.00       6318.63       247.63 o                         
  16   0   2       4050.03       4583.97       117.67 o                         
  18   0   2       1461.16       1564.92        38.10 o                         
  20   0   2       3546.78       3656.85        73.76 o                         
  22   0   2         10.48          6.42         7.15 o                         
  24   0   2        152.14        163.72        16.52 o                         
 -23   1   2         41.77         22.09         8.42 o                         
 -21   1   2        178.16        205.25         8.23 o                         
 -19   1   2        204.68        189.28         8.66 o                         
 -17   1   2         62.78         50.42         9.41 o                         
 -15   1   2          2.54         -6.15         6.15 o                         
 -13   1   2       1447.85       1561.70        47.15 o                         
 -11   1   2       3652.24       3736.37       111.52 o                         
  -9   1   2      10712.72      11294.20       490.49 o                         
  -7   1   2       5715.04       5894.19       176.11 o                         
  -5   1   2     108118.50     109953.58      3853.78 o                         
  -3   1   2       2097.69       1987.30        51.37 o                         
  -1   1   2       2597.23       2699.49        52.73 o                         
   1   1   2        209.85        247.24        10.19 o                         
   3   1   2       1168.27       1159.57        29.36 o                         
   5   1   2        298.89        374.29        21.47 o                         
   7   1   2       3960.29       4278.17       117.92 o                         
   9   1   2          0.27         -2.56        28.90 o                         
  11   1   2       2203.27       1925.17        61.61 o                         
  13   1   2        303.42        279.20        24.36 o                         
  15   1   2       1460.84       1559.84        22.74 o                         
  17   1   2         40.41         43.17         6.96 o                         
  19   1   2       1700.73       1751.32        24.89 o                         
  21   1   2        233.15        250.36         8.12 o                         
  23   1   2        164.23        174.99         6.86 o                         
 -24   2   2        312.52        227.46        15.21 o                         
 -22   2   2       1644.13       1639.17        51.89 o                         
 -20   2   2        718.61        751.49        15.23 o                         
 -18   2   2        467.99        476.03        11.07 o                         
 -16   2   2       2475.91       2460.75        29.89 o                         
 -14   2   2        308.08        276.41         7.63 o                         
 -12   2   2       2502.77       2490.08        54.46 o                         
 -10   2   2        224.85        117.43        12.90 o                         
  -8   2   2        333.35        385.94        19.08 o                         
  -6   2   2        949.12        860.92        23.39 o                         
  -4   2   2      12606.67      12730.91       213.73 o                         
  -2   2   2        685.49        682.96        15.13 o                         
   0   2   2        644.82        722.93        17.85 o                         
   2   2   2      35694.62      37601.91       812.27 o                         
   4   2   2       1997.41       2150.00        68.34 o                         
   6   2   2      16305.91      15446.30       389.50 o                         
   8   2   2       4895.57       4745.55       129.88 o                         
  10   2   2       5422.95       5174.11       125.03 o                         
  12   2   2       1932.42       1715.16        73.18 o                         
  14   2   2       3832.64       3800.84        53.59 o                         
  16   2   2       2413.24       2313.30        32.49 o                         
  18   2   2          9.71          7.99         6.16 o                         
  20   2   2       1683.91       1671.24        26.62 o                         
  22   2   2        417.51        452.38        12.10 o                         
 -23   3   2         35.78          9.74         8.62 o                         
 -21   3   2        276.61        352.38        28.33 o                         
 -19   3   2        282.09        305.61        13.59 o                         
 -17   3   2        272.34        253.01        10.05 o                         
 -15   3   2         23.76          2.66         7.76 o                         
 -13   3   2          9.15         -6.03        10.40 o                         
 -11   3   2         15.87        -11.82        13.20 o                         
  -9   3   2       2010.27       1861.58        52.67 o                         
  -7   3   2       5395.08       5455.95       104.01 o                         
  -5   3   2        476.21        441.45        14.62 o                         
  -3   3   2        324.72        372.11        13.67 o                         
  -1   3   2        190.06        170.30        26.42 o                         
   1   3   2       4864.86       4907.53       152.52 o                         
   3   3   2        220.80        220.62        22.92 o                         
   5   3   2       7172.15       7317.54       228.03 o                         
   7   3   2       1449.42       1476.86        87.27 o                         
   9   3   2       4344.29       4076.40       115.88 o                         
  11   3   2         24.75          1.56        21.68 o                         
  13   3   2       3748.89       3890.92        69.29 o                         
  15   3   2          1.08          1.48         6.31 o                         
  17   3   2       1888.83       1794.51        28.57 o                         
  19   3   2        360.84        339.26        16.16 o                         
  21   3   2       1701.87       1698.51        45.81 o                         
  23   3   2        254.67        152.06        12.64 o                         
 -22   4   2        315.58        218.44        18.13 o                         
 -20   4   2        974.38        905.98        26.36 o                         
 -18   4   2       1099.98       1131.83        42.13 o                         
 -16   4   2        264.53        304.60        14.79 o                         
 -14   4   2       1827.11       1822.72        42.71 o                         
 -12   4   2          2.15          0.95         9.28 o                         
 -10   4   2        410.27        349.74        15.21 o                         
  -8   4   2        228.46        211.09        19.49 o                         
  -6   4   2        766.90        713.25        34.15 o                         
  -4   4   2        350.01        382.38        28.73 o                         
  -2   4   2       1685.63       1731.96        60.98 o                         
   0   4   2       1110.37       1194.63        56.52 o                         
   2   4   2        564.52        519.74        33.97 o                         
   4   4   2       2333.57       2293.80        70.28 o                         
   6   4   2      21525.29      22173.09       646.84 o                         
   8   4   2         65.05        100.35        17.68 o                         
  10   4   2       1951.94       2078.59        57.23 o                         
  12   4   2        385.25        350.33        14.89 o                         
  14   4   2       1168.15       1155.10        27.84 o                         
  16   4   2          2.19        -11.21        11.32 o                         
  18   4   2        131.35        153.07        17.54 o                         
  20   4   2          9.92         32.27        10.65 o                         
  22   4   2        388.60        247.87        23.19 o                         
 -19   5   2       1614.15       1532.62       224.98 o                         
 -17   5   2         81.70         63.42         7.92 o                         
 -15   5   2        328.71        349.07        14.46 o                         
 -13   5   2       4892.43       5115.49       127.26 o                         
 -11   5   2        794.35        731.83        18.94 o                         
  -9   5   2       1090.38       1160.97        22.88 o                         
  -7   5   2        131.27        152.30         8.00 o                         
  -5   5   2      16835.70      16433.71       492.65 o                         
  -3   5   2       1832.59       2002.32        96.10 o                         
  -1   5   2       2846.10       2533.60       149.00 o                         
   1   5   2       1450.60       1138.89        49.23 o                         
   3   5   2       2521.94       2429.54       116.87 o                         
   5   5   2       5370.76       5011.99       220.77 o                         
   7   5   2       1106.38       1031.66        28.69 o                         
   9   5   2       9838.76       9831.97       203.31 o                         
  11   5   2       1066.15       1070.19        25.15 o                         
  13   5   2        586.50        622.55        26.33 o                         
  15   5   2        923.37       1084.23        37.37 o                         
  17   5   2        240.62        243.66        12.76 o                         
  19   5   2        305.31        320.32        20.25 o                         
 -18   6   2        276.74        252.93        24.33 o                         
 -16   6   2       1010.94       1194.21        30.54 o                         
 -14   6   2        683.62        687.32        21.55 o                         
 -12   6   2        575.11        628.28        18.07 o                         
 -10   6   2        114.71        152.59         9.87 o                         
  -8   6   2       1486.74       1479.74        28.91 o                         
  -6   6   2         93.28         94.34         6.88 o                         
  -4   6   2        727.95        718.18        13.61 o                         
  -2   6   2        165.24        157.49        10.87 o                         
   0   6   2          5.98          6.13         6.38 o                         
   2   6   2       3300.73       3209.73        45.93 o                         
   4   6   2        947.65        884.27        17.18 o                         
   6   6   2        173.74        164.31         8.49 o                         
   8   6   2       1187.10       1165.48        24.07 o                         
  10   6   2          6.96          6.46         9.67 o                         
  12   6   2          0.35          7.02        10.67 o                         
  14   6   2        850.18        838.03        27.60 o                         
  16   6   2          3.74          7.46         8.86 o                         
  18   6   2          2.95         18.53         9.12 o                         
 -15   7   2          7.89         22.96         7.57 o                         
 -13   7   2         85.76        117.53         9.75 o                         
 -11   7   2        431.69        501.73        27.88 o                         
  -9   7   2       1407.41       1514.70        47.69 o                         
  -7   7   2        632.92        634.25        17.94 o                         
  -5   7   2        894.17        891.52        19.30 o                         
  -3   7   2       1318.94       1276.94        26.74 o                         
  -1   7   2         70.12         78.62         8.09 o                         
   1   7   2       2284.69       2215.77        53.39 o                         
   3   7   2        296.30        271.63         9.12 o                         
   5   7   2       1228.71       1229.64        25.04 o                         
   7   7   2        553.43        578.62        17.37 o                         
   9   7   2        721.51        768.31        34.84 o                         
  11   7   2         11.65          5.46        25.21 o                         
  13   7   2       3463.45       4006.55       144.62 o                         
  15   7   2        251.15        252.48        12.12 o                         
 -12   8   2          6.18         -5.79         7.05 o                         
 -10   8   2          1.04         -2.53        10.52 o                         
  -8   8   2         54.73         81.47        19.97 o                         
  -6   8   2          2.18        101.13        28.50 o                         
  -4   8   2        458.23        478.04        25.02 o                         
  -2   8   2        225.70        302.90        19.79 o                         
   0   8   2        370.81        376.35        23.24 o                         
   2   8   2          0.39         31.75        13.96 o                         
   4   8   2         66.79        133.75        39.07 o                         
   6   8   2        107.73        155.51        14.50 o                         
   8   8   2        144.07        133.83        20.57 o                         
  10   8   2          0.83         -0.95         7.80 o                         
 -23   1   3        793.90        800.28        23.79 o                         
 -21   1   3       2069.48       2064.53        33.11 o                         
 -19   1   3         36.93         20.24         7.35 o                         
 -17   1   3        562.46        599.40        11.63 o                         
 -15   1   3        241.05        250.96         8.52 o                         
 -13   1   3       2691.14       2524.77        60.19 o                         
 -11   1   3      38461.46      39862.21       704.86 o                         
  -9   1   3      13600.50      14259.76       368.42 o                         
  -7   1   3       2075.44       2119.44        70.41 o                         
  -5   1   3      33330.50      32765.74       667.24 o                         
  -3   1   3      21028.26      19991.76       408.29 o                         
  -1   1   3       7420.50       7670.58       157.88 o                         
   1   1   3       9173.28       9547.39       277.56 o                         
   3   1   3       5517.16       5320.22       213.30 o                         
   5   1   3      17150.56      17882.18       395.63 o                         
   7   1   3       1471.14       1594.89        61.66 o                         
   9   1   3        435.92        490.86        31.51 o                         
  11   1   3      29391.87      27604.46       691.98 o                         
  13   1   3        247.83        203.46        21.29 o                         
  15   1   3        482.81        504.87        10.58 o                         
  17   1   3       1049.80       1069.13        17.83 o                         
  19   1   3       1046.35       1064.37        16.90 o                         
  21   1   3         18.77         32.79         6.14 o                         
  23   1   3        612.06        555.22        12.10 o                         
 -22   2   3         17.60         25.31         6.68 o                         
 -20   2   3        726.23        768.94        19.04 o                         
 -18   2   3         14.87         10.62         7.02 o                         
 -16   2   3         74.95         50.03         8.54 o                         
 -14   2   3        171.73        136.78         6.33 o                         
 -12   2   3       2902.37       3449.19        70.57 o                         
 -10   2   3        677.20        770.45        28.63 o                         
  -8   2   3       1835.76       1967.69        52.41 o                         
  -6   2   3       2468.06       2492.99        56.65 o                         
  -4   2   3       1484.16       1560.58        33.36 o                         
  -2   2   3       4051.63       4049.15        79.69 o                         
   0   2   3       1089.07       1067.94        24.34 o                         
   2   2   3        769.82        818.25        22.76 o                         
   4   2   3       4200.09       4438.99       176.24 o                         
   6   2   3       1722.49       1507.11        73.40 o                         
   8   2   3       1432.55       1459.81        48.53 o                         
  10   2   3       1468.12       1592.23        52.92 o                         
  12   2   3        112.55        162.94        23.95 o                         
  14   2   3          1.04         -5.98         6.14 o                         
  16   2   3       1844.61       1848.34        27.66 o                         
  18   2   3       2515.79       2451.73        37.77 o                         
  20   2   3         53.64         85.30         6.39 o                         
  22   2   3        282.20        292.15         9.23 o                         
 -23   3   3       1050.41        720.57        39.05 o                         
 -21   3   3       1957.19       2020.28        62.02 o                         
 -19   3   3         32.21         54.08         8.41 o                         
 -17   3   3          2.65         -7.99         7.99 o                         
 -15   3   3       2061.61       1925.87        34.81 o                         
 -13   3   3        436.66        358.13        13.39 o                         
 -11   3   3       2127.42       2050.65        50.02 o                         
  -9   3   3         12.30         13.30        11.43 o                         
  -7   3   3       1436.75       1324.24        33.07 o                         
  -5   3   3       2837.14       3186.32        62.87 o                         
  -3   3   3       7909.65       7784.01       156.99 o                         
  -1   3   3       5355.37       5619.08       299.22 o                         
   1   3   3      12231.29      12721.61       324.86 o                         
   3   3   3      11952.92      11993.42       371.42 o                         
   5   3   3        328.76        442.18        55.94 o                         
   7   3   3        774.55        857.68        47.42 o                         
   9   3   3       7671.57       7718.85       283.51 o                         
  11   3   3        631.38        627.87        33.62 o                         
  13   3   3       1198.12       1255.29        31.31 o                         
  15   3   3       1422.51       1345.47        26.46 o                         
  17   3   3        574.44        597.85        12.75 o                         
  19   3   3        211.04        217.31        10.71 o                         
  21   3   3        475.88        508.54        19.28 o                         
 -22   4   3        639.47        510.82        28.69 o                         
 -20   4   3        610.98        590.13        23.83 o                         
 -18   4   3          0.28         15.34         8.91 o                         
 -16   4   3        508.58        536.21        15.39 o                         
 -14   4   3        334.57        386.18        18.49 o                         
 -12   4   3       1145.54       1196.03        33.50 o                         
 -10   4   3        617.56        613.60        22.22 o                         
  -8   4   3        127.65        128.85        28.61 o                         
  -6   4   3         76.04         69.31        15.98 o                         
  -4   4   3       4745.72       4640.44       152.50 o                         
  -2   4   3        554.24        538.67        25.99 o                         
   0   4   3         78.71         73.07        14.58 o                         
   2   4   3       5285.49       5428.44       172.78 o                         
   4   4   3       1571.39       1216.12        53.20 o                         
   6   4   3        122.02        126.65        32.68 o                         
   8   4   3       1544.23       1664.70        83.40 o                         
  10   4   3       4124.39       4309.93       111.91 o                         
  12   4   3       3289.87       3133.46        67.84 o                         
  14   4   3        193.95        185.23        11.89 o                         
  16   4   3       1045.39       1051.15        33.09 o                         
  18   4   3       4768.60       4884.58       192.99 o                         
  20   4   3        113.32        123.83         9.88 o                         
 -19   5   3        343.87        371.43        73.34 o                         
 -17   5   3         55.43         57.31         8.34 o                         
 -15   5   3         55.96         62.59        10.01 o                         
 -13   5   3        259.14        259.10        12.41 o                         
 -11   5   3        866.20        949.29        21.45 o                         
  -9   5   3          0.07          7.73         7.62 o                         
  -7   5   3         14.07         11.82         6.80 o                         
  -5   5   3       1120.64       1014.12        22.49 o                         
  -3   5   3         30.92         27.75        17.60 o                         
  -1   5   3       1915.46       1726.32        98.29 o                         
   1   5   3        438.13        439.68        45.14 o                         
   3   5   3       1281.78       1111.23        68.03 o                         
   5   5   3        356.78        391.52        20.83 o                         
   7   5   3         82.65         64.82         9.13 o                         
   9   5   3         61.13         39.39         9.99 o                         
  11   5   3       3829.07       3663.85        79.99 o                         
  13   5   3          1.90         12.63         9.93 o                         
  15   5   3          5.66          2.01        11.09 o                         
  17   5   3        775.81        851.26        26.85 o                         
  19   5   3         46.93         69.49        12.67 o                         
 -18   6   3         84.13         99.43         8.76 o                         
 -16   6   3        183.27        244.57        11.90 o                         
 -14   6   3          4.50         30.18         9.73 o                         
 -12   6   3       2602.26       2853.66        54.48 o                         
 -10   6   3        181.07        187.70         9.57 o                         
  -8   6   3        305.83        310.68        10.26 o                         
  -6   6   3          5.18          4.94         6.48 o                         
  -4   6   3       2559.65       2658.50        39.47 o                         
  -2   6   3         44.40         78.73         6.84 o                         
   0   6   3        108.51         98.11         6.91 o                         
   2   6   3       1662.93       1523.95        29.99 o                         
   4   6   3          2.67          4.62         8.07 o                         
   6   6   3        366.98        361.56        10.31 o                         
   8   6   3         41.42         47.18         8.07 o                         
  10   6   3       1502.96       1539.12        46.21 o                         
  12   6   3        143.37        183.38        11.35 o                         
  14   6   3        142.29        166.75        11.66 o                         
  16   6   3        759.18        779.28        26.68 o                         
  18   6   3       1076.11        646.94        35.77 o                         
 -15   7   3         38.05         30.09         6.51 o                         
 -13   7   3        201.39        214.86        11.41 o                         
 -11   7   3        122.75        159.24        10.24 o                         
  -9   7   3          1.83         11.40         9.52 o                         
  -7   7   3       1442.62       1378.38        30.97 o                         
  -5   7   3       4036.82       3933.37        77.56 o                         
  -3   7   3        140.28        146.62         9.24 o                         
  -1   7   3       3212.73       2972.39        73.61 o                         
   1   7   3       5723.08       5465.63       130.75 o                         
   3   7   3        836.92        805.44        17.14 o                         
   5   7   3       1231.77       1239.10        25.95 o                         
   7   7   3         23.93         33.11         8.18 o                         
   9   7   3          0.65         18.08         8.02 o                         
  11   7   3        165.64        172.50        34.07 o                         
  13   7   3         63.26         52.30         8.84 o                         
  15   7   3       1066.75       1110.22        38.19 o                         
 -12   8   3        291.07        303.46        18.24 o                         
 -10   8   3         64.40         99.95        20.02 o                         
  -8   8   3        422.14        467.53        18.84 o                         
  -6   8   3       1753.97       1975.56        74.94 o                         
  -4   8   3        172.95        254.61        23.01 o                         
  -2   8   3        108.31        138.78        15.22 o                         
   0   8   3        359.04        494.97        37.96 o                         
   2   8   3         24.97         29.56        13.91 o                         
   4   8   3         87.77        117.81        14.34 o                         
   6   8   3       1226.29       1456.45        60.50 o                         
   8   8   3        499.90        647.43        39.44 o                         
  10   8   3         22.13         36.82         6.50 o                         
 -24   0   4        952.83        817.66        45.06 o                         
 -22   0   4          1.69         -2.59         9.95 o                         
 -20   0   4          8.18         11.80        10.57 o                         
 -18   0   4       3560.86       3574.25        74.90 o                         
 -16   0   4       1754.28       1986.42        40.20 o                         
 -14   0   4      14726.65      15667.58       412.96 o                         
 -12   0   4       4358.97       4122.96       122.78 o                         
 -10   0   4       3446.25       3807.03       111.56 o                         
  -8   0   4       5850.91       5739.35       182.20 o                         
  -6   0   4       3464.53       3068.97       145.65 o                         
  -4   0   4         84.50         79.85        34.21 o                         
  -2   0   4       2848.07       3251.72       173.43 o                         
   0   0   4       7765.48       8302.08       419.66 o                         
   2   0   4          4.05         17.99        14.29 o                         
   4   0   4      13195.44      12144.10       622.07 o                         
   6   0   4         24.33         23.58        21.85 o                         
   8   0   4       3016.64       2985.76       162.58 o                         
  10   0   4        212.24        138.77        21.40 o                         
  12   0   4      18701.18      17035.04       623.47 o                         
  14   0   4       9870.86      10202.74       186.17 o                         
  16   0   4       3199.25       3315.15        65.79 o                         
  18   0   4       2380.23       2407.44        51.16 o                         
  20   0   4        168.04        162.89        12.94 o                         
  22   0   4        317.27        359.99        11.11 o                         
  24   0   4          1.51         -0.60         9.19 o                         
 -23   1   4        447.61        423.81        17.07 o                         
 -21   1   4        100.02        102.17         8.22 o                         
 -19   1   4          0.78          8.96         7.30 o                         
 -17   1   4          0.12         -7.89         7.89 o                         
 -15   1   4        161.05        199.28         8.27 o                         
 -13   1   4        582.99        695.83        26.71 o                         
 -11   1   4         86.73         90.51        13.97 o                         
  -9   1   4      12824.75      13707.73       266.97 o                         
  -7   1   4        947.08        870.17        29.79 o                         
  -5   1   4        314.80        330.80        16.34 o                         
  -3   1   4      13170.25      13770.61       283.31 o                         
  -1   1   4        988.43       1026.58        24.77 o                         
   1   1   4       1640.16       1700.01        36.59 o                         
   3   1   4        472.36        429.95        23.84 o                         
   5   1   4       8729.09       8434.21       478.74 o                         
   7   1   4       1490.54       1404.76        64.89 o                         
   9   1   4       1094.97       1092.78        54.33 o                         
  11   1   4       1346.31       1328.30        47.76 o                         
  13   1   4         73.52         49.60        17.67 o                         
  15   1   4        741.18        827.24        14.41 o                         
  17   1   4          3.89          8.23         6.87 o                         
  19   1   4        524.45        499.88        12.50 o                         
  21   1   4         11.47         11.36         6.00 o                         
  23   1   4         92.91        100.97         5.46 o                         
 -22   2   4        263.52        287.21        13.71 o                         
 -20   2   4         19.34         10.38         8.23 o                         
 -18   2   4         15.04         26.65         6.40 o                         
 -16   2   4       3221.23       3364.72        41.25 o                         
 -14   2   4       7080.96       7046.23        74.46 o                         
 -12   2   4      11903.04      13033.50       228.86 o                         
 -10   2   4      11697.64      12848.00       220.70 o                         
  -8   2   4       1189.54        984.05        32.82 o                         
  -6   2   4      27969.43      28840.47       509.60 o                         
  -4   2   4       7390.11       8074.65       157.29 o                         
  -2   2   4       9665.60       9743.63       201.36 o                         
   0   2   4      12006.45      12020.73       227.43 o                         
   2   2   4       1147.74       1355.04        32.40 o                         
   4   2   4       5130.54       5822.78       166.62 o                         
   6   2   4       1282.91       1495.64        65.74 o                         
   8   2   4      13291.54      13220.57       506.84 o                         
  10   2   4        233.86        320.16        21.23 o                         
  12   2   4         51.29         11.08        16.59 o                         
  14   2   4          2.63          5.97         6.27 o                         
  16   2   4       3265.43       3264.84        43.76 o                         
  18   2   4         87.49        104.14         8.13 o                         
  20   2   4         19.95         20.23         5.62 o                         
  22   2   4        162.72        172.09         8.55 o                         
 -23   3   4          5.67          0.35         8.82 o                         
 -21   3   4        112.64        116.62         9.85 o                         
 -19   3   4        760.81        753.63        22.04 o                         
 -17   3   4        544.20        538.60        16.99 o                         
 -15   3   4        670.81        642.22        16.17 o                         
 -13   3   4         48.13         44.68         8.30 o                         
 -11   3   4       2089.41       2144.60        52.13 o                         
  -9   3   4        912.53        920.48        28.38 o                         
  -7   3   4        278.82        291.89        15.43 o                         
  -5   3   4       7639.42       8141.63       149.81 o                         
  -3   3   4       5276.99       5518.08       101.17 o                         
  -1   3   4        558.91        415.11        24.39 o                         
   1   3   4         48.13         81.19        10.13 o                         
   3   3   4         94.26         87.92         9.71 o                         
   5   3   4        596.73        570.43        30.35 o                         
   7   3   4        384.37        316.54        43.33 o                         
   9   3   4        936.52       1051.77        47.72 o                         
  11   3   4        453.19        360.53        35.10 o                         
  13   3   4        566.80        548.23        16.45 o                         
  15   3   4       1582.41       1587.07        28.26 o                         
  17   3   4         25.97         15.01         6.74 o                         
  19   3   4        331.83        380.81        15.44 o                         
  21   3   4         29.44         27.34         9.64 o                         
 -20   4   4        101.89         95.83         9.21 o                         
 -18   4   4       1597.64       1628.95        40.87 o                         
 -16   4   4          7.26         12.65         7.78 o                         
 -14   4   4       2950.16       3004.62        80.28 o                         
 -12   4   4         86.42         84.18        11.37 o                         
 -10   4   4        686.77        677.03        22.67 o                         
  -8   4   4        296.88        203.93        32.01 o                         
  -6   4   4      10968.97      10533.02       563.97 o                         
  -4   4   4        166.25        120.92        17.11 o                         
  -2   4   4       2476.45       2642.27       110.11 o                         
   0   4   4        714.57        556.25        37.76 o                         
   2   4   4       5352.02       5432.91       241.26 o                         
   4   4   4       1398.76       1460.23        76.10 o                         
   6   4   4        246.48        344.10        25.73 o                         
   8   4   4          5.80          6.98        14.94 o                         
  10   4   4        643.01        561.40        24.88 o                         
  12   4   4        499.68        467.26        17.80 o                         
  14   4   4        209.11        248.15        12.74 o                         
  16   4   4         47.94         38.13        10.75 o                         
  18   4   4        632.97        626.70        23.76 o                         
  20   4   4        623.79        634.16        25.07 o                         
 -19   5   4          2.82          7.96        16.99 o                         
 -17   5   4        797.53        833.23        23.37 o                         
 -15   5   4       1369.47       1524.93        31.42 o                         
 -13   5   4        327.86        318.24        13.54 o                         
 -11   5   4         66.28         67.02        10.22 o                         
  -9   5   4       1766.93       1825.47        37.33 o                         
  -7   5   4          5.00          9.55         7.42 o                         
  -5   5   4       3198.61       3097.23        67.85 o                         
  -3   5   4       1582.83       1482.06        60.63 o                         
  -1   5   4       6355.82       6533.68       260.57 o                         
   1   5   4       2319.61       2196.46       153.27 o                         
   3   5   4       1371.02       1210.63       103.81 o                         
   5   5   4         56.30         70.97         9.49 o                         
   7   5   4         16.83         52.41        11.38 o                         
   9   5   4        587.19        557.79        20.60 o                         
  11   5   4        705.71        764.75        24.81 o                         
  13   5   4        531.00        562.20        19.49 o                         
  15   5   4          1.03          0.70        10.83 o                         
  17   5   4        344.27        341.19        20.61 o                         
  19   5   4       1151.56       1158.61        47.04 o                         
 -18   6   4         30.03         44.00        11.70 o                         
 -16   6   4        960.89       1070.28        31.40 o                         
 -14   6   4        115.83        107.81        10.52 o                         
 -12   6   4        349.89        348.18        13.54 o                         
 -10   6   4        759.80        798.61        20.17 o                         
  -8   6   4       3262.85       3337.82        59.49 o                         
  -6   6   4        803.78        691.01        17.28 o                         
  -4   6   4         25.56         38.09         6.66 o                         
  -2   6   4          1.01         10.76         6.10 o                         
   0   6   4         98.07         81.06         6.88 o                         
   2   6   4       2662.26       2367.32        36.23 o                         
   4   6   4       3314.79       3305.67       110.65 o                         
   6   6   4        137.22        143.56         9.84 o                         
   8   6   4       1293.06       1210.26        54.89 o                         
  10   6   4        371.30        351.58        19.75 o                         
  12   6   4        386.32        405.07        14.41 o                         
  14   6   4       1104.39       1123.24        30.47 o                         
  16   6   4        235.25        277.01        12.21 o                         
  18   6   4         91.31         30.74        10.35 o                         
 -15   7   4        549.55        553.34        22.42 o                         
 -13   7   4        374.27        371.32        14.06 o                         
 -11   7   4        144.97        163.56         9.29 o                         
  -9   7   4          4.90          7.90         9.57 o                         
  -7   7   4       1745.41       1761.43        40.78 o                         
  -5   7   4         18.98         47.40         8.59 o                         
  -3   7   4       1045.94       1031.05        26.16 o                         
  -1   7   4        292.28        272.34        11.33 o                         
   1   7   4       3394.51       3119.26        59.18 o                         
   3   7   4         64.32         68.79         7.47 o                         
   5   7   4        563.98        593.44        14.51 o                         
   7   7   4        269.14        250.72        10.91 o                         
   9   7   4       2716.88       2837.65        60.75 o                         
  11   7   4         11.88         17.48        10.09 o                         
  13   7   4          4.62         10.20         7.70 o                         
  15   7   4       2271.90       2024.15       338.43 o                         
 -10   8   4         17.71         43.18         7.92 o                         
  -8   8   4         98.86        116.24        10.60 o                         
  -6   8   4          0.09         10.15        16.71 o                         
  -4   8   4         95.14        123.97        13.44 o                         
  -2   8   4          6.06         33.12        12.82 o                         
   0   8   4          5.82         69.79        23.74 o                         
   2   8   4        246.64        372.39        25.50 o                         
   4   8   4          3.41         57.90        12.90 o                         
   6   8   4         18.34         59.69        16.65 o                         
   8   8   4         21.72         19.24         9.87 o                         
  10   8   4         50.75         73.72         9.66 o                         
 -23   1   5          3.35         31.52        10.48 o                         
 -21   1   5        488.35        501.28        13.45 o                         
 -19   1   5        181.70        214.57         8.71 o                         
 -17   1   5       3347.94       3485.41        43.89 o                         
 -15   1   5         36.91         31.41         7.06 o                         
 -13   1   5         14.87          9.84        14.85 o                         
 -11   1   5       2283.99       2310.68        53.93 o                         
  -9   1   5       9118.84       8764.14       192.60 o                         
  -7   1   5       1042.17       1027.92        43.01 o                         
  -5   1   5        209.14        215.35        17.58 o                         
  -3   1   5       4589.53       4843.45       104.62 o                         
  -1   1   5       1529.98       1513.85        34.16 o                         
   1   1   5       3850.66       3649.02        73.03 o                         
   3   1   5       7028.42       7663.35       227.67 o                         
   5   1   5        857.09       1047.80       129.76 o                         
   7   1   5       2271.71       2110.34        67.71 o                         
   9   1   5       3905.15       3475.96       119.28 o                         
  11   1   5        519.96        702.33        31.69 o                         
  13   1   5       2037.08       1855.74        64.01 o                         
  15   1   5        194.35        186.42         8.44 o                         
  17   1   5       1306.95       1315.21        20.49 o                         
  19   1   5        115.41        114.13         7.10 o                         
  21   1   5         83.31         80.75         6.56 o                         
  23   1   5         83.96        105.67         5.15 o                         
 -22   2   5         44.65         43.54         7.93 o                         
 -20   2   5         40.20         37.71         8.40 o                         
 -18   2   5          1.88          6.15         6.77 o                         
 -16   2   5       1711.24       1753.77        23.99 o                         
 -14   2   5       2148.61       2132.02        27.16 o                         
 -12   2   5        989.88       1075.67        31.28 o                         
 -10   2   5        211.81        242.21        14.83 o                         
  -8   2   5       5396.25       5903.71       113.50 o                         
  -6   2   5        393.95        386.11        19.66 o                         
  -4   2   5       3990.01       4048.79        89.67 o                         
  -2   2   5       1291.07       1412.17        32.49 o                         
   0   2   5       7959.15       8245.43       158.94 o                         
   2   2   5       4727.85       5046.23       117.94 o                         
   4   2   5        766.48        818.68        31.25 o                         
   6   2   5       3077.92       3580.34       115.73 o                         
   8   2   5       5498.53       5983.13       238.60 o                         
  10   2   5         65.45        110.11        18.64 o                         
  12   2   5        950.77        865.75        46.14 o                         
  14   2   5        121.59        113.17         7.17 o                         
  16   2   5          1.41          7.22         6.39 o                         
  18   2   5        213.18        247.43         9.20 o                         
  20   2   5          0.75          1.61         5.45 o                         
  22   2   5         38.81         33.06         7.24 o                         
 -23   3   5         60.28         39.65         8.52 o                         
 -21   3   5          8.74         13.62         7.39 o                         
 -19   3   5       1098.91       1081.62        25.02 o                         
 -17   3   5        130.67        121.05         9.65 o                         
 -15   3   5          6.22         10.95         9.50 o                         
 -13   3   5        576.11        545.83        13.86 o                         
 -11   3   5       8911.23       8926.74       160.41 o                         
  -9   3   5        585.29        423.67        19.92 o                         
  -7   3   5       7093.37       6741.33       127.82 o                         
  -5   3   5      13703.99      13808.47       248.93 o                         
  -3   3   5      11699.49      12039.01       229.93 o                         
  -1   3   5         32.44         72.01         9.82 o                         
   1   3   5       4262.75       4052.27       135.90 o                         
   3   3   5         97.77        196.16        13.09 o                         
   5   3   5      10355.03      10121.47       285.24 o                         
   7   3   5       4460.72       4403.74       244.97 o                         
   9   3   5       1872.21       1353.42        79.55 o                         
  11   3   5       1537.16       1277.38        56.34 o                         
  13   3   5        932.94        943.71        20.52 o                         
  15   3   5          1.09         10.04         6.89 o                         
  17   3   5       3376.89       3270.94        50.37 o                         
  19   3   5         72.01         77.01         7.84 o                         
  21   3   5        318.53        295.00        13.57 o                         
 -20   4   5         10.70         15.70        11.01 o                         
 -18   4   5        613.49        579.83        16.07 o                         
 -16   4   5       3417.06       3533.71        65.95 o                         
 -14   4   5       2399.60       2515.46        62.35 o                         
 -12   4   5        295.70        309.05        14.62 o                         
 -10   4   5          7.76          5.08         8.54 o                         
  -8   4   5       4721.22       4425.01       183.87 o                         
  -6   4   5         14.83         10.67        27.52 o                         
  -4   4   5          0.82         16.91        15.08 o                         
  -2   4   5      11292.68      10754.78       485.58 o                         
   0   4   5        431.60        304.40        26.80 o                         
   2   4   5       1096.95       1073.52        64.89 o                         
   4   4   5        499.03        508.12        43.49 o                         
   6   4   5       3604.57       3580.97       213.68 o                         
   8   4   5       1255.89       1286.63        59.69 o                         
  10   4   5        169.24        143.35        13.66 o                         
  12   4   5       2446.69       2417.65        79.28 o                         
  14   4   5        208.04        258.89        12.24 o                         
  16   4   5        310.53        322.85        14.58 o                         
  18   4   5         26.48         22.32         9.19 o                         
  20   4   5        221.42        183.87        14.00 o                         
 -19   5   5        303.11        289.31        11.38 o                         
 -17   5   5        758.85        835.15        25.09 o                         
 -15   5   5         14.85         25.63         9.36 o                         
 -13   5   5        133.73        155.52        11.25 o                         
 -11   5   5         21.89         28.76        10.66 o                         
  -9   5   5       3015.04       3126.52        78.58 o                         
  -7   5   5         17.34          7.19        10.06 o                         
  -5   5   5        807.80        900.83        19.75 o                         
  -3   5   5          5.49         25.88        16.62 o                         
  -1   5   5       1119.47       1133.48        49.81 o                         
   1   5   5       2202.57       1707.54       130.60 o                         
   3   5   5       1287.41       1241.15        53.18 o                         
   5   5   5         30.83         34.15        10.47 o                         
   7   5   5       5527.37       5078.35       136.07 o                         
   9   5   5         15.45         16.38        13.15 o                         
  11   5   5        666.94        680.62        22.60 o                         
  13   5   5        199.37        255.32        13.80 o                         
  15   5   5        465.44        491.10        21.12 o                         
  17   5   5        538.59        578.61        41.24 o                         
  19   5   5          0.00         -4.76        13.03 o                         
 -18   6   5        226.83        228.41        37.26 o                         
 -16   6   5       1559.05       1624.26        44.25 o                         
 -14   6   5        105.09        128.41         8.66 o                         
 -12   6   5         61.29         75.51         8.68 o                         
 -10   6   5        119.77        124.85        10.17 o                         
  -8   6   5        948.62        984.40        22.97 o                         
  -6   6   5        489.08        409.10        13.80 o                         
  -4   6   5       3367.26       3219.81        51.44 o                         
  -2   6   5       4419.99       4286.93        64.43 o                         
   0   6   5        454.90        413.17        15.03 o                         
   2   6   5       3526.00       3174.81        52.34 o                         
   4   6   5        508.61        456.63        18.73 o                         
   6   6   5       2555.59       2401.75        53.30 o                         
   8   6   5        582.58        572.77        21.75 o                         
  10   6   5          2.13         15.01        11.40 o                         
  12   6   5         37.77         54.47         9.60 o                         
  14   6   5        271.34        276.04        13.15 o                         
  16   6   5        358.21        429.51        15.41 o                         
 -15   7   5        453.88        385.98        22.78 o                         
 -13   7   5          0.42          8.40         7.58 o                         
 -11   7   5          1.32          4.53         8.62 o                         
  -9   7   5        151.93        189.82        20.08 o                         
  -7   7   5          1.36         17.83         9.17 o                         
  -5   7   5         34.43         19.07         8.29 o                         
  -3   7   5       1605.21       1539.05        36.14 o                         
  -1   7   5       1125.10       1118.66        39.68 o                         
   1   7   5        429.47        429.21        16.81 o                         
   3   7   5         75.02         51.39         8.95 o                         
   5   7   5        191.80        222.39        10.12 o                         
   7   7   5        214.52        221.71        10.41 o                         
   9   7   5          9.91         17.50         7.66 o                         
  11   7   5         83.02         96.44        12.88 o                         
  13   7   5        346.76        328.25        17.51 o                         
  15   7   5        598.59        490.59        27.54 o                         
 -10   8   5       1360.71       1346.09        47.05 o                         
  -8   8   5         38.28         90.74        26.73 o                         
  -6   8   5          5.02         43.94        16.06 o                         
  -4   8   5         40.04         54.66        11.57 o                         
  -2   8   5       1242.23       1397.61        58.76 o                         
   0   8   5        143.37        168.48        26.67 o                         
   2   8   5       2978.66       3296.88        98.65 o                         
   4   8   5        164.13        207.78        18.14 o                         
   6   8   5        203.39        286.90        16.46 o                         
   8   8   5        744.06        801.46        26.85 o                         
  10   8   5        689.77        810.18        44.08 o                         
 -24   0   6        473.55        483.49        20.20 o                         
 -22   0   6          0.23         -8.23        11.63 o                         
 -20   0   6       1063.80       1173.51        37.67 o                         
 -18   0   6         42.56         42.27        10.57 o                         
 -16   0   6        845.91        767.94        22.75 o                         
 -14   0   6        731.64        840.02        21.18 o                         
 -12   0   6       1416.20       1532.94        72.17 o                         
 -10   0   6       2106.06       2047.13        66.98 o                         
  -8   0   6       9085.11       8933.48       274.83 o                         
  -6   0   6      50118.88      51438.54      1478.56 o                         
  -4   0   6       3299.69       3440.63       131.25 o                         
  -2   0   6       9014.34       9571.73       489.78 o                         
   0   0   6     155255.11     157307.33      7787.58 o                         
   2   0   6       3088.73       2960.38       152.77 o                         
   4   0   6       6272.04       6538.30       344.57 o                         
   6   0   6       4064.11       3874.30       218.81 o                         
   8   0   6       2439.28       2605.91       163.57 o                         
  10   0   6       7703.13       7908.08       855.82 o                         
  12   0   6         69.56          6.48        25.89 o                         
  14   0   6       2081.44       2017.93        47.34 o                         
  16   0   6         36.01         47.90        10.54 o                         
  18   0   6        611.32        618.72        18.96 o                         
  20   0   6         18.06         46.85         9.85 o                         
  22   0   6         16.63          7.40         7.84 o                         
 -23   1   6        338.65        299.21        23.61 o                         
 -21   1   6        157.59        119.61         9.60 o                         
 -19   1   6         92.42        111.91         9.03 o                         
 -17   1   6        640.24        678.35        13.59 o                         
 -15   1   6        213.83        242.30         8.48 o                         
 -13   1   6        232.62        285.42        26.02 o                         
 -11   1   6       1320.13       1327.00        36.37 o                         
  -9   1   6          5.21         20.97        11.52 o                         
  -7   1   6       2091.57       2290.26        59.00 o                         
  -5   1   6       2998.15       2994.93        70.21 o                         
  -3   1   6       1787.34       1903.12        46.46 o                         
  -1   1   6        590.71        691.46        20.13 o                         
   1   1   6        487.35        447.63        15.61 o                         
   3   1   6        815.35        897.21        36.85 o                         
   5   1   6       2262.32       2418.40        81.37 o                         
   7   1   6       7282.19       8416.80       315.35 o                         
   9   1   6         54.14         61.04        14.37 o                         
  11   1   6        199.84        257.11        20.26 o                         
  13   1   6       1156.05       1238.15        53.15 o                         
  15   1   6        202.95        190.82         8.66 o                         
  17   1   6         53.25         50.76         7.00 o                         
  19   1   6        609.49        613.10        14.78 o                         
  21   1   6         86.38         89.63         6.86 o                         
  23   1   6         26.54         27.37         4.07 o                         
 -22   2   6        295.30        315.84        12.90 o                         
 -20   2   6        954.19        947.39        20.32 o                         
 -18   2   6         17.69         26.27         7.68 o                         
 -16   2   6       6411.75       6675.84        78.81 o                         
 -14   2   6       4726.14       4878.71        56.74 o                         
 -12   2   6       2133.18       2216.63        51.03 o                         
 -10   2   6      16579.14      17881.08       302.90 o                         
  -8   2   6       6573.01       7757.16       146.65 o                         
  -6   2   6        116.72        135.69        15.83 o                         
  -4   2   6       1575.48       1564.67        40.85 o                         
  -2   2   6       1161.94       1185.51        29.41 o                         
   0   2   6       5483.36       5433.99       107.61 o                         
   2   2   6       2902.98       3137.44        77.11 o                         
   4   2   6       5658.90       6396.16       194.25 o                         
   6   2   6        468.50        335.07        25.49 o                         
   8   2   6         52.78         28.76        16.86 o                         
  10   2   6          2.71         10.60        14.18 o                         
  12   2   6        278.54        251.28        25.59 o                         
  14   2   6       7213.90       6809.71        93.53 o                         
  16   2   6        142.75        142.20         7.46 o                         
  18   2   6        227.29        239.35         9.11 o                         
  20   2   6       1817.67       1794.71        25.79 o                         
  22   2   6        697.60        725.36        22.66 o                         
 -21   3   6       1287.20       1186.02        38.87 o                         
 -19   3   6        111.18        122.91        15.03 o                         
 -17   3   6       3053.21       2827.48        51.42 o                         
 -15   3   6       3336.96       3462.32        62.10 o                         
 -13   3   6       1092.49       1086.83        21.01 o                         
 -11   3   6        385.56        448.95        19.12 o                         
  -9   3   6        195.13        170.79        15.12 o                         
  -7   3   6          1.75          8.35        11.31 o                         
  -5   3   6       1908.90       1854.01        41.87 o                         
  -3   3   6       1423.17       1807.46        41.12 o                         
  -1   3   6       3351.19       3404.19        83.07 o                         
   1   3   6       3648.94       3813.66       101.22 o                         
   3   3   6       8130.16       9018.81       189.25 o                         
   5   3   6          2.52          5.86        12.07 o                         
   7   3   6       6868.89       6367.52       197.61 o                         
   9   3   6        264.37        199.40        27.25 o                         
  11   3   6       2528.25       2299.58        97.09 o                         
  13   3   6        702.53        630.32        15.89 o                         
  15   3   6        350.53        357.66        11.54 o                         
  17   3   6       2845.71       2829.45        53.87 o                         
  19   3   6       1625.66       1690.22        35.29 o                         
  21   3   6         48.98         39.51         7.95 o                         
 -20   4   6         92.92         94.08        15.34 o                         
 -18   4   6        310.94        259.70        14.41 o                         
 -16   4   6        147.46        157.74        11.48 o                         
 -14   4   6       1123.42       1236.91        34.80 o                         
 -12   4   6       1078.63       1064.43        31.29 o                         
 -10   4   6       1201.04       1098.07        28.11 o                         
  -8   4   6       4469.73       4175.31       219.45 o                         
  -6   4   6        103.83         89.23        29.55 o                         
  -4   4   6        459.41        466.12        34.28 o                         
  -2   4   6       1468.47       1522.14        93.67 o                         
   0   4   6        612.25        482.42        49.99 o                         
   2   4   6        548.01        628.47        63.20 o                         
   4   4   6        667.58        830.13        94.40 o                         
   6   4   6       3357.81       2910.28       181.09 o                         
   8   4   6        154.90        116.40        24.54 o                         
  10   4   6        127.24        127.23        14.40 o                         
  12   4   6         84.33        111.51        12.99 o                         
  14   4   6       2820.30       2700.62        66.50 o                         
  16   4   6          7.89         14.06         8.91 o                         
  18   4   6         17.34          8.70         7.55 o                         
  20   4   6        176.31        160.83        20.69 o                         
 -19   5   6        850.87        791.41        35.09 o                         
 -17   5   6         33.74         31.59        12.53 o                         
 -15   5   6        170.29        189.74        10.37 o                         
 -13   5   6        297.47        307.82        15.08 o                         
 -11   5   6        338.81        346.83        17.98 o                         
  -9   5   6        241.60        255.78        13.56 o                         
  -7   5   6          1.03          6.34         8.64 o                         
  -5   5   6       1068.53       1111.69        19.43 o                         
  -3   5   6       1511.83       1381.86        24.61 o                         
  -1   5   6       5620.57       4673.21       242.92 o                         
   1   5   6       2648.95       2959.76       252.45 o                         
   3   5   6         97.30         72.40         8.94 o                         
   5   5   6        273.53        269.84        16.25 o                         
   7   5   6       8500.81       7916.95       167.38 o                         
   9   5   6        192.82        214.30        16.89 o                         
  11   5   6        394.39        410.50        22.54 o                         
  13   5   6         82.52         93.84        11.37 o                         
  15   5   6       3457.91       3470.41        89.57 o                         
  17   5   6         26.83         53.97        18.14 o                         
  19   5   6          0.48         -2.42        14.14 o                         
 -18   6   6         87.46         35.25         9.15 o                         
 -16   6   6        466.11        465.28        16.27 o                         
 -14   6   6          1.66         10.92         8.41 o                         
 -12   6   6       1514.08       1547.18        30.35 o                         
 -10   6   6       1160.25       1074.49        28.31 o                         
  -8   6   6       1175.86       1063.57        31.04 o                         
  -6   6   6          2.19         11.46         8.18 o                         
  -4   6   6       1340.85       1097.03        23.95 o                         
  -2   6   6        869.71        771.99        28.55 o                         
   0   6   6       3820.78       3886.17        90.23 o                         
   2   6   6        616.92        539.93        17.20 o                         
   4   6   6         26.33         37.70         8.36 o                         
   6   6   6         73.59         88.97         9.90 o                         
   8   6   6       1246.96       1182.66        59.12 o                         
  10   6   6       5090.54       5067.64       107.09 o                         
  12   6   6         55.29         78.42         9.82 o                         
  14   6   6         69.23         84.15         9.71 o                         
  16   6   6         39.30         54.20         7.02 o                         
 -15   7   6       1074.68        933.35        51.21 o                         
 -13   7   6        374.90        397.44        17.29 o                         
 -11   7   6        353.83        419.18        15.97 o                         
  -9   7   6         12.40         24.35        11.15 o                         
  -7   7   6        141.69        143.05        11.61 o                         
  -5   7   6        210.53        247.85        10.99 o                         
  -3   7   6        432.68        380.84        17.80 o                         
  -1   7   6        996.51       1079.01        27.43 o                         
   1   7   6          1.91         11.77         8.63 o                         
   3   7   6        186.74        210.34        10.84 o                         
   5   7   6       2683.65       2678.89        47.61 o                         
   7   7   6        997.01       1058.45        24.25 o                         
   9   7   6        277.43        316.87        12.41 o                         
  11   7   6        871.39       1063.04        27.65 o                         
  13   7   6         33.90         45.18        13.37 o                         
 -10   8   6        382.08        386.14        24.37 o                         
  -8   8   6       1131.41       1272.08        48.19 o                         
  -6   8   6         86.48         91.37        16.09 o                         
  -4   8   6        329.27        361.55        16.67 o                         
  -2   8   6        251.95        288.26        24.23 o                         
   0   8   6         62.31        145.45        27.62 o                         
   2   8   6         34.59         90.26        16.04 o                         
   4   8   6        725.13        784.21        47.27 o                         
   6   8   6         49.46         72.32        12.33 o                         
   8   8   6        113.09        127.79        12.70 o                         
  10   8   6         84.02         82.79        10.53 o                         
 -23   1   7         16.40         25.37        10.45 o                         
 -21   1   7          2.71          9.35         8.35 o                         
 -19   1   7         90.63         91.47         8.34 o                         
 -17   1   7       2286.57       2376.87        35.80 o                         
 -15   1   7        445.39        514.26        13.03 o                         
 -13   1   7        619.93        724.44        27.81 o                         
 -11   1   7         64.49         25.67        13.07 o                         
  -9   1   7        367.92        422.45        18.24 o                         
  -7   1   7       1577.22       1676.47        47.59 o                         
  -5   1   7       2670.23       2686.34        65.05 o                         
  -3   1   7       7470.53       7803.48       166.28 o                         
  -1   1   7       1047.50       1152.07        35.27 o                         
   1   1   7       5710.06       6042.86       119.33 o                         
   3   1   7      18197.54      19404.18       566.91 o                         
   5   1   7         47.23         75.56        17.83 o                         
   7   1   7       2940.18       3629.00       149.43 o                         
   9   1   7        177.92        224.30        18.23 o                         
  11   1   7       3880.77       3483.13       117.08 o                         
  13   1   7       1726.73       1636.84        26.61 o                         
  15   1   7        675.65        677.08        15.29 o                         
  17   1   7        699.95        729.31        15.31 o                         
  19   1   7        144.58        159.33         7.85 o                         
  21   1   7        914.78        949.50        16.44 o                         
  23   1   7       1622.73       1502.66        26.23 o                         
 -22   2   7         42.48         56.89        11.25 o                         
 -20   2   7         14.49         12.42         8.87 o                         
 -18   2   7        273.63        292.69        12.59 o                         
 -16   2   7         66.43         60.90         9.82 o                         
 -14   2   7          1.60          0.82         6.50 o                         
 -12   2   7       1007.91       1105.30        32.10 o                         
 -10   2   7          6.62         -0.80        11.78 o                         
  -8   2   7        854.16        761.04        22.31 o                         
  -6   2   7       4358.47       4670.79       106.49 o                         
  -4   2   7         51.04         46.36        12.10 o                         
  -2   2   7        256.62        321.83        15.19 o                         
   0   2   7       3112.99       3404.05        70.84 o                         
   2   2   7        999.26       1120.77        34.66 o                         
   4   2   7      15034.71      16381.93       480.67 o                         
   6   2   7        809.48       1356.77        97.44 o                         
   8   2   7        193.69        228.58        15.61 o                         
  10   2   7        653.18        634.59        38.38 o                         
  12   2   7       2051.23       2186.04        61.97 o                         
  14   2   7        965.87       1054.41        18.36 o                         
  16   2   7        248.37        247.10         8.89 o                         
  18   2   7         51.70         55.67         7.60 o                         
  20   2   7        107.50        141.84         5.94 o                         
  22   2   7        620.67        582.56        24.43 o                         
 -21   3   7         50.52         42.71         9.15 o                         
 -19   3   7        263.29        255.88        11.97 o                         
 -17   3   7       1808.00       1862.79        37.50 o                         
 -15   3   7       4721.79       4694.48        82.18 o                         
 -13   3   7       1940.22       1945.34        38.98 o                         
 -11   3   7       1657.03       1465.89        34.27 o                         
  -9   3   7       1010.35        890.74        26.11 o                         
  -7   3   7       3506.32       3717.20        76.64 o                         
  -5   3   7        142.58        170.02        13.30 o                         
  -3   3   7      17031.64      16012.71       287.42 o                         
  -1   3   7       2775.64       2716.78        62.78 o                         
   1   3   7        249.04        262.38        15.50 o                         
   3   3   7        284.36        330.26        17.13 o                         
   5   3   7       6462.38       6178.91       150.94 o                         
   7   3   7        326.34        337.22        30.99 o                         
   9   3   7        452.83        420.57        36.79 o                         
  11   3   7       1109.37        994.17        29.79 o                         
  13   3   7       1170.20        963.31        19.84 o                         
  15   3   7        182.68        176.67         9.14 o                         
  17   3   7       1796.86       1749.68        32.84 o                         
  19   3   7        934.86        939.54        21.45 o                         
  21   3   7        228.15        207.21        12.71 o                         
 -20   4   7        178.93        207.71        12.36 o                         
 -18   4   7        410.32        444.89        22.36 o                         
 -16   4   7         40.42         47.58        10.29 o                         
 -14   4   7          7.99          5.14        10.78 o                         
 -12   4   7        681.07        768.16        22.86 o                         
 -10   4   7        155.73        147.86        10.95 o                         
  -8   4   7       1073.08        940.81        45.61 o                         
  -6   4   7          2.05         15.36        28.79 o                         
  -4   4   7       4221.20       3977.00       157.48 o                         
  -2   4   7        618.64        856.87        44.57 o                         
   0   4   7        120.13        116.91        16.09 o                         
   2   4   7        783.63        876.49        59.31 o                         
   4   4   7        112.31         29.02        43.86 o                         
   6   4   7        209.82         99.67        39.07 o                         
   8   4   7       2834.80       2576.70        58.43 o                         
  10   4   7       1174.12       1345.98        40.41 o                         
  12   4   7       2739.80       2754.09        85.63 o                         
  14   4   7        326.81        370.72        21.46 o                         
  16   4   7        322.12        303.21        18.85 o                         
  18   4   7         96.37         93.85         8.70 o                         
  20   4   7          9.30         32.80        10.39 o                         
 -19   5   7        517.71        536.46        38.61 o                         
 -17   5   7         65.88         63.96         7.40 o                         
 -15   5   7         76.76         72.12        10.12 o                         
 -13   5   7         34.35         25.32        12.70 o                         
 -11   5   7       1083.32       1037.49        28.80 o                         
  -9   5   7        925.06        871.27        22.87 o                         
  -7   5   7         23.91         19.78        10.11 o                         
  -5   5   7        558.87        631.55        15.41 o                         
  -3   5   7        264.37        254.13         8.72 o                         
  -1   5   7         78.08         74.36         9.09 o                         
   1   5   7        427.94        433.73        15.46 o                         
   3   5   7       8654.74       8618.41       147.40 o                         
   5   5   7         26.68         59.11        17.73 o                         
   7   5   7         17.85         48.75        12.21 o                         
   9   5   7        555.64        618.41        28.28 o                         
  11   5   7       2078.37       2093.49        89.92 o                         
  13   5   7          7.20         25.26        10.14 o                         
  15   5   7        135.62        117.27         9.75 o                         
  17   5   7         27.70         42.29         7.76 o                         
  19   5   7        343.40        341.43        24.12 o                         
 -16   6   7          0.63         16.62         7.20 o                         
 -14   6   7         59.77         82.41         9.72 o                         
 -12   6   7         83.62        144.44        11.68 o                         
 -10   6   7        682.70        651.05        24.76 o                         
  -8   6   7        735.82        661.00        26.04 o                         
  -6   6   7        109.29        103.71         7.94 o                         
  -4   6   7        533.40        470.70        14.25 o                         
  -2   6   7       1542.53       1312.76        26.80 o                         
   0   6   7          0.37          9.56         7.45 o                         
   2   6   7       2891.67       2825.84        43.26 o                         
   4   6   7       1066.28        978.13        22.82 o                         
   6   6   7        383.77        387.90        19.49 o                         
   8   6   7        205.82        153.91        13.11 o                         
  10   6   7        284.03        301.80        13.35 o                         
  12   6   7       5322.40       5641.58       109.33 o                         
  14   6   7        314.55        353.21        12.83 o                         
  16   6   7         14.93         24.59         6.35 o                         
 -15   7   7        183.75        143.16        15.71 o                         
 -13   7   7          0.44          6.76         6.45 o                         
 -11   7   7         93.78        115.31        10.59 o                         
  -9   7   7        101.45        107.23        11.96 o                         
  -7   7   7         27.71         29.88         9.80 o                         
  -5   7   7       1579.21       1495.28        30.87 o                         
  -3   7   7        721.23        700.81        26.58 o                         
  -1   7   7        123.20        124.24        12.28 o                         
   1   7   7        831.95        796.92        27.49 o                         
   3   7   7        117.19        131.41         9.44 o                         
   5   7   7         43.07         46.76         7.71 o                         
   7   7   7        178.65        189.75         9.71 o                         
   9   7   7         62.89         49.72         8.47 o                         
  11   7   7       1249.01       1273.46        35.89 o                         
  13   7   7       2585.14       2640.38       134.65 o                         
 -10   8   7        206.42        167.32        14.32 o                         
  -8   8   7        141.20        124.27         9.99 o                         
  -6   8   7         16.15         34.43        11.78 o                         
  -4   8   7        381.02        506.86        77.34 o                         
  -2   8   7         89.61         92.05        20.81 o                         
   0   8   7        181.30        193.15        28.75 o                         
   2   8   7        167.12        184.52        17.94 o                         
   4   8   7       1190.89       1361.11        74.56 o                         
   6   8   7        241.26        223.63        15.35 o                         
   8   8   7        104.67        123.59        11.63 o                         
  10   8   7          3.51          5.46         7.22 o                         
 -22   0   8       1154.35       1204.23       120.12 o                         
 -20   0   8       3838.15       3874.83       102.24 o                         
 -18   0   8         59.93         57.05        13.02 o                         
 -16   0   8        637.90        728.09        20.30 o                         
 -14   0   8       2120.46       1949.83        43.07 o                         
 -12   0   8       4118.31       3989.92       121.35 o                         
 -10   0   8        106.37        151.75        20.51 o                         
  -8   0   8       1070.94       1023.18        40.12 o                         
  -6   0   8       5738.16       5993.27       189.20 o                         
  -4   0   8        453.78        381.76        26.91 o                         
  -2   0   8       3554.86       3815.68       121.97 o                         
   0   0   8       6709.54       7856.93       236.16 o                         
   2   0   8      23762.09      22777.58       654.08 o                         
   4   0   8        970.88       1165.51        84.84 o                         
   6   0   8        220.72        247.11        45.99 o                         
   8   0   8         61.06         91.49        22.61 o                         
  10   0   8       3078.67       2603.97       357.30 o                         
  12   0   8        276.37        283.42        32.85 o                         
  14   0   8       1335.28       1309.58        37.47 o                         
  16   0   8        166.19        139.22        11.00 o                         
  18   0   8        283.90        317.38        13.13 o                         
  20   0   8       1553.22       1575.47        39.72 o                         
  22   0   8        282.10        313.91        12.39 o                         
 -23   1   8         36.19         28.13         6.23 o                         
 -21   1   8       1155.40       1158.99        33.59 o                         
 -19   1   8         25.77         28.82         7.59 o                         
 -17   1   8        145.56        136.46         9.86 o                         
 -15   1   8         97.37         77.05         7.59 o                         
 -13   1   8        959.24       1049.54        17.53 o                         
 -11   1   8        281.17        287.75        18.01 o                         
  -9   1   8       1799.80       1919.06        45.28 o                         
  -7   1   8        612.13        637.14        27.89 o                         
  -5   1   8          0.18         16.74        14.46 o                         
  -3   1   8       1353.74       1250.14        35.84 o                         
  -1   1   8       1744.58       1827.06        42.58 o                         
   1   1   8          4.62         28.60        10.18 o                         
   3   1   8        113.73         94.71        14.31 o                         
   5   1   8       4722.41       4654.82       147.13 o                         
   7   1   8       2083.98       2137.03       105.45 o                         
   9   1   8       1205.60       1213.08        48.38 o                         
  11   1   8        695.38        621.74        30.14 o                         
  13   1   8         23.00         18.09         6.88 o                         
  15   1   8          5.35          9.00         7.72 o                         
  17   1   8        998.42       1089.67        19.99 o                         
  19   1   8       1838.09       1959.58        30.73 o                         
  21   1   8         21.58         33.70         5.44 o                         
  23   1   8        257.52        214.91         7.98 o                         
 -22   2   8        147.07        192.68        18.65 o                         
 -20   2   8       1153.63       1157.30        24.65 o                         
 -18   2   8        110.77        112.34        10.19 o                         
 -16   2   8       1015.42        932.86        20.57 o                         
 -14   2   8       2215.59       2317.79        32.70 o                         
 -12   2   8       1159.21       1437.63        33.99 o                         
 -10   2   8        606.03        513.67        27.27 o                         
  -8   2   8        138.66        219.11        13.93 o                         
  -6   2   8      10995.26      10906.38       239.00 o                         
  -4   2   8       1549.89       1807.73        53.53 o                         
  -2   2   8        903.81        841.37        25.63 o                         
   0   2   8       6749.22       6837.17       136.11 o                         
   2   2   8       1591.04       1466.16        48.46 o                         
   4   2   8        428.12        412.46        21.98 o                         
   6   2   8       1474.92       1696.17        65.17 o                         
   8   2   8       1591.43       1486.48       107.02 o                         
  10   2   8        651.71        459.31        25.43 o                         
  12   2   8       4243.40       4082.69        62.34 o                         
  14   2   8        575.69        632.45        13.17 o                         
  16   2   8       2922.89       2797.63        40.96 o                         
  18   2   8        126.60        131.89         8.20 o                         
  20   2   8       1295.98       1379.49        21.05 o                         
  22   2   8        203.38        175.91         9.89 o                         
 -21   3   8       1482.64       1301.33        35.82 o                         
 -19   3   8       6215.10       5994.66       135.39 o                         
 -17   3   8         29.88         45.99         9.03 o                         
 -15   3   8       2106.17       2087.88        41.92 o                         
 -13   3   8       2146.59       2223.48        43.95 o                         
 -11   3   8        522.21        483.69        12.89 o                         
  -9   3   8        402.63        356.74        19.11 o                         
  -7   3   8        110.68        156.65        16.73 o                         
  -5   3   8       2382.16       2329.20        54.67 o                         
  -3   3   8         31.58         43.57        10.88 o                         
  -1   3   8       4585.47       5006.89       110.53 o                         
   1   3   8        953.87       1401.05        39.03 o                         
   3   3   8        232.60        219.98        16.15 o                         
   5   3   8       2463.99       2330.71        58.92 o                         
   7   3   8       1721.16       2067.45       113.53 o                         
   9   3   8        292.72        258.95        22.88 o                         
  11   3   8        290.54        264.01        11.97 o                         
  13   3   8       1612.91       1578.72        30.91 o                         
  15   3   8       1556.76       1562.96        29.14 o                         
  17   3   8         55.88         70.12         7.25 o                         
  19   3   8        327.57        373.78        16.99 o                         
  21   3   8       1285.05       1158.77        49.30 o                         
 -20   4   8         46.84         71.50         7.73 o                         
 -18   4   8        227.04        246.55        18.55 o                         
 -16   4   8        185.59        181.11        12.48 o                         
 -14   4   8        541.93        567.61        23.74 o                         
 -12   4   8          3.21          8.01         9.62 o                         
 -10   4   8        708.80        632.40        30.69 o                         
  -8   4   8       1019.16        989.64        24.85 o                         
  -6   4   8       1834.56       1862.52       122.31 o                         
  -4   4   8          4.02         -2.59        16.45 o                         
  -2   4   8       3109.36       2938.22       109.29 o                         
   0   4   8       2268.22       2172.75       104.25 o                         
   2   4   8       1153.99       1190.91       130.06 o                         
   4   4   8        109.71        156.40        62.01 o                         
   6   4   8       6399.90       6322.00       667.45 o                         
   8   4   8        558.01        476.01        19.45 o                         
  10   4   8        192.45        192.50        15.29 o                         
  12   4   8        863.68        811.69        42.43 o                         
  14   4   8        202.90        200.52        14.24 o                         
  16   4   8       1783.72       1732.19        55.38 o                         
  18   4   8        228.53        190.60        10.30 o                         
  20   4   8         14.15         23.22         5.80 o                         
 -19   5   8         74.68         89.74         7.70 o                         
 -17   5   8         47.11         49.57         8.54 o                         
 -15   5   8        680.98        756.75        19.86 o                         
 -13   5   8       1162.34       1322.07        36.26 o                         
 -11   5   8         49.23         41.45         9.91 o                         
  -9   5   8       5589.00       5322.64        94.58 o                         
  -7   5   8        255.52        220.87        12.38 o                         
  -5   5   8       5678.16       5350.83        95.66 o                         
  -3   5   8       1583.50       1721.04        27.84 o                         
  -1   5   8       1686.16       1654.34        38.63 o                         
   1   5   8          7.63         13.35         7.75 o                         
   3   5   8         33.85         31.14        10.29 o                         
   5   5   8        374.76        307.43        18.25 o                         
   7   5   8          7.28         18.07        11.83 o                         
   9   5   8       2729.32       2876.61        89.68 o                         
  11   5   8        693.30        688.88        30.55 o                         
  13   5   8        229.80        239.50        12.91 o                         
  15   5   8          7.21          9.41         7.96 o                         
  17   5   8          4.39         20.47         7.58 o                         
  19   5   8        264.90        199.58        47.52 o                         
 -16   6   8          8.57          6.85         8.27 o                         
 -14   6   8        166.59        166.18         9.30 o                         
 -12   6   8         40.95         42.56        10.21 o                         
 -10   6   8       1321.95       1443.20        33.08 o                         
  -8   6   8         39.36         21.89         9.30 o                         
  -6   6   8         13.19         19.95         8.28 o                         
  -4   6   8       1579.74       1611.77        33.81 o                         
  -2   6   8        765.59        787.63        17.83 o                         
   0   6   8        487.29        548.18        14.76 o                         
   2   6   8         14.21         24.85         7.93 o                         
   4   6   8       2804.48       2683.52        55.08 o                         
   6   6   8       1003.76       1032.00        30.06 o                         
   8   6   8        126.08        127.17        15.61 o                         
  10   6   8        361.47        358.70        14.83 o                         
  12   6   8        649.69        723.16        21.88 o                         
  14   6   8        259.08        261.35        13.31 o                         
  16   6   8          5.65         18.55         8.46 o                         
 -13   7   8        181.72        175.47        18.64 o                         
 -11   7   8        104.94        131.08         9.99 o                         
  -9   7   8        195.67        198.44        16.26 o                         
  -7   7   8         30.35         51.38         9.14 o                         
  -5   7   8       1086.27       1193.96        38.22 o                         
  -3   7   8          2.13         16.03        10.87 o                         
  -1   7   8        158.86        224.99        13.37 o                         
   1   7   8         19.07         38.21        11.81 o                         
   3   7   8         29.58         31.40         8.95 o                         
   5   7   8        691.21        667.57        16.72 o                         
   7   7   8       2617.43       2763.52        65.07 o                         
   9   7   8       1079.10       1075.27        88.81 o                         
  11   7   8          3.28         13.31         8.46 o                         
  13   7   8       2753.48       2796.22       141.83 o                         
  -8   8   8        348.73        340.90        38.38 o                         
  -6   8   8         26.54         18.01        20.95 o                         
  -4   8   8         19.54         17.74         9.70 o                         
  -2   8   8         25.18         18.88        13.62 o                         
   0   8   8        177.37        251.29        30.35 o                         
   2   8   8          0.37         -4.23        17.15 o                         
   4   8   8          0.46         37.21        16.00 o                         
   6   8   8        141.51        189.24        13.93 o                         
   8   8   8         63.06         85.22         9.97 o                         
 -23   1   9       1246.48       1113.17        41.80 o                         
 -21   1   9       2827.65       2904.76        63.32 o                         
 -19   1   9          3.52         26.99         8.34 o                         
 -17   1   9       3157.13       3301.60        57.66 o                         
 -15   1   9          9.41          8.08         7.75 o                         
 -13   1   9       5767.37       5775.63        78.53 o                         
 -11   1   9       3701.14       3948.51        84.72 o                         
  -9   1   9       6313.30       6060.40       119.45 o                         
  -7   1   9        691.55        902.72        25.69 o                         
  -5   1   9       2456.07       2265.51        58.88 o                         
  -3   1   9          6.96         19.67        12.77 o                         
  -1   1   9       7298.61       7517.83       149.47 o                         
   1   1   9          3.75          4.95        11.34 o                         
   3   1   9      27057.28      28498.85       642.12 o                         
   5   1   9        567.35        411.86        28.10 o                         
   7   1   9        762.88        618.96        63.39 o                         
   9   1   9        143.52         60.00        16.44 o                         
  11   1   9       3497.43       3231.67        95.48 o                         
  13   1   9        318.49        289.10         9.78 o                         
  15   1   9        875.27        912.42        17.06 o                         
  17   1   9       4392.26       4532.36        63.79 o                         
  19   1   9          1.35         11.41         6.46 o                         
  21   1   9       1284.73       1390.95        20.92 o                         
 -22   2   9        806.30        668.14        44.92 o                         
 -20   2   9        158.84        138.55         9.34 o                         
 -18   2   9         26.85         40.21         9.40 o                         
 -16   2   9        690.60        645.95        17.62 o                         
 -14   2   9         79.59         78.20         7.35 o                         
 -12   2   9        166.65        145.43         8.78 o                         
 -10   2   9         22.14         18.20        12.23 o                         
  -8   2   9        502.97        517.67        20.70 o                         
  -6   2   9         23.99         -2.35        14.22 o                         
  -4   2   9       7829.50       8873.33       176.79 o                         
  -2   2   9        500.49        543.67        25.42 o                         
   0   2   9       4257.63       4439.74        92.53 o                         
   2   2   9       6851.29       8171.89       192.26 o                         
   4   2   9       1497.56       1743.99        51.39 o                         
   6   2   9       2739.68       3091.15       179.15 o                         
   8   2   9       8240.79       8436.81       308.71 o                         
  10   2   9       1975.52       2194.87        69.20 o                         
  12   2   9         43.59         49.11         6.84 o                         
  14   2   9        960.77        958.84        18.04 o                         
  16   2   9       1305.89       1302.13        22.42 o                         
  18   2   9        958.96       1042.23        18.41 o                         
  20   2   9        424.22        452.06        11.38 o                         
  22   2   9        747.16        598.37        52.79 o                         
 -21   3   9        511.51        445.71        31.92 o                         
 -19   3   9         82.35         75.04        15.61 o                         
 -17   3   9         99.13         70.09         9.37 o                         
 -15   3   9        113.34        114.30         9.89 o                         
 -13   3   9       3075.29       2807.53        47.87 o                         
 -11   3   9        913.77        835.40        18.45 o                         
  -9   3   9       1447.80       1341.05        32.20 o                         
  -7   3   9       5613.20       5141.82       111.82 o                         
  -5   3   9         24.74         29.01        11.86 o                         
  -3   3   9          0.89          3.61        11.80 o                         
  -1   3   9         27.68         36.91        12.51 o                         
   1   3   9       5174.89       5239.07       127.63 o                         
   3   3   9       3220.62       3196.97        76.49 o                         
   5   3   9          0.09          9.23        13.37 o                         
   7   3   9         12.54         33.81        12.40 o                         
   9   3   9       1894.02       1688.45        54.81 o                         
  11   3   9        344.36        294.01        11.68 o                         
  13   3   9        241.74        225.18         9.34 o                         
  15   3   9         27.65         23.15         7.13 o                         
  17   3   9        921.76        882.00        18.75 o                         
  19   3   9        271.85        265.28         9.37 o                         
  21   3   9         12.03          8.24         9.16 o                         
 -20   4   9       1203.35       1109.79        27.31 o                         
 -18   4   9        213.66        198.05        15.20 o                         
 -16   4   9          1.15         -2.43        11.80 o                         
 -14   4   9       2544.60       2595.39        83.12 o                         
 -12   4   9       3006.01       2702.22        66.86 o                         
 -10   4   9        474.35        439.07        18.54 o                         
  -8   4   9       1664.34       1607.11        43.06 o                         
  -6   4   9        304.01        228.57        41.11 o                         
  -4   4   9       6094.72       5673.88       300.26 o                         
  -2   4   9          9.04         15.45        14.79 o                         
   0   4   9          1.37          4.36        13.06 o                         
   2   4   9        241.24        209.31        52.47 o                         
   4   4   9        751.43        645.37        53.09 o                         
   6   4   9        285.80        255.53        19.52 o                         
   8   4   9        382.09        318.44        24.51 o                         
  10   4   9       1914.44       1874.77        61.94 o                         
  12   4   9       1258.45       1360.07        85.74 o                         
  14   4   9         79.88         62.00        10.89 o                         
  16   4   9         25.84         41.41        10.77 o                         
  18   4   9       1871.85       1770.93        53.25 o                         
  20   4   9         85.84        104.52        13.70 o                         
 -19   5   9        304.06        275.37        20.51 o                         
 -17   5   9        138.80        160.18         8.96 o                         
 -15   5   9       1028.81        985.37        23.61 o                         
 -13   5   9        715.22        680.39        26.57 o                         
 -11   5   9         59.32         78.40        10.34 o                         
  -9   5   9         53.27         54.16         9.46 o                         
  -7   5   9        260.55        273.57        21.93 o                         
  -5   5   9        705.32        635.58        15.59 o                         
  -3   5   9        284.82        248.68        10.44 o                         
  -1   5   9       3461.59       3387.53        64.79 o                         
   1   5   9         33.43         30.88         8.90 o                         
   3   5   9       1080.89        988.12        37.55 o                         
   5   5   9          0.52         -9.56        13.46 o                         
   7   5   9        665.57        760.37        23.97 o                         
   9   5   9        171.30        175.05        18.21 o                         
  11   5   9         94.04        109.90        15.98 o                         
  13   5   9        671.19        709.13        22.27 o                         
  15   5   9         84.20         79.53         8.71 o                         
  17   5   9        537.77        529.06        34.32 o                         
 -16   6   9        720.87        817.29        33.93 o                         
 -14   6   9        589.97        651.28        17.72 o                         
 -12   6   9        782.22        817.16        22.50 o                         
 -10   6   9        266.21        315.69        11.83 o                         
  -8   6   9         23.97         25.60         9.10 o                         
  -6   6   9       1558.83       1463.16        33.00 o                         
  -4   6   9       3411.48       3453.73        69.67 o                         
  -2   6   9       1715.07       1706.49        31.82 o                         
   0   6   9         43.97         49.72         8.02 o                         
   2   6   9          8.27         14.90         8.49 o                         
   4   6   9        662.69        601.91        19.01 o                         
   6   6   9         52.75         56.24        11.20 o                         
   8   6   9       4452.77       4456.89       116.05 o                         
  10   6   9        106.25        141.40        11.33 o                         
  12   6   9        686.58        812.94        29.16 o                         
  14   6   9        480.48        501.63        17.14 o                         
  16   6   9        286.32        282.96        33.45 o                         
 -13   7   9          4.22         19.46        22.54 o                         
 -11   7   9         13.44          3.52         9.09 o                         
  -9   7   9        419.42        414.84        19.80 o                         
  -7   7   9        308.59        351.43        12.75 o                         
  -5   7   9         70.34         76.03        11.02 o                         
  -3   7   9         10.49         21.10        10.97 o                         
  -1   7   9        781.40        831.55        29.19 o                         
   1   7   9         97.19         90.02        14.95 o                         
   3   7   9          2.71          7.18        11.36 o                         
   5   7   9          0.60         17.30         9.79 o                         
   7   7   9         63.41         66.35        10.05 o                         
   9   7   9        270.42        270.44        19.76 o                         
  11   7   9        430.70        495.11        16.87 o                         
  13   7   9         60.32         67.10        10.01 o                         
  -8   8   9       1138.78       1131.00       125.11 o                         
  -6   8   9          0.87         26.39        26.37 o                         
  -4   8   9       1093.95       1123.23        64.33 o                         
  -2   8   9        226.51        242.52        14.43 o                         
   0   8   9         83.11        130.93        16.62 o                         
   2   8   9        557.44        490.26        33.99 o                         
   4   8   9         70.18         79.87        16.07 o                         
   6   8   9         49.47         45.79         7.52 o                         
   8   8   9          1.13         16.01        14.60 o                         
 -22   0  10          9.01         13.73         9.71 o                         
 -20   0  10         55.14         87.57        11.23 o                         
 -18   0  10       7353.55       7717.54       180.40 o                         
 -16   0  10       4442.22       4678.01        91.71 o                         
 -14   0  10       2569.82       2673.11        53.71 o                         
 -12   0  10         75.41         54.53        15.87 o                         
 -10   0  10        281.36        232.02        23.80 o                         
  -8   0  10       3071.30       2681.88        83.49 o                         
  -6   0  10        788.49        852.04        46.08 o                         
  -4   0  10       3403.68       4201.77       138.61 o                         
  -2   0  10       3933.21       3700.48       122.59 o                         
   0   0  10      49107.51      52635.97      1398.83 o                         
   2   0  10        658.40        808.13        43.55 o                         
   4   0  10       4774.46       5380.04       210.51 o                         
   6   0  10      11706.22      11462.29       665.68 o                         
   8   0  10        384.39        548.12        38.53 o                         
  10   0  10       1963.40       1895.50       149.94 o                         
  12   0  10      12239.62      12926.44       301.93 o                         
  14   0  10      12249.29      12563.24       259.51 o                         
  16   0  10        262.40        302.98        13.09 o                         
  18   0  10          6.40         19.39         9.20 o                         
  20   0  10        146.08        189.84         9.97 o                         
  22   0  10        451.45        505.97        16.26 o                         
 -23   1  10        164.41        128.93         9.05 o                         
 -21   1  10          0.26          1.76         7.81 o                         
 -19   1  10          7.77         11.76         9.78 o                         
 -17   1  10        659.26        682.10        17.85 o                         
 -15   1  10        157.41        186.79         9.40 o                         
 -13   1  10       1024.28       1040.54        19.63 o                         
 -11   1  10          0.61         16.49        14.08 o                         
  -9   1  10        136.96        144.73        14.10 o                         
  -7   1  10       6898.01       6784.79       131.18 o                         
  -5   1  10       1785.98       1983.64        54.57 o                         
  -3   1  10        846.84        974.15        30.33 o                         
  -1   1  10       1112.50       1194.25        33.21 o                         
   1   1  10      14055.04      15645.32       301.29 o                         
   3   1  10       5096.11       5577.29       135.54 o                         
   5   1  10         65.95         75.01        18.16 o                         
   7   1  10       3383.38       3183.39       159.03 o                         
   9   1  10       3086.54       3047.85       132.14 o                         
  11   1  10        186.38        114.06        19.87 o                         
  13   1  10        782.98        705.95        16.79 o                         
  15   1  10        618.12        637.49        13.71 o                         
  17   1  10         40.32         37.33         7.11 o                         
  19   1  10       1301.09       1434.93        28.14 o                         
  21   1  10       1012.78       1095.14        17.51 o                         
 -22   2  10         42.53         40.72         6.62 o                         
 -20   2  10        297.12        352.41        12.87 o                         
 -18   2  10        132.30        155.76         9.41 o                         
 -16   2  10       2789.12       2768.08        50.69 o                         
 -14   2  10       1864.07       1783.03        28.61 o                         
 -12   2  10        332.21        289.26        10.83 o                         
 -10   2  10       1344.83       1242.31        35.52 o                         
  -8   2  10       6195.70       5888.00       115.22 o                         
  -6   2  10          8.67         11.93         9.99 o                         
  -4   2  10       2897.37       2797.74        65.06 o                         
  -2   2  10        107.27        105.31        14.31 o                         
   0   2  10      16503.80      16986.32       327.87 o                         
   2   2  10         84.11         48.31        15.58 o                         
   4   2  10        602.58        525.16        26.18 o                         
   6   2  10       2653.27       2515.34        67.65 o                         
   8   2  10      13215.54      12464.26       385.47 o                         
  10   2  10        161.79        114.75        18.20 o                         
  12   2  10        605.19        554.43        12.88 o                         
  14   2  10        585.10        582.37        13.38 o                         
  16   2  10        716.70        787.89        15.68 o                         
  18   2  10        149.87        148.94         7.49 o                         
  20   2  10         29.82         32.82         6.29 o                         
  22   2  10        747.18        578.81        22.77 o                         
 -21   3  10         88.30        102.28         9.93 o                         
 -19   3  10        643.31        516.43        97.76 o                         
 -17   3  10         72.92         94.98         9.84 o                         
 -15   3  10        888.41        848.67        22.46 o                         
 -13   3  10         65.47         85.23         9.45 o                         
 -11   3  10       1678.32       1633.95        28.98 o                         
  -9   3  10        885.85        794.74        19.20 o                         
  -7   3  10       4093.21       4116.95        84.85 o                         
  -5   3  10        211.07        207.36        16.24 o                         
  -3   3  10        292.07        385.10        19.08 o                         
  -1   3  10       2353.69       2171.99        61.96 o                         
   1   3  10       3616.05       3891.18        99.77 o                         
   3   3  10        281.48        388.23        23.22 o                         
   5   3  10        264.82        343.56        17.15 o                         
   7   3  10       2588.20       2352.31        60.84 o                         
   9   3  10        636.33        666.53        19.14 o                         
  11   3  10         58.60         58.82         7.58 o                         
  13   3  10        151.16        158.07         8.12 o                         
  15   3  10       1969.28       1962.91        33.24 o                         
  17   3  10         13.77         10.81         7.16 o                         
  19   3  10        756.99        701.75        29.81 o                         
  21   3  10         25.90         15.59         7.62 o                         
 -20   4  10          5.46          3.13         4.92 o                         
 -18   4  10       1566.04       1588.22        39.21 o                         
 -16   4  10         10.66          8.95        11.70 o                         
 -14   4  10       4266.41       4312.32       100.94 o                         
 -12   4  10       1279.13       1385.66        46.78 o                         
 -10   4  10        418.79        403.66        15.14 o                         
  -8   4  10        857.99        790.03        18.21 o                         
  -6   4  10       3562.32       3457.59        71.04 o                         
  -4   4  10       2451.57       2316.64        85.69 o                         
  -2   4  10        767.89        805.17        39.75 o                         
   0   4  10       3041.95       2912.52       101.04 o                         
   2   4  10        105.26         82.30        33.78 o                         
   4   4  10        970.29       1239.97        75.79 o                         
   6   4  10        187.03        168.22        12.38 o                         
   8   4  10        753.41        685.17        25.42 o                         
  10   4  10        704.87        615.12        28.27 o                         
  12   4  10        183.51        181.00        25.94 o                         
  14   4  10        844.06        771.01        30.14 o                         
  16   4  10        373.95        329.18        16.60 o                         
  18   4  10        153.96        149.58        10.70 o                         
 -19   5  10        124.95        106.71        15.87 o                         
 -17   5  10        786.10        758.21        19.10 o                         
 -15   5  10       1665.38       1748.51        34.65 o                         
 -13   5  10        577.75        561.84        19.60 o                         
 -11   5  10       1085.37       1162.57        28.25 o                         
  -9   5  10       3715.49       3692.05        76.62 o                         
  -7   5  10       1471.71       1386.64        30.74 o                         
  -5   5  10        593.54        599.43        17.94 o                         
  -3   5  10        490.26        436.25        16.02 o                         
  -1   5  10        673.04        743.12        26.48 o                         
   1   5  10       4844.08       4256.91       100.40 o                         
   3   5  10       1178.66       1170.96        95.93 o                         
   5   5  10        694.39        669.35        24.11 o                         
   7   5  10       1084.36       1068.36        37.35 o                         
   9   5  10       1352.52       1380.84        42.00 o                         
  11   5  10        421.73        412.63        27.03 o                         
  13   5  10        819.44        824.14        23.71 o                         
  15   5  10        294.54        265.98        13.58 o                         
  17   5  10          4.50          3.03         7.10 o                         
 -16   6  10        125.66        127.94        15.42 o                         
 -14   6  10        707.41        716.82        19.51 o                         
 -12   6  10         70.23         87.83        11.63 o                         
 -10   6  10        174.05        149.07         9.27 o                         
  -8   6  10        115.49        149.27         9.82 o                         
  -6   6  10        918.37        984.67        24.35 o                         
  -4   6  10         58.61         96.97        10.71 o                         
  -2   6  10        309.77        272.31        18.47 o                         
   0   6  10       1895.68       1886.26        35.35 o                         
   2   6  10       2497.23       2383.36        49.08 o                         
   4   6  10          2.47         16.43         9.79 o                         
   6   6  10         59.03         59.13        13.14 o                         
   8   6  10       2404.10       2458.76        67.20 o                         
  10   6  10        492.20        486.74        17.88 o                         
  12   6  10         22.33         41.02         9.95 o                         
  14   6  10          0.31          9.35        11.12 o                         
  16   6  10        302.38        297.52        18.20 o                         
 -13   7  10        101.56         87.75        15.69 o                         
 -11   7  10        126.49        121.66        14.75 o                         
  -9   7  10       1394.85       1516.11        60.04 o                         
  -7   7  10        990.89       1026.47        27.47 o                         
  -5   7  10         87.25        130.17        10.94 o                         
  -3   7  10        311.32        339.62        14.80 o                         
  -1   7  10       3204.01       3383.12       123.61 o                         
   1   7  10       3152.40       3162.12        90.76 o                         
   3   7  10        523.17        516.81        19.01 o                         
   5   7  10         97.76         82.47        10.04 o                         
   7   7  10        300.99        273.36        15.55 o                         
   9   7  10        578.78        621.95        23.58 o                         
  11   7  10          0.17         27.26         7.20 o                         
  13   7  10         47.19         51.64         5.32 o                         
  -8   8  10        137.20        188.99        56.90 o                         
  -6   8  10          0.41        118.81        83.46 o                         
  -4   8  10       1195.42       1174.02        46.42 o                         
  -2   8  10        175.58        199.34        15.26 o                         
   0   8  10        132.12        124.99        21.05 o                         
   2   8  10         34.92         39.38        12.93 o                         
   4   8  10         80.48        106.39        13.94 o                         
   6   8  10         47.20         39.59         6.82 o                         
 -21   1  11       2020.18       2016.39        38.23 o                         
 -19   1  11        865.47        932.94        24.57 o                         
 -17   1  11       2878.19       3006.84        54.31 o                         
 -15   1  11        649.74        686.16        16.20 o                         
 -13   1  11        168.56        169.09         8.87 o                         
 -11   1  11       1042.87        961.31        46.41 o                         
  -9   1  11      11596.52      12242.43       229.30 o                         
  -7   1  11         93.11         79.22        12.25 o                         
  -5   1  11       1395.89       1274.90        32.52 o                         
  -3   1  11       3698.25       3541.30        79.09 o                         
  -1   1  11      14337.14      15918.18       309.07 o                         
   1   1  11        513.75        752.07        26.05 o                         
   3   1  11      12351.46      13052.72       303.22 o                         
   5   1  11       2937.96       2572.13        88.80 o                         
   7   1  11       3693.50       3812.13       136.65 o                         
   9   1  11       3202.21       3247.95       113.73 o                         
  11   1  11        589.30        592.55        15.74 o                         
  13   1  11       4333.76       4203.03        66.51 o                         
  15   1  11       2369.16       2390.13        36.02 o                         
  17   1  11          1.88          3.89         6.76 o                         
  19   1  11        219.20        241.15         9.40 o                         
  21   1  11        234.80        257.40         7.59 o                         
 -20   2  11         88.16        105.16         7.71 o                         
 -18   2  11        126.62        131.02        10.88 o                         
 -16   2  11        130.69        113.67         9.32 o                         
 -14   2  11        601.52        552.62        14.78 o                         
 -12   2  11        381.56        359.80        14.29 o                         
 -10   2  11         29.24         11.58        13.62 o                         
  -8   2  11       2544.19       2779.12        58.27 o                         
  -6   2  11       1951.27       2106.68        45.30 o                         
  -4   2  11       8548.57       9005.32       155.48 o                         
  -2   2  11        260.57        168.65        16.06 o                         
   0   2  11        236.62        369.20        19.66 o                         
   2   2  11        107.96        134.80        18.00 o                         
   4   2  11      10637.93      11006.17       231.09 o                         
   6   2  11        271.39        264.02        15.58 o                         
   8   2  11       2467.37       2519.11       109.02 o                         
  10   2  11       1506.79       1538.72        26.25 o                         
  12   2  11       3013.91       3025.36        45.03 o                         
  14   2  11        246.07        247.56         9.37 o                         
  16   2  11        948.55        972.72        17.92 o                         
  18   2  11         33.77         41.47         6.64 o                         
  20   2  11        251.81        233.50        10.73 o                         
 -21   3  11         63.55         68.98        10.05 o                         
 -19   3  11        960.84        966.31        28.87 o                         
 -17   3  11       2583.29       2447.62        59.95 o                         
 -15   3  11          0.23          0.89        10.34 o                         
 -13   3  11        677.64        661.96        18.98 o                         
 -11   3  11       8848.17       8367.53       126.94 o                         
  -9   3  11        173.88        116.16         8.81 o                         
  -7   3  11        555.13        513.34        18.11 o                         
  -5   3  11        106.08        117.68        15.29 o                         
  -3   3  11       8135.66       7986.98       162.00 o                         
  -1   3  11       2915.25       3206.35        74.30 o                         
   1   3  11       2040.25       1856.72        56.26 o                         
   3   3  11        600.37        428.31        25.01 o                         
   5   3  11      11331.56      12035.35       265.88 o                         
   7   3  11        670.80        611.57        26.10 o                         
   9   3  11       3780.45       3433.84        61.29 o                         
  11   3  11        848.78        814.30        18.79 o                         
  13   3  11       1747.13       1563.80        26.58 o                         
  15   3  11          0.65         -5.13         8.28 o                         
  17   3  11        482.39        498.24        13.74 o                         
  19   3  11         38.97         27.22         6.74 o                         
  21   3  11        310.06        209.55        14.33 o                         
 -20   4  11       1120.85        944.52        77.88 o                         
 -18   4  11       4504.52       4468.04       101.84 o                         
 -16   4  11       1588.66       1701.84        39.60 o                         
 -14   4  11       2973.27       3111.76        76.97 o                         
 -12   4  11        792.60        821.71        24.45 o                         
 -10   4  11        995.66        945.94        25.85 o                         
  -8   4  11        439.45        434.04        13.59 o                         
  -6   4  11         10.61         -0.70        10.86 o                         
  -4   4  11       3310.63       3271.18        64.20 o                         
  -2   4  11       8740.84       8326.75       342.14 o                         
   0   4  11        222.37        335.67        46.04 o                         
   2   4  11       3253.09       3390.71       154.37 o                         
   4   4  11          1.27         -0.49        13.37 o                         
   6   4  11       6236.44       5901.61       138.15 o                         
   8   4  11        762.43        708.50        31.10 o                         
  10   4  11          7.37         -5.91        15.63 o                         
  12   4  11       1368.06       1315.69        53.14 o                         
  14   4  11        219.10        170.00        10.32 o                         
  16   4  11        238.31        230.44        14.44 o                         
  18   4  11        149.31        139.38         8.62 o                         
 -17   5  11         80.17         87.36         6.71 o                         
 -15   5  11        319.34        366.77        15.68 o                         
 -13   5  11        256.73        240.90        21.75 o                         
 -11   5  11        930.49        940.55        26.40 o                         
  -9   5  11        547.98        557.51        19.84 o                         
  -7   5  11         70.19         81.25        12.34 o                         
  -5   5  11         82.71         74.15         9.51 o                         
  -3   5  11        571.62        587.83        15.99 o                         
  -1   5  11          0.54          5.25        10.67 o                         
   1   5  11        114.66        108.26        13.07 o                         
   3   5  11       2194.03       2199.88        60.53 o                         
   5   5  11       1124.54       1083.63        33.99 o                         
   7   5  11        120.48        107.54        17.22 o                         
   9   5  11         24.19         74.80        14.87 o                         
  11   5  11         54.35         58.22        17.51 o                         
  13   5  11        152.62        215.26        13.50 o                         
  15   5  11        976.77       1027.07        28.92 o                         
  17   5  11          1.66         -2.18         8.04 o                         
 -16   6  11        163.08        135.49         9.15 o                         
 -14   6  11        320.19        360.07        16.20 o                         
 -12   6  11        677.64        743.55        22.97 o                         
 -10   6  11        764.54        718.95        18.47 o                         
  -8   6  11        213.04        201.21        12.44 o                         
  -6   6  11        494.60        497.75        17.56 o                         
  -4   6  11       3317.11       3442.41        91.90 o                         
  -2   6  11       4886.92       4759.53       100.84 o                         
   0   6  11        201.85        162.97        19.76 o                         
   2   6  11       1400.19       1351.92        37.23 o                         
   4   6  11       2521.26       2404.82       125.24 o                         
   6   6  11       1169.92       1169.78        43.90 o                         
   8   6  11          9.92         19.49        11.30 o                         
  10   6  11       1325.16       1384.58        42.15 o                         
  12   6  11       2131.88       2284.74        60.35 o                         
  14   6  11        573.00        634.32        21.65 o                         
 -13   7  11         97.13         46.92        11.80 o                         
 -11   7  11        287.28        313.53        31.43 o                         
  -9   7  11        409.37        465.36        28.12 o                         
  -7   7  11        694.81        767.10        25.16 o                         
  -5   7  11        102.77        122.03        12.59 o                         
  -3   7  11        785.54        840.12        39.73 o                         
  -1   7  11        835.16        826.26        35.44 o                         
   1   7  11        154.10        146.98        15.47 o                         
   3   7  11        574.82        544.19        22.01 o                         
   5   7  11        147.69        114.38        13.02 o                         
   7   7  11         18.64          6.94         9.53 o                         
   9   7  11        249.93        281.43        29.87 o                         
  11   7  11        329.32        376.69        12.91 o                         
  -8   8  11       1362.42       1055.13        54.96 o                         
  -6   8  11        102.84         81.11        14.92 o                         
  -4   8  11       2592.68       2660.71        96.75 o                         
  -2   8  11       1216.60       1209.91        48.66 o                         
   0   8  11        155.03        150.73        21.04 o                         
   2   8  11        127.27        155.67        22.91 o                         
   4   8  11        129.63        114.39        29.43 o                         
   6   8  11        580.23        582.49        31.19 o                         
 -22   0  12       1809.99       1770.33       157.41 o                         
 -20   0  12       2472.67       2654.60        63.31 o                         
 -18   0  12       1711.90       1772.14        66.13 o                         
 -16   0  12        316.57        345.21        19.98 o                         
 -14   0  12        764.79        799.00        30.96 o                         
 -12   0  12       2641.13       2403.58        62.81 o                         
 -10   0  12       2506.32       2601.32        86.64 o                         
  -8   0  12       6199.66       6219.86       173.37 o                         
  -6   0  12      15547.12      15325.26       398.56 o                         
  -4   0  12      20212.34      23100.92       587.60 o                         
  -2   0  12        162.56        224.79        31.76 o                         
   0   0  12        176.57        231.48        22.06 o                         
   2   0  12       3960.80       4132.52       133.44 o                         
   4   0  12        144.81        139.55        19.92 o                         
   6   0  12       2319.56       2243.53        82.33 o                         
   8   0  12        292.52        281.46        31.25 o                         
  10   0  12      16409.29      16054.38       359.53 o                         
  12   0  12        230.13        215.46        26.87 o                         
  14   0  12       5067.52       5147.67       121.31 o                         
  16   0  12       1534.60       1616.34        34.15 o                         
  18   0  12       2216.11       2387.23        46.48 o                         
  20   0  12        812.15        817.14        21.88 o                         
  22   0  12          8.75          5.23         3.88 o                         
 -21   1  12         30.86         38.95         5.87 o                         
 -19   1  12        106.37        128.79        10.49 o                         
 -17   1  12        392.93        377.14        15.17 o                         
 -15   1  12        484.38        479.78        15.82 o                         
 -13   1  12        168.57        136.58         9.77 o                         
 -11   1  12       2524.20       2635.30        49.16 o                         
  -9   1  12         58.02         51.42        13.88 o                         
  -7   1  12       1616.88       1639.01        41.17 o                         
  -5   1  12        987.57       1014.94        27.32 o                         
  -3   1  12       7202.49       8282.43       168.71 o                         
  -1   1  12       4837.03       5385.66       113.63 o                         
   1   1  12       1555.41       1723.13        45.16 o                         
   3   1  12       3943.48       4469.58        93.34 o                         
   5   1  12       3340.53       3216.14        76.37 o                         
   7   1  12        354.80        392.94        21.21 o                         
   9   1  12        117.76        148.46        25.58 o                         
  11   1  12         76.67         80.31         8.59 o                         
  13   1  12          0.42          5.15         8.72 o                         
  15   1  12        385.24        396.81        10.87 o                         
  17   1  12        647.65        690.43        13.82 o                         
  19   1  12        805.90        871.16        16.91 o                         
  21   1  12        435.15        411.44         9.34 o                         
 -22   2  12         78.94         53.74         8.71 o                         
 -20   2  12       1851.12       1833.69        47.47 o                         
 -18   2  12          9.16         21.13         9.29 o                         
 -16   2  12        781.11        788.54        31.42 o                         
 -14   2  12       1627.83       1595.42        31.52 o                         
 -12   2  12       4802.25       4806.84        66.58 o                         
 -10   2  12         31.16          8.55         7.73 o                         
  -8   2  12         43.49         68.40        12.81 o                         
  -6   2  12       5363.10       5318.75        97.95 o                         
  -4   2  12       1187.35       1114.25        28.55 o                         
  -2   2  12         17.88         12.36        14.21 o                         
   0   2  12        184.97        258.91        18.12 o                         
   2   2  12      10167.56      10363.23       245.46 o                         
   4   2  12       5942.40       6242.31       125.99 o                         
   6   2  12       4969.86       4724.24       114.46 o                         
   8   2  12       2994.07       2912.26        73.41 o                         
  10   2  12       4602.12       4572.90        61.35 o                         
  12   2  12        968.43        981.97        18.74 o                         
  14   2  12      10422.24      10458.85       146.95 o                         
  16   2  12        300.06        285.06         9.92 o                         
  18   2  12        920.40        900.31        16.56 o                         
  20   2  12         61.02         68.65         5.40 o                         
 -21   3  12        909.38        863.66        46.31 o                         
 -19   3  12        158.41        124.97        10.48 o                         
 -17   3  12         26.77         46.44         9.59 o                         
 -15   3  12          4.93         11.58        14.04 o                         
 -13   3  12       2474.40       2415.58        51.14 o                         
 -11   3  12         10.20         15.28         9.19 o                         
  -9   3  12        497.33        464.32        13.12 o                         
  -7   3  12        424.12        373.22        14.08 o                         
  -5   3  12       2044.73       1851.82        44.79 o                         
  -3   3  12       2801.11       2649.25        57.63 o                         
  -1   3  12         19.28         14.20        17.20 o                         
   1   3  12       4790.55       4996.32       126.65 o                         
   3   3  12       2689.25       2569.35        83.41 o                         
   5   3  12       4565.73       4645.04       110.38 o                         
   7   3  12       1632.28       1580.82        33.74 o                         
   9   3  12        748.28        744.01        22.41 o                         
  11   3  12       2213.49       2196.49        40.97 o                         
  13   3  12        148.59        112.05         7.93 o                         
  15   3  12        495.02        530.54        15.54 o                         
  17   3  12         22.46         40.19         6.90 o                         
  19   3  12       2069.99       1864.60       106.72 o                         
 -20   4  12        192.29        100.35        11.13 o                         
 -18   4  12        531.14        542.94        16.31 o                         
 -16   4  12        104.58        114.53        10.24 o                         
 -14   4  12       1848.60       1896.83        37.84 o                         
 -12   4  12        606.57        575.96        16.07 o                         
 -10   4  12       1802.15       1753.67        33.49 o                         
  -8   4  12         82.55         79.29        10.14 o                         
  -6   4  12         38.00         36.36        10.81 o                         
  -4   4  12        387.99        284.26        12.02 o                         
  -2   4  12        194.30        223.57        17.24 o                         
   0   4  12       1336.13       1293.12        58.17 o                         
   2   4  12         66.79         56.19        13.17 o                         
   4   4  12       1947.24       1865.37        46.53 o                         
   6   4  12       1505.55       1307.31        39.18 o                         
   8   4  12        395.02        359.27        22.94 o                         
  10   4  12        777.98        723.42        45.91 o                         
  12   4  12        411.15        451.63        21.04 o                         
  14   4  12        127.79        128.64        11.31 o                         
  16   4  12          0.22          2.16         9.19 o                         
  18   4  12         14.21         18.27         5.16 o                         
 -17   5  12         74.09        107.01         7.25 o                         
 -15   5  12         49.15         62.99        13.97 o                         
 -13   5  12       1709.06       1776.14        44.16 o                         
 -11   5  12        374.48        451.25        16.44 o                         
  -9   5  12        594.66        657.15        19.61 o                         
  -7   5  12       1558.45       1527.21        37.91 o                         
  -5   5  12        290.33        261.06        11.80 o                         
  -3   5  12       3402.29       3119.66        62.85 o                         
  -1   5  12       1724.38       1510.37        77.56 o                         
   1   5  12       6774.03       6351.25       137.37 o                         
   3   5  12       2198.58       1963.99        55.88 o                         
   5   5  12       6816.02       6285.19       134.84 o                         
   7   5  12       4023.68       3812.64       116.48 o                         
   9   5  12       9616.75       9336.62       236.57 o                         
  11   5  12          4.76         10.94        16.10 o                         
  13   5  12        843.54        952.54        35.68 o                         
  15   5  12         70.71         78.44        10.98 o                         
  17   5  12         72.44         50.91         8.04 o                         
 -16   6  12        135.77         77.44        30.71 o                         
 -14   6  12        182.23        220.04        20.34 o                         
 -12   6  12         13.42         29.05         8.00 o                         
 -10   6  12          2.74          9.41         9.17 o                         
  -8   6  12       1390.94       1456.56        35.56 o                         
  -6   6  12       1446.96       1454.73        35.47 o                         
  -4   6  12          6.85          4.70        12.53 o                         
  -2   6  12          2.88         10.79        11.63 o                         
   0   6  12         10.08          7.36        11.13 o                         
   2   6  12       2422.61       2504.57       134.13 o                         
   4   6  12        630.19        566.74        38.62 o                         
   6   6  12         53.12         55.49        11.92 o                         
   8   6  12          1.86         29.33        12.49 o                         
  10   6  12         87.48        122.44        11.75 o                         
  12   6  12        298.35        274.71        15.57 o                         
  14   6  12        481.74        440.74        15.59 o                         
 -11   7  12         35.00         41.07        10.75 o                         
  -9   7  12         56.39         78.44        11.39 o                         
  -7   7  12        102.01        105.69        13.32 o                         
  -5   7  12       4842.79       4782.91       205.38 o                         
  -3   7  12       1119.35       1112.32        47.63 o                         
  -1   7  12         18.68         47.06        13.08 o                         
   1   7  12        760.09        748.25        33.93 o                         
   3   7  12       1514.90       1512.64        66.14 o                         
   5   7  12        738.60        653.49        31.51 o                         
   7   7  12        263.17        277.21        13.23 o                         
   9   7  12         46.32        104.08        13.45 o                         
  11   7  12       1311.28       1307.72        34.21 o                         
  -4   8  12        318.30        291.57        22.71 o                         
  -2   8  12        417.79        385.97        18.80 o                         
   0   8  12         59.36        140.21        20.23 o                         
   2   8  12        446.50        503.44        41.18 o                         
   4   8  12        187.19        151.52        10.79 o                         
   6   8  12        313.83        286.14        19.50 o                         
 -21   1  13         55.19         61.15         6.86 o                         
 -19   1  13          5.03         17.37         8.64 o                         
 -17   1  13        264.62        292.29        18.35 o                         
 -15   1  13        476.08        521.70        17.61 o                         
 -13   1  13       2464.48       2410.38        44.84 o                         
 -11   1  13       2700.09       2685.16        50.90 o                         
  -9   1  13       5752.19       6132.17       122.71 o                         
  -7   1  13       4039.13       3945.41        78.01 o                         
  -5   1  13       3774.43       3802.27        73.86 o                         
  -3   1  13        523.06        559.81        25.55 o                         
  -1   1  13       4937.72       5021.86       108.64 o                         
   1   1  13        173.51        216.04        20.91 o                         
   3   1  13       9220.39       9283.53       199.93 o                         
   5   1  13       3528.04       3375.09        81.71 o                         
   7   1  13       5287.53       5566.15       126.10 o                         
   9   1  13       1037.62        968.01        19.16 o                         
  11   1  13      13375.65      13196.03       173.33 o                         
  13   1  13        107.01        119.70         9.56 o                         
  15   1  13          9.28         11.66         7.07 o                         
  17   1  13       3403.13       3552.66        50.29 o                         
  19   1  13       2453.48       2577.52        41.39 o                         
  21   1  13          8.30          4.88         3.60 o                         
 -20   2  13         18.85         13.65         8.45 o                         
 -18   2  13        448.87        494.23        17.21 o                         
 -16   2  13          3.01          3.39        12.20 o                         
 -14   2  13         85.58         83.65        11.92 o                         
 -12   2  13        574.74        573.31        19.18 o                         
 -10   2  13        235.48        263.27        11.92 o                         
  -8   2  13       1778.13       1785.00        45.97 o                         
  -6   2  13        995.27        904.01        26.59 o                         
  -4   2  13         86.14         46.21        11.16 o                         
  -2   2  13       4206.36       4582.28       100.60 o                         
   0   2  13       3574.11       3382.17        92.46 o                         
   2   2  13        107.80        111.03        19.31 o                         
   4   2  13       1535.37       1449.75        76.30 o                         
   6   2  13         46.74         60.08        17.13 o                         
   8   2  13          0.27         -3.71         9.14 o                         
  10   2  13          7.59          3.75         7.60 o                         
  12   2  13       1816.14       1772.21        30.25 o                         
  14   2  13        328.24        387.48        11.63 o                         
  16   2  13       1212.38       1215.99        21.70 o                         
  18   2  13        109.07        121.05         6.62 o                         
  20   2  13        610.59        619.99        13.28 o                         
 -21   3  13        626.65        535.04        30.44 o                         
 -19   3  13         55.61         67.14         8.29 o                         
 -17   3  13        548.18        554.75        23.80 o                         
 -15   3  13       2572.14       2527.78        70.01 o                         
 -13   3  13         50.01         40.47        10.82 o                         
 -11   3  13       1031.92        921.65        22.92 o                         
  -9   3  13       1697.25       1579.20        34.25 o                         
  -7   3  13       1480.06       1407.09        24.90 o                         
  -5   3  13       1272.86       1394.43        34.32 o                         
  -3   3  13       7305.89       7206.71       138.63 o                         
  -1   3  13         36.77         10.75        13.07 o                         
   1   3  13       1650.22       1809.10        57.90 o                         
   3   3  13       5093.06       4959.38       128.12 o                         
   5   3  13         61.86         78.12        14.62 o                         
   7   3  13       3154.00       2947.06        76.98 o                         
   9   3  13       1142.41       1070.43        24.78 o                         
  11   3  13       1553.56       1492.32        26.83 o                         
  13   3  13        490.20        437.37        11.22 o                         
  15   3  13          0.32         -8.48         8.48 o                         
  17   3  13       2400.46       2299.09        45.64 o                         
  19   3  13       1000.07        968.53        35.18 o                         
 -18   4  13         34.90         20.26         5.83 o                         
 -16   4  13        351.57        388.70        14.21 o                         
 -14   4  13        352.62        392.45        14.77 o                         
 -12   4  13          7.06         14.61         8.77 o                         
 -10   4  13         14.53         11.31         9.28 o                         
  -8   4  13        599.15        588.57        18.18 o                         
  -6   4  13        692.59        579.58        34.13 o                         
  -4   4  13        814.51        805.38        23.46 o                         
  -2   4  13       1597.97       1408.54        31.81 o                         
   0   4  13        286.16        266.98        16.71 o                         
   2   4  13      13267.87      12560.46       258.08 o                         
   4   4  13         67.91         65.48        13.03 o                         
   6   4  13        402.26        479.94        23.78 o                         
   8   4  13       1408.64       1215.31        44.42 o                         
  10   4  13        713.23        647.02        28.65 o                         
  12   4  13        339.42        406.25        19.51 o                         
  14   4  13         18.71         16.32        11.32 o                         
  16   4  13       1257.51       1242.75        63.20 o                         
  18   4  13        242.73        259.93        14.22 o                         
 -17   5  13          3.86         12.68         5.59 o                         
 -15   5  13        199.81        184.06        15.23 o                         
 -13   5  13        352.90        323.80        16.49 o                         
 -11   5  13          5.55          8.42         9.39 o                         
  -9   5  13         41.75         53.76        10.39 o                         
  -7   5  13        357.78        367.83        14.86 o                         
  -5   5  13        853.54        832.13        24.63 o                         
  -3   5  13        145.29        158.58        10.88 o                         
  -1   5  13       1726.36       1707.03        70.75 o                         
   1   5  13         79.09         88.75        17.07 o                         
   3   5  13         52.60         47.21        15.92 o                         
   5   5  13        102.53        114.72        17.48 o                         
   7   5  13         11.72         17.73        14.15 o                         
   9   5  13        572.49        703.06        30.38 o                         
  11   5  13        953.32       1002.38        43.44 o                         
  13   5  13        155.39        178.27        10.95 o                         
  15   5  13         43.94         55.21         6.03 o                         
  17   5  13        186.35        137.76        13.43 o                         
 -14   6  13        306.02        314.43        22.94 o                         
 -12   6  13          1.94         15.31         7.54 o                         
 -10   6  13          6.49         25.12         9.14 o                         
  -8   6  13        739.08        845.31        23.51 o                         
  -6   6  13        991.69        941.28        31.51 o                         
  -4   6  13         11.02         20.04        11.48 o                         
  -2   6  13        249.12        263.64        14.79 o                         
   0   6  13        949.49       1027.61        30.09 o                         
   2   6  13       4054.44       4062.31       129.72 o                         
   4   6  13          5.07         32.62        13.32 o                         
   6   6  13         17.93         21.39        10.90 o                         
   8   6  13        718.67        750.34        31.98 o                         
  10   6  13       3140.05       3171.22       114.73 o                         
  12   6  13        446.36        484.04        16.08 o                         
  14   6  13         11.34          9.91         5.35 o                         
 -11   7  13        281.75        246.78        34.75 o                         
  -9   7  13         11.06         29.76        10.04 o                         
  -7   7  13        103.49        114.54        19.71 o                         
  -5   7  13         87.90         81.48        16.49 o                         
  -3   7  13          1.55         13.13        12.44 o                         
  -1   7  13        395.02        411.02        22.07 o                         
   1   7  13         10.97          8.01        14.49 o                         
   3   7  13        112.71        104.47        18.59 o                         
   5   7  13        627.38        550.92        27.26 o                         
   7   7  13        585.42        487.77        20.96 o                         
   9   7  13         41.62         48.65        10.22 o                         
  11   7  13          2.16         13.23         5.38 o                         
  -4   8  13        118.42        113.45        14.38 o                         
  -2   8  13        148.24        123.11        12.90 o                         
   0   8  13        795.44        669.26        39.50 o                         
   2   8  13        312.29        323.79        21.31 o                         
   4   8  13        589.10        481.64        28.52 o                         
 -22   0  14          2.38         -1.34         7.90 o                         
 -20   0  14       1173.58       1178.24        30.37 o                         
 -18   0  14        455.84        465.14        18.25 o                         
 -16   0  14       1594.05       1781.89        52.47 o                         
 -14   0  14       2464.61       2428.96        79.19 o                         
 -12   0  14       1649.02       1620.85        41.80 o                         
 -10   0  14       1768.06       1727.08        48.37 o                         
  -8   0  14      15335.44      15684.11       410.11 o                         
  -6   0  14        122.88         55.94        18.29 o                         
  -4   0  14       6490.03       6776.71       185.90 o                         
  -2   0  14       8142.33       9798.25       262.00 o                         
   0   0  14       5246.67       5371.43       232.27 o                         
   2   0  14        621.95        554.82        50.10 o                         
   4   0  14       2696.71       2645.33       127.92 o                         
   6   0  14        212.94        190.02        32.59 o                         
   8   0  14       1011.45        850.11        28.30 o                         
  10   0  14        198.03        177.07        14.96 o                         
  12   0  14       1845.02       1743.41        47.09 o                         
  14   0  14      11270.55      11500.31       292.22 o                         
  16   0  14       4466.78       4710.79        93.00 o                         
  18   0  14       1383.47       1495.19        35.12 o                         
  20   0  14        240.46        263.38        10.99 o                         
 -21   1  14         68.60         66.27         7.83 o                         
 -19   1  14        458.02        476.51        17.49 o                         
 -17   1  14        162.74        157.42        11.81 o                         
 -15   1  14       1103.29       1197.54        27.21 o                         
 -13   1  14        252.86        272.83        12.66 o                         
 -11   1  14        405.05        415.10        13.35 o                         
  -9   1  14       2717.17       2774.31        42.72 o                         
  -7   1  14        362.38        336.45        20.63 o                         
  -5   1  14       2692.83       3007.29        62.44 o                         
  -3   1  14       1003.20        952.94        27.01 o                         
  -1   1  14          3.42         -7.85        15.15 o                         
   1   1  14        901.49        889.15        37.82 o                         
   3   1  14         18.91         -0.60        21.69 o                         
   5   1  14        565.14        595.36        25.70 o                         
   7   1  14         91.76         50.44        16.04 o                         
   9   1  14        422.85        433.44        12.87 o                         
  11   1  14        357.43        382.52        12.15 o                         
  13   1  14         16.36         23.73         8.17 o                         
  15   1  14       2926.84       2968.37        44.89 o                         
  17   1  14         82.63        111.17         7.07 o                         
  19   1  14        355.98        342.20         8.48 o                         
  21   1  14         71.78         65.80         8.94 o                         
 -20   2  14          4.84          4.19         7.02 o                         
 -18   2  14       1525.51       1619.15        37.88 o                         
 -16   2  14        558.68        663.02        23.02 o                         
 -14   2  14        182.63        198.84        10.83 o                         
 -12   2  14       1643.45       1588.55        28.17 o                         
 -10   2  14        110.04         78.89         8.77 o                         
  -8   2  14       3542.82       3052.01        44.49 o                         
  -6   2  14       2700.29       2559.94        60.12 o                         
  -4   2  14         50.49         35.28        11.78 o                         
  -2   2  14        371.24        346.94        18.54 o                         
   0   2  14      10484.87      10616.95       254.41 o                         
   2   2  14         68.30         49.08        19.30 o                         
   4   2  14         28.57         22.62        22.02 o                         
   6   2  14       4283.58       4418.93       104.45 o                         
   8   2  14       1228.49       1148.74        20.95 o                         
  10   2  14        499.18        441.49        11.88 o                         
  12   2  14          1.09          1.28         8.70 o                         
  14   2  14       6181.96       6344.42        94.20 o                         
  16   2  14         52.01         61.44         7.14 o                         
  18   2  14       1625.20       1654.99        30.12 o                         
  20   2  14        563.14        459.36        13.66 o                         
 -19   3  14        238.42        216.31         9.81 o                         
 -17   3  14       1121.34       1150.62        34.10 o                         
 -15   3  14        417.71        494.84        16.93 o                         
 -13   3  14         56.96         55.48        10.71 o                         
 -11   3  14       1840.45       1809.16        34.85 o                         
  -9   3  14         32.17         40.71         7.55 o                         
  -7   3  14        207.46        159.70         8.08 o                         
  -5   3  14       2048.51       1905.57        29.79 o                         
  -3   3  14       4105.74       4044.94        70.10 o                         
  -1   3  14       1458.79       1330.78        37.47 o                         
   1   3  14       2174.23       1940.86        62.88 o                         
   3   3  14        603.31        571.81        33.31 o                         
   5   3  14          0.59         -4.01        13.56 o                         
   7   3  14         49.39         27.18        10.80 o                         
   9   3  14       5657.97       5224.05        93.20 o                         
  11   3  14        375.57        318.51        11.21 o                         
  13   3  14        530.86        512.49        14.78 o                         
  15   3  14        308.07        309.94        13.11 o                         
  17   3  14        275.77        298.38        14.55 o                         
  19   3  14        464.89        459.11        27.05 o                         
 -18   4  14         45.85         56.37         8.41 o                         
 -16   4  14        105.71        117.74         9.75 o                         
 -14   4  14        282.24        298.18        13.07 o                         
 -12   4  14        881.13        930.39        22.32 o                         
 -10   4  14        223.08        247.12        13.89 o                         
  -8   4  14       1329.45       1205.11        29.03 o                         
  -6   4  14       2301.34       2267.36        56.78 o                         
  -4   4  14        623.00        584.93        30.38 o                         
  -2   4  14       3662.61       3442.36        95.68 o                         
   0   4  14       4630.95       4334.58       112.89 o                         
   2   4  14        625.96        599.82        23.14 o                         
   4   4  14       1003.88        914.47        28.07 o                         
   6   4  14         58.55         39.54        13.45 o                         
   8   4  14        904.27        965.69        46.75 o                         
  10   4  14       1511.13       1477.51        50.21 o                         
  12   4  14          0.40         15.09        12.58 o                         
  14   4  14        918.09        878.97        29.96 o                         
  16   4  14       2855.63       2732.81       100.50 o                         
  18   4  14        139.34        112.84        16.72 o                         
 -17   5  14        353.64        326.57        46.63 o                         
 -15   5  14       2222.40       2499.86        77.56 o                         
 -13   5  14          8.47         25.53         8.10 o                         
 -11   5  14        271.82        277.70        22.60 o                         
  -9   5  14       1349.28       1540.41        34.52 o                         
  -7   5  14        398.48        431.15        15.62 o                         
  -5   5  14       1430.41       1371.15        31.55 o                         
  -3   5  14        948.51        846.47        28.39 o                         
  -1   5  14          8.27         18.22        11.10 o                         
   1   5  14       3887.03       3501.41        90.90 o                         
   3   5  14          1.23         24.98        17.26 o                         
   5   5  14       4776.60       4538.15       120.12 o                         
   7   5  14          1.19          0.03        13.34 o                         
   9   5  14       1309.64       1358.64        47.05 o                         
  11   5  14          0.67         19.26        14.07 o                         
  13   5  14        410.78        455.01        15.69 o                         
  15   5  14        299.69        282.00        15.25 o                         
 -14   6  14        818.78        698.23       177.73 o                         
 -12   6  14          1.66         26.62        12.51 o                         
 -10   6  14       2063.02       1951.28        47.61 o                         
  -8   6  14         24.29         39.41        12.40 o                         
  -6   6  14        968.35        967.36        53.72 o                         
  -4   6  14         14.20         12.69        10.75 o                         
  -2   6  14       2448.64       2379.95        57.45 o                         
   0   6  14       1262.57       1200.49        43.61 o                         
   2   6  14          0.43         16.32        17.23 o                         
   4   6  14       1426.96       1394.42        37.50 o                         
   6   6  14         36.84         57.21        12.49 o                         
   8   6  14         13.54         22.14        11.86 o                         
  10   6  14        427.30        408.00        18.23 o                         
  12   6  14         71.77         83.67         7.55 o                         
  14   6  14         60.14         44.25         6.83 o                         
 -11   7  14         60.99         46.35         9.74 o                         
  -9   7  14        419.78        381.32        18.06 o                         
  -7   7  14        164.37        151.63        13.03 o                         
  -5   7  14          5.59         10.04        13.64 o                         
  -3   7  14       1046.62       1120.29        32.64 o                         
  -1   7  14        718.13        789.46        26.05 o                         
   1   7  14         33.20         55.11        13.97 o                         
   3   7  14         17.76         44.73        14.24 o                         
   5   7  14         57.97         60.57         9.92 o                         
   7   7  14       1538.75       1476.50        49.09 o                         
   9   7  14       1216.71       1252.07        46.68 o                         
  -2   8  14        110.67        113.97        22.91 o                         
   0   8  14          7.03         30.70        10.76 o                         
   2   8  14         39.56         39.79         7.27 o                         
 -21   1  15         68.50         54.22         5.99 o                         
 -19   1  15        549.67        578.68        25.05 o                         
 -17   1  15       2514.74       2773.71        53.42 o                         
 -15   1  15        329.66        384.91        13.94 o                         
 -13   1  15        335.27        348.02        14.31 o                         
 -11   1  15       2424.36       2319.98        36.51 o                         
  -9   1  15       2080.22       1810.72        31.00 o                         
  -7   1  15        219.35        218.12        14.16 o                         
  -5   1  15        485.15        436.59        19.87 o                         
  -3   1  15       7751.69       7659.06       139.35 o                         
  -1   1  15        952.61        934.21        33.94 o                         
   1   1  15        225.24        244.30        28.14 o                         
   3   1  15       3968.09       4380.54       133.36 o                         
   5   1  15       1204.07       1163.91        38.63 o                         
   7   1  15       4565.06       4353.94        66.85 o                         
   9   1  15        186.70        180.42        12.32 o                         
  11   1  15       1337.22       1400.91        24.71 o                         
  13   1  15        251.73        262.58        11.81 o                         
  15   1  15       1057.89       1094.57        19.67 o                         
  17   1  15        170.64        212.76         7.62 o                         
  19   1  15       2387.44       2542.66        44.21 o                         
 -20   2  15          9.55         17.51         6.52 o                         
 -18   2  15         76.83         84.39        11.40 o                         
 -16   2  15       1121.28       1248.91        35.22 o                         
 -14   2  15         34.30         38.76         9.61 o                         
 -12   2  15       1235.00       1271.53        26.36 o                         
 -10   2  15       2655.69       2583.69        42.07 o                         
  -8   2  15        218.31        177.26        11.17 o                         
  -6   2  15       1091.80       1023.57        27.32 o                         
  -4   2  15        728.29        834.18        26.17 o                         
  -2   2  15        141.82         93.96        14.25 o                         
   0   2  15         63.81         49.96        19.87 o                         
   2   2  15        917.94        977.32        47.97 o                         
   4   2  15       1994.47       2277.29        82.25 o                         
   6   2  15       1107.55       1117.61        24.66 o                         
   8   2  15       4366.09       4396.65        59.43 o                         
  10   2  15        913.14        833.78        16.52 o                         
  12   2  15       1023.27        962.05        20.96 o                         
  14   2  15          4.74         16.11         7.42 o                         
  16   2  15        245.51        255.39         9.47 o                         
  18   2  15         37.53         42.19         6.04 o                         
 -19   3  15        163.45        188.50         9.65 o                         
 -17   3  15        101.71        144.92        12.34 o                         
 -15   3  15          3.86          5.33         9.36 o                         
 -13   3  15        458.97        477.29        18.53 o                         
 -11   3  15        122.66        114.70         9.01 o                         
  -9   3  15        150.02        130.50         8.05 o                         
  -7   3  15       7013.43       6675.65        97.85 o                         
  -5   3  15        192.20        167.57         8.32 o                         
  -3   3  15       4626.38       4265.37        66.02 o                         
  -1   3  15       2624.05       2453.34        50.56 o                         
   1   3  15        220.87        235.15        14.20 o                         
   3   3  15        675.96        783.09        23.17 o                         
   5   3  15        242.82        236.77        12.50 o                         
   7   3  15        219.86        220.11        12.98 o                         
   9   3  15        538.44        497.01        17.78 o                         
  11   3  15        198.27        178.31        10.38 o                         
  13   3  15         36.93         56.21        10.07 o                         
  15   3  15        478.24        430.20        14.84 o                         
  17   3  15        395.54        321.52        18.56 o                         
  19   3  15        536.40        451.80        25.70 o                         
 -18   4  15        261.35        310.20        22.82 o                         
 -16   4  15        312.08        281.12        15.50 o                         
 -14   4  15        119.78        130.75         9.11 o                         
 -12   4  15         75.17         93.26        10.01 o                         
 -10   4  15        980.27        994.12        26.94 o                         
  -8   4  15        383.79        361.90        15.69 o                         
  -6   4  15       5820.45       5570.53       115.13 o                         
  -4   4  15        118.88        136.92        11.81 o                         
  -2   4  15      16595.31      15345.65       443.25 o                         
   0   4  15       2874.73       2575.00        62.28 o                         
   2   4  15         23.45         32.03        12.19 o                         
   4   4  15        574.21        622.16        31.07 o                         
   6   4  15        621.43        562.89        59.63 o                         
   8   4  15        200.96        160.86        15.15 o                         
  10   4  15        566.91        482.11        22.37 o                         
  12   4  15       3053.17       3168.89       166.48 o                         
  14   4  15        319.69        275.74        21.58 o                         
  16   4  15         45.19         47.00         7.74 o                         
 -15   5  15        172.69        152.70        10.66 o                         
 -13   5  15         35.95         37.33         7.77 o                         
 -11   5  15       1150.68       1263.50        28.78 o                         
  -9   5  15       1426.28       1448.76        37.32 o                         
  -7   5  15        387.81        361.36        14.06 o                         
  -5   5  15         32.12         27.12         9.54 o                         
  -3   5  15        732.74        696.11        30.75 o                         
  -1   5  15          0.63         -0.40        16.21 o                         
   1   5  15        592.45        659.14        29.46 o                         
   3   5  15        802.30        836.52        34.25 o                         
   5   5  15       1410.96       1528.07        70.10 o                         
   7   5  15         64.88         96.87        17.32 o                         
   9   5  15        362.56        334.30        20.34 o                         
  11   5  15         59.23         58.67        13.67 o                         
  13   5  15       1689.90       1690.21        49.02 o                         
  15   5  15         13.88         22.72         5.62 o                         
 -14   6  15        227.89        200.83        14.67 o                         
 -12   6  15         33.57         39.02        13.20 o                         
 -10   6  15       1368.41       1475.02        53.41 o                         
  -8   6  15        147.69        211.84        17.91 o                         
  -6   6  15         19.50         30.95        11.72 o                         
  -4   6  15          3.48         -1.49        12.12 o                         
  -2   6  15       2940.21       2992.75        93.19 o                         
   0   6  15          5.15         33.41        14.27 o                         
   2   6  15         27.28         37.68        14.92 o                         
   4   6  15         37.24         72.46        12.54 o                         
   6   6  15       1555.12       1602.84        45.51 o                         
   8   6  15        862.67        889.11        34.57 o                         
  10   6  15          0.16          5.22         6.89 o                         
  12   6  15        855.48        750.81        24.29 o                         
  -9   7  15         38.25         21.91        14.56 o                         
  -7   7  15        599.11        517.64        53.35 o                         
  -5   7  15         77.41        125.33        23.89 o                         
  -3   7  15         62.32         33.39        13.27 o                         
  -1   7  15        309.01        318.18        21.48 o                         
   1   7  15          2.44         14.06        10.64 o                         
   3   7  15        125.26        143.67        20.89 o                         
   5   7  15         66.22         63.38        14.41 o                         
   7   7  15         51.49         55.01         7.12 o                         
   9   7  15         25.28         34.61         9.50 o                         
 -20   0  16       2458.23       2611.35       136.10 o                         
 -18   0  16       1250.51       1422.29        36.44 o                         
 -16   0  16        158.08        170.71        15.30 o                         
 -14   0  16        475.29        489.79        23.74 o                         
 -12   0  16       2341.62       2279.97        61.47 o                         
 -10   0  16          3.00          0.09        14.65 o                         
  -8   0  16        894.45        715.53        24.09 o                         
  -6   0  16       2339.40       1865.95        52.81 o                         
  -4   0  16        953.62        802.55        34.81 o                         
  -2   0  16       2397.49       2567.21       103.38 o                         
   0   0  16       6432.66       7114.06       233.83 o                         
   2   0  16         51.16         84.45        37.48 o                         
   4   0  16        127.07         91.27        37.11 o                         
   6   0  16       3965.35       4104.50        93.91 o                         
   8   0  16        291.85        293.32        17.15 o                         
  10   0  16       6073.10       6078.90       115.06 o                         
  12   0  16        226.41        219.95        18.60 o                         
  14   0  16        265.24        280.86        17.08 o                         
  16   0  16        298.74        281.69        14.70 o                         
  18   0  16        222.23        242.12        10.47 o                         
  20   0  16       1222.88       1062.95        30.73 o                         
 -19   1  16         28.76         29.92        10.57 o                         
 -17   1  16        392.51        411.01        14.91 o                         
 -15   1  16         20.66         27.03         9.66 o                         
 -13   1  16       4123.52       4386.98        82.03 o                         
 -11   1  16        133.53        124.84        14.29 o                         
  -9   1  16       1159.85       1144.42        23.74 o                         
  -7   1  16       4280.69       4646.50        68.93 o                         
  -5   1  16        484.69        512.43        20.98 o                         
  -3   1  16       3307.57       3366.06        69.60 o                         
  -1   1  16        114.68        116.27        18.68 o                         
   1   1  16       2674.03       2914.95        98.26 o                         
   3   1  16       2767.51       2801.60        96.31 o                         
   5   1  16        659.73        554.74        16.76 o                         
   7   1  16       2408.37       2350.39        37.94 o                         
   9   1  16         19.65          7.01         8.36 o                         
  11   1  16       5027.49       5099.02        80.87 o                         
  13   1  16       1945.97       1982.73        36.43 o                         
  15   1  16        106.05        106.15         8.11 o                         
  17   1  16         11.93         16.28         5.50 o                         
  19   1  16         72.26         67.62         4.96 o                         
 -20   2  16       1025.08       1011.97        38.64 o                         
 -18   2  16         16.17         23.69         7.22 o                         
 -16   2  16        990.43       1006.06        24.71 o                         
 -14   2  16        270.94        294.49        15.64 o                         
 -12   2  16       1782.96       1669.51        35.21 o                         
 -10   2  16       3443.10       3397.96        57.30 o                         
  -8   2  16          7.01          4.18         7.99 o                         
  -6   2  16       4320.56       4129.06        64.88 o                         
  -4   2  16       9196.45       8745.34       117.58 o                         
  -2   2  16          3.47         -5.71        10.56 o                         
   0   2  16       7067.15       7500.01       187.92 o                         
   2   2  16       3342.45       3161.23        78.75 o                         
   4   2  16       4268.36       3913.90        66.31 o                         
   6   2  16         22.82          8.29        10.63 o                         
   8   2  16       1291.58       1292.88        23.78 o                         
  10   2  16         99.84        115.75         9.45 o                         
  12   2  16        386.09        388.90        12.92 o                         
  14   2  16       2418.35       2548.84        40.10 o                         
  16   2  16         15.96         26.81         6.83 o                         
  18   2  16        683.86        662.87        16.21 o                         
 -19   3  16        113.36        109.75         7.52 o                         
 -17   3  16          3.58          7.95         9.40 o                         
 -15   3  16       1007.01       1101.10        23.97 o                         
 -13   3  16        770.45        801.37        24.57 o                         
 -11   3  16        385.25        400.39        13.96 o                         
  -9   3  16       4729.05       4652.91        73.90 o                         
  -7   3  16       2355.67       2101.92        33.85 o                         
  -5   3  16        637.09        551.06        14.74 o                         
  -3   3  16        198.35        226.25        11.44 o                         
  -1   3  16       2656.71       2485.14        48.44 o                         
   1   3  16        692.36        622.42        22.82 o                         
   3   3  16        149.81        147.23        11.48 o                         
   5   3  16       4894.14       4504.27        82.42 o                         
   7   3  16          4.07         -1.77        10.60 o                         
   9   3  16        451.15        377.14        14.90 o                         
  11   3  16       1708.54       1559.64        34.41 o                         
  13   3  16       3157.62       3172.10        74.67 o                         
  15   3  16        193.99        193.54         9.90 o                         
  17   3  16        224.68        193.45        22.93 o                         
 -18   4  16          1.69         -6.77         6.77 o                         
 -16   4  16         29.92         22.62         6.80 o                         
 -14   4  16         95.56        111.33         8.06 o                         
 -12   4  16        919.02        953.91        24.66 o                         
 -10   4  16        246.10        252.59        13.19 o                         
  -8   4  16        282.56        295.98        14.08 o                         
  -6   4  16          8.19          9.32        10.91 o                         
  -4   4  16       1598.64       1590.35        59.16 o                         
  -2   4  16        986.45        909.87        52.98 o                         
   0   4  16        176.50        123.09        13.25 o                         
   2   4  16       1581.49       1542.52        53.65 o                         
   4   4  16        137.37        134.06        17.55 o                         
   6   4  16        421.98        400.88        21.97 o                         
   8   4  16        493.51        376.67        21.73 o                         
  10   4  16        336.39        326.33        15.94 o                         
  12   4  16         17.27         16.82        18.18 o                         
  14   4  16          2.70         -1.65         9.62 o                         
  16   4  16         41.56         45.70         6.47 o                         
 -15   5  16          0.02          7.00        11.92 o                         
 -13   5  16         29.46         42.00         8.20 o                         
 -11   5  16        841.39        914.13        23.27 o                         
  -9   5  16       1144.11       1160.64        28.65 o                         
  -7   5  16         42.77         54.58        14.63 o                         
  -5   5  16       1476.62       1373.38        58.20 o                         
  -3   5  16       1648.24       1651.78        55.37 o                         
  -1   5  16        104.43        115.20        17.09 o                         
   1   5  16        653.14        648.56        37.40 o                         
   3   5  16         48.05         98.70        17.71 o                         
   5   5  16         61.08         95.76        14.58 o                         
   7   5  16         37.62         53.40        16.11 o                         
   9   5  16        121.95        148.32        15.35 o                         
  11   5  16          1.52         23.85        11.07 o                         
  13   5  16        586.86        536.66        18.16 o                         
  15   5  16         81.30         49.78         7.59 o                         
 -12   6  16          3.38         -0.72         6.08 o                         
 -10   6  16         16.66         30.17        11.27 o                         
  -8   6  16        352.25        429.58        40.33 o                         
  -6   6  16        453.03        439.43        18.18 o                         
  -4   6  16        663.77        692.74        24.44 o                         
  -2   6  16        995.93       1012.06        32.72 o                         
   0   6  16        991.60       1032.23        37.93 o                         
   2   6  16        182.57        163.62        13.65 o                         
   4   6  16         41.18         70.02        12.67 o                         
   6   6  16       1617.24       1545.72        49.49 o                         
   8   6  16         82.88         83.95        14.36 o                         
  10   6  16        570.82        525.69        14.75 o                         
  12   6  16          0.14          2.36         4.93 o                         
  -9   7  16        365.92        365.16        22.11 o                         
  -7   7  16        382.06        433.42        28.30 o                         
  -5   7  16        398.90        436.50        34.87 o                         
  -3   7  16        162.17        174.08        20.40 o                         
  -1   7  16       1759.43       1935.09        56.70 o                         
   1   7  16         91.17         76.69        12.77 o                         
   3   7  16        392.37        402.49        21.65 o                         
   5   7  16       1156.14       1131.29        32.86 o                         
   7   7  16        372.87        354.88        14.94 o                         
 -19   1  17        485.32        533.81        16.88 o                         
 -17   1  17         23.58         27.52         9.21 o                         
 -15   1  17       2713.80       2899.53        55.89 o                         
 -13   1  17        312.71        355.03        14.54 o                         
 -11   1  17        404.77        431.69        14.42 o                         
  -9   1  17        349.55        302.74        11.80 o                         
  -7   1  17       6753.13       6462.40        89.20 o                         
  -5   1  17         26.66         15.89        10.10 o                         
  -3   1  17       2468.27       2601.96        40.82 o                         
  -1   1  17        216.89        358.78        12.02 o                         
   1   1  17        418.89        360.69        15.21 o                         
   3   1  17      14573.71      14781.51       207.50 o                         
   5   1  17        521.97        502.81        15.48 o                         
   7   1  17       1732.63       1691.18        32.04 o                         
   9   1  17        755.46        760.02        16.16 o                         
  11   1  17       3353.06       3466.39        56.67 o                         
  13   1  17        267.60        300.22        12.52 o                         
  15   1  17        169.22        188.60         8.56 o                         
  17   1  17         38.71         43.91         5.80 o                         
  19   1  17         27.81         32.61         3.61 o                         
 -18   2  17        232.27        234.97         8.06 o                         
 -16   2  17        161.95        185.29         9.81 o                         
 -14   2  17       1098.65       1212.68        28.70 o                         
 -12   2  17        464.33        493.94        16.95 o                         
 -10   2  17       2321.42       2255.33        47.91 o                         
  -8   2  17        285.87        285.84        13.03 o                         
  -6   2  17        518.02        513.76        13.22 o                         
  -4   2  17        661.19        623.84        13.65 o                         
  -2   2  17         40.38         56.54         8.39 o                         
   0   2  17        121.27        141.93         9.77 o                         
   2   2  17       4853.82       4627.29        69.82 o                         
   4   2  17       2549.62       2548.25        43.96 o                         
   6   2  17        546.38        565.06        17.48 o                         
   8   2  17        411.13        412.24        12.77 o                         
  10   2  17        702.55        778.94        19.25 o                         
  12   2  17         76.69         83.28         9.84 o                         
  14   2  17        826.21        808.72        18.11 o                         
  16   2  17        287.02        307.00        11.24 o                         
  18   2  17          0.33          0.69         4.08 o                         
 -19   3  17        274.69        118.96        30.50 o                         
 -17   3  17          3.99         14.14         6.89 o                         
 -15   3  17        133.00        159.05        10.86 o                         
 -13   3  17         94.25         83.02         8.58 o                         
 -11   3  17       4327.81       4238.71        67.12 o                         
  -9   3  17        143.05        118.30         8.54 o                         
  -7   3  17       2956.81       2693.56        40.56 o                         
  -5   3  17        759.08        696.41        17.91 o                         
  -3   3  17        494.27        524.80        15.76 o                         
  -1   3  17       6091.22       6225.52        99.87 o                         
   1   3  17         24.69         31.33        11.37 o                         
   3   3  17       3080.96       2964.02        59.96 o                         
   5   3  17        688.88        634.78        19.95 o                         
   7   3  17          1.65          5.46        10.51 o                         
   9   3  17       2767.03       2459.25        51.10 o                         
  11   3  17       2031.16       1917.69        47.88 o                         
  13   3  17        433.26        367.46        15.37 o                         
  15   3  17         94.50         88.30        16.56 o                         
  17   3  17        768.30        718.55        53.83 o                         
 -16   4  17         22.92         23.55         6.91 o                         
 -14   4  17        567.58        584.58        25.35 o                         
 -12   4  17        365.86        405.98        17.58 o                         
 -10   4  17        272.84        277.56        13.77 o                         
  -8   4  17        587.70        557.55        26.34 o                         
  -6   4  17       3411.97       3282.19       125.14 o                         
  -4   4  17         55.60         42.32        27.17 o                         
  -2   4  17        887.66        794.83        31.98 o                         
   0   4  17       1345.28       1275.99        37.34 o                         
   2   4  17       1247.80       1225.28        33.76 o                         
   4   4  17       2748.32       2680.47       119.43 o                         
   6   4  17       1203.94       1070.64        43.56 o                         
   8   4  17         13.51         11.09        11.70 o                         
  10   4  17        660.88        696.67        32.84 o                         
  12   4  17        919.02        968.14        57.72 o                         
  14   4  17        342.65        286.45        21.10 o                         
  16   4  17        198.49        134.59        31.64 o                         
 -15   5  17        549.19        496.69        16.67 o                         
 -13   5  17        552.54        519.66        34.00 o                         
 -11   5  17        564.91        547.90        23.77 o                         
  -9   5  17         35.94         43.25        15.12 o                         
  -7   5  17          0.61         -2.84        13.03 o                         
  -5   5  17        387.40        359.25        24.09 o                         
  -3   5  17        111.98        152.63        28.35 o                         
  -1   5  17         34.37         32.37        15.39 o                         
   1   5  17        714.15        781.62        32.33 o                         
   3   5  17       2143.63       2153.53        72.92 o                         
   5   5  17        560.48        550.67        27.17 o                         
   7   5  17        100.93        129.56        16.34 o                         
   9   5  17        223.66        272.30        15.16 o                         
  11   5  17         15.02         13.89         6.91 o                         
  13   5  17          0.13          4.37         5.45 o                         
 -12   6  17        333.58        313.32        52.95 o                         
 -10   6  17        154.18        192.90        13.32 o                         
  -8   6  17        731.89        768.74        24.11 o                         
  -6   6  17        239.88        223.24        13.15 o                         
  -4   6  17       1480.26       1630.01        53.36 o                         
  -2   6  17        700.05        774.90        30.07 o                         
   0   6  17        406.18        480.68        21.10 o                         
   2   6  17        238.89        260.87        17.59 o                         
   4   6  17        488.94        489.10        22.30 o                         
   6   6  17         42.18         53.81        14.95 o                         
   8   6  17        160.15        180.87        14.34 o                         
  10   6  17         93.02         87.10         6.91 o                         
  -7   7  17        320.22        232.03        12.04 o                         
  -5   7  17         75.54         76.29        10.76 o                         
  -3   7  17        269.26        246.88        13.28 o                         
  -1   7  17         85.06        108.74        11.94 o                         
   1   7  17        135.70        130.73        11.84 o                         
   3   7  17          0.09          0.19        17.43 o                         
   5   7  17        209.15        168.43        11.99 o                         
 -20   0  18        150.39        120.19         6.14 o                         
 -18   0  18        620.28        682.04        25.80 o                         
 -16   0  18         14.75         25.67        13.29 o                         
 -14   0  18        132.51        122.30        23.17 o                         
 -12   0  18        248.26        242.52        26.32 o                         
 -10   0  18          1.08          3.11        14.50 o                         
  -8   0  18       1483.20       1398.15        41.88 o                         
  -6   0  18       2664.62       2624.77        62.44 o                         
  -4   0  18        173.27        186.70        14.18 o                         
  -2   0  18       1371.37       1167.13        31.41 o                         
   0   0  18       1309.40       1247.23        32.83 o                         
   2   0  18       2185.55       2353.85        53.59 o                         
   4   0  18        501.69        564.99        26.53 o                         
   6   0  18       5505.00       5632.84       138.05 o                         
   8   0  18       7010.93       7046.42       153.69 o                         
  10   0  18        415.46        429.18        16.77 o                         
  12   0  18        391.20        434.11        23.51 o                         
  14   0  18       1283.26       1403.75        42.39 o                         
  16   0  18        514.17        708.01        24.00 o                         
  18   0  18        132.12        151.15         8.82 o                         
 -19   1  18          3.55         10.33         5.22 o                         
 -17   1  18        519.36        537.35        18.66 o                         
 -15   1  18       1303.58       1336.76        26.98 o                         
 -13   1  18         47.56         54.19        10.61 o                         
 -11   1  18        274.48        289.13        12.33 o                         
  -9   1  18         22.99         18.35         8.41 o                         
  -7   1  18       1335.64       1197.53        24.91 o                         
  -5   1  18         82.74         75.33        10.03 o                         
  -3   1  18        721.16        760.36        16.49 o                         
  -1   1  18        939.72        938.57        19.04 o                         
   1   1  18          1.65         -2.38         9.69 o                         
   3   1  18       1168.91       1013.31        21.61 o                         
   5   1  18        637.18        622.94        17.55 o                         
   7   1  18       2859.17       2866.99        47.08 o                         
   9   1  18       2781.00       2727.04        45.37 o                         
  11   1  18         32.98         36.19         9.83 o                         
  13   1  18         12.51         46.36        10.39 o                         
  15   1  18        165.25        183.62         9.15 o                         
  17   1  18         47.54         47.32         5.80 o                         
 -18   2  18        343.64        298.98        10.06 o                         
 -16   2  18        232.66        253.84        12.66 o                         
 -14   2  18       5265.63       5579.58       101.61 o                         
 -12   2  18       1845.99       1920.28        38.69 o                         
 -10   2  18          1.38         10.98         9.42 o                         
  -8   2  18        150.66        140.91         8.99 o                         
  -6   2  18       2718.56       2624.49        39.09 o                         
  -4   2  18        157.09        114.60         8.53 o                         
  -2   2  18        916.58        824.26        17.55 o                         
   0   2  18       8892.70       8617.00       129.09 o                         
   2   2  18        404.43        304.81        12.88 o                         
   4   2  18       1816.19       1824.24        34.11 o                         
   6   2  18       3472.51       3265.69        57.61 o                         
   8   2  18       8331.04       8088.31       137.29 o                         
  10   2  18        968.81       1046.46        24.83 o                         
  12   2  18        172.96        173.39        11.64 o                         
  14   2  18        503.39        509.96        14.16 o                         
  16   2  18        673.59        707.80        18.65 o                         
 -17   3  18         11.64         20.68         7.30 o                         
 -15   3  18         65.05         63.91         7.48 o                         
 -13   3  18       1045.91       1058.11        21.76 o                         
 -11   3  18       2613.84       2672.61        51.07 o                         
  -9   3  18        464.57        430.39        13.27 o                         
  -7   3  18       1321.01       1181.21        23.69 o                         
  -5   3  18       6331.72       6013.40        94.58 o                         
  -3   3  18        308.24        250.78        12.38 o                         
  -1   3  18       2327.01       2223.32        42.76 o                         
   1   3  18        487.33        411.44        13.99 o                         
   3   3  18         25.70         47.10         9.80 o                         
   5   3  18        108.69         81.46        11.57 o                         
   7   3  18       1339.97       1179.25        26.49 o                         
   9   3  18       3557.47       3380.50        80.38 o                         
  11   3  18         49.30         47.36         9.26 o                         
  13   3  18        272.19        244.38        11.32 o                         
  15   3  18         42.08         20.07         9.39 o                         
  17   3  18         93.46         68.94         6.46 o                         
 -16   4  18         30.73         37.48        11.18 o                         
 -14   4  18         64.75         76.18         8.67 o                         
 -12   4  18        699.22        715.49        27.69 o                         
 -10   4  18         36.83         32.98        15.73 o                         
  -8   4  18        180.59        145.64        25.56 o                         
  -6   4  18          4.99          8.13        14.95 o                         
  -4   4  18        353.74        384.56        20.91 o                         
  -2   4  18       1653.79       1543.13        71.73 o                         
   0   4  18          2.49          7.97        11.35 o                         
   2   4  18        925.81        966.22        31.85 o                         
   4   4  18        969.04        876.38        43.65 o                         
   6   4  18        354.10        339.60        25.02 o                         
   8   4  18         11.89          3.78        11.05 o                         
  10   4  18        359.57        358.37        52.13 o                         
  12   4  18        210.13        203.34        22.27 o                         
  14   4  18        130.35        130.18        13.96 o                         
 -13   5  18        339.46        314.38        25.00 o                         
 -11   5  18        296.42        261.04        14.21 o                         
  -9   5  18        555.71        594.49        24.43 o                         
  -7   5  18        691.60        717.06        23.61 o                         
  -5   5  18          1.03          1.68        11.42 o                         
  -3   5  18        317.26        377.36        18.33 o                         
  -1   5  18         31.75         52.08        14.92 o                         
   1   5  18        424.06        472.36        23.86 o                         
   3   5  18       1023.85        974.42        37.64 o                         
   5   5  18        252.61        261.36        19.70 o                         
   7   5  18          2.68          3.90        13.21 o                         
   9   5  18       2952.55       3012.47       101.30 o                         
  11   5  18        107.23         81.36        16.14 o                         
  13   5  18        155.70        124.65        11.35 o                         
  -8   6  18        168.27        180.62        11.01 o                         
  -6   6  18        704.38        760.92        28.06 o                         
  -4   6  18         13.05         22.90        13.51 o                         
  -2   6  18        507.75        613.21        24.02 o                         
   0   6  18       1469.47       1638.75        45.85 o                         
   2   6  18       2006.35       2087.88        56.48 o                         
   4   6  18        320.83        366.28        18.98 o                         
   6   6  18          5.08          4.60        12.09 o                         
   8   6  18         63.69         51.02         9.32 o                         
  10   6  18         73.62         49.38        10.10 o                         
  -5   7  18       2373.01       2174.20       110.64 o                         
  -3   7  18         47.83         59.12        13.76 o                         
  -1   7  18        284.60        257.82        11.68 o                         
   1   7  18        719.54        499.00        29.60 o                         
   3   7  18        165.17        119.35        15.79 o                         
 -19   1  19        826.25        758.10        17.06 o                         
 -17   1  19        454.93        522.72        17.59 o                         
 -15   1  19          2.91         -1.99         9.42 o                         
 -13   1  19       1048.09       1073.48        24.81 o                         
 -11   1  19        436.90        414.36        13.74 o                         
  -9   1  19        285.47        257.65        11.72 o                         
  -7   1  19       1267.18       1212.66        22.97 o                         
  -5   1  19         18.99          6.05         9.75 o                         
  -3   1  19        421.64        385.50        11.17 o                         
  -1   1  19        920.52        961.02        19.81 o                         
   1   1  19        234.21        218.54        12.47 o                         
   3   1  19        272.86        200.07        12.37 o                         
   5   1  19       2187.68       2149.43        39.43 o                         
   7   1  19       1644.25       1619.70        32.17 o                         
   9   1  19       1037.85       1072.41        21.64 o                         
  11   1  19        326.75        334.68        12.16 o                         
  13   1  19         48.34         70.18         9.32 o                         
  15   1  19         58.62         84.37         7.88 o                         
  17   1  19       1359.20       1384.11        26.12 o                         
 -18   2  19          3.54          8.68         6.76 o                         
 -16   2  19         50.57         27.76         7.02 o                         
 -14   2  19       1032.97       1111.00        20.78 o                         
 -12   2  19        786.29        815.45        16.62 o                         
 -10   2  19         16.99         19.11         9.08 o                         
  -8   2  19        656.88        601.24        15.33 o                         
  -6   2  19          0.44        -10.15        10.15 o                         
  -4   2  19        988.40        892.75        18.24 o                         
  -2   2  19       3944.84       3865.24        55.99 o                         
   0   2  19        190.74        160.30        11.14 o                         
   2   2  19        214.77        264.16        12.54 o                         
   4   2  19        336.16        314.75        12.51 o                         
   6   2  19        952.97        903.87        24.79 o                         
   8   2  19        971.68        939.80        21.87 o                         
  10   2  19        228.60        234.49        12.23 o                         
  12   2  19        326.25        308.54        13.08 o                         
  14   2  19        300.62        377.70        13.11 o                         
  16   2  19         21.96         15.45         5.95 o                         
 -17   3  19        174.57        195.22        16.56 o                         
 -15   3  19        785.87        817.52        24.29 o                         
 -13   3  19        236.79        244.62        14.85 o                         
 -11   3  19         84.68        101.05         9.51 o                         
  -9   3  19        569.31        575.01        17.44 o                         
  -7   3  19         11.91          4.51         8.07 o                         
  -5   3  19        768.76        710.25        17.88 o                         
  -3   3  19         61.51         62.07         8.74 o                         
  -1   3  19          2.25         -0.60         8.65 o                         
   1   3  19         83.00         77.04         8.89 o                         
   3   3  19        538.28        584.41        18.43 o                         
   5   3  19        193.04        172.77        12.66 o                         
   7   3  19       2032.66       2055.70        44.01 o                         
   9   3  19       1363.80       1188.37        32.50 o                         
  11   3  19         41.45         60.69         9.60 o                         
  13   3  19       1920.32       1891.89        65.69 o                         
  15   3  19         55.02         60.78         6.15 o                         
 -16   4  19        550.01        398.74        16.71 o                         
 -14   4  19          7.13          8.27         9.69 o                         
 -12   4  19          0.83         27.65        12.70 o                         
 -10   4  19         84.75         87.03        20.72 o                         
  -8   4  19        219.79        268.09        33.15 o                         
  -6   4  19        285.45        338.76        37.13 o                         
  -4   4  19         69.72         65.04        13.82 o                         
  -2   4  19          7.02          5.98        11.38 o                         
   0   4  19        568.72        577.83        22.23 o                         
   2   4  19       1559.26       1544.52        56.29 o                         
   4   4  19         75.25         72.10        17.04 o                         
   6   4  19        595.64        614.76        32.25 o                         
   8   4  19        119.23         98.37        12.83 o                         
  10   4  19        270.87        251.15        21.37 o                         
  12   4  19        818.32        847.88        49.53 o                         
  14   4  19        248.63        216.72        12.77 o                         
 -13   5  19        109.31         91.46        10.24 o                         
 -11   5  19         33.85         23.33         7.28 o                         
  -9   5  19        596.04        629.75        18.12 o                         
  -7   5  19         12.03          3.40         8.52 o                         
  -5   5  19        413.85        398.20        20.27 o                         
  -3   5  19          6.62         17.88        12.03 o                         
  -1   5  19       3604.48       3629.21       134.58 o                         
   1   5  19         36.76         32.28        14.32 o                         
   3   5  19         21.32          6.93        15.70 o                         
   5   5  19         45.17         79.95        25.15 o                         
   7   5  19        280.04        296.31        16.77 o                         
   9   5  19        159.94        112.74        10.53 o                         
  11   5  19        158.11        114.94         7.89 o                         
 -10   6  19         50.65         66.30        11.08 o                         
  -8   6  19        252.00        317.01        25.03 o                         
  -6   6  19        179.67        160.28        12.20 o                         
  -4   6  19         17.26         50.80        13.14 o                         
  -2   6  19        405.20        443.20        20.04 o                         
   0   6  19          4.73          9.85        10.08 o                         
   2   6  19        446.00        462.02        17.15 o                         
   4   6  19         34.52         24.98        19.95 o                         
   6   6  19         96.03        114.23        17.17 o                         
   8   6  19        478.33        456.91        28.24 o                         
  -1   7  19        255.26        167.23        12.31 o                         
   1   7  19          0.01          1.45         5.03 o                         
 -18   0  20       1722.85       1725.77        59.41 o                         
 -16   0  20        387.75        360.61        17.20 o                         
 -14   0  20        903.78        867.51        35.44 o                         
 -12   0  20        153.36        132.22        14.93 o                         
 -10   0  20        417.88        427.80        21.40 o                         
  -8   0  20       2657.31       2723.51        76.13 o                         
  -6   0  20        200.15        169.77        14.78 o                         
  -4   0  20       1130.85       1015.06        26.47 o                         
  -2   0  20        492.06        501.41        24.84 o                         
   0   0  20       1373.92       1433.27        37.13 o                         
   2   0  20       3159.22       2954.32        65.98 o                         
   4   0  20       1113.04       1082.76        38.75 o                         
   6   0  20        364.96        319.44        24.03 o                         
   8   0  20        642.14        637.50        26.58 o                         
  10   0  20         40.40         51.26        12.12 o                         
  12   0  20         51.77         52.53        13.58 o                         
  14   0  20       3192.48       3410.70        79.80 o                         
  16   0  20        426.31        456.07        15.88 o                         
 -17   1  20        191.63        198.96         8.25 o                         
 -15   1  20         61.99         69.93         7.73 o                         
 -13   1  20          3.64          8.85         8.49 o                         
 -11   1  20        309.27        283.27        10.70 o                         
  -9   1  20        767.60        686.67        17.50 o                         
  -7   1  20        293.79        282.59        14.03 o                         
  -5   1  20        576.34        547.68        15.09 o                         
  -3   1  20         17.10         24.55         7.89 o                         
  -1   1  20       2777.18       2684.90        41.20 o                         
   1   1  20       6024.63       5873.59        92.79 o                         
   3   1  20        236.77        281.27        13.54 o                         
   5   1  20       3265.06       3386.51        61.04 o                         
   7   1  20        264.41        312.91        12.61 o                         
   9   1  20        109.57        118.53         9.50 o                         
  11   1  20         25.36         43.33         9.53 o                         
  13   1  20          4.15         16.01         7.82 o                         
  15   1  20       1171.07       1273.18        23.90 o                         
  17   1  20        131.18        132.61         5.20 o                         
 -16   2  20        102.59        104.21         9.80 o                         
 -14   2  20        174.20        153.94         9.99 o                         
 -12   2  20         19.16         27.36         8.43 o                         
 -10   2  20       3639.14       3787.22        63.40 o                         
  -8   2  20       1416.89       1384.21        25.97 o                         
  -6   2  20         48.75         43.23         8.98 o                         
  -4   2  20        414.28        423.41        13.08 o                         
  -2   2  20       1834.70       1627.22        29.70 o                         
   0   2  20       2804.87       2794.37        42.24 o                         
   2   2  20       2264.03       2160.08        40.16 o                         
   4   2  20       5029.07       4834.49        84.09 o                         
   6   2  20       1057.53       1153.12        26.78 o                         
   8   2  20         20.80         44.06        10.10 o                         
  10   2  20         78.54         60.28        12.32 o                         
  12   2  20         14.15         14.07         7.97 o                         
  14   2  20       1307.81       1336.45        34.48 o                         
  16   2  20         23.77         35.91         7.24 o                         
 -15   3  20        575.82        580.94        59.33 o                         
 -13   3  20          4.37          6.66         8.47 o                         
 -11   3  20        309.75        304.58        13.69 o                         
  -9   3  20       1102.04       1066.93        29.15 o                         
  -7   3  20         80.31         76.28        11.57 o                         
  -5   3  20        546.44        507.24        15.84 o                         
  -3   3  20       1261.58       1149.26        31.05 o                         
  -1   3  20       2230.39       2160.75        42.16 o                         
   1   3  20       1830.32       1752.25        32.43 o                         
   3   3  20        604.02        567.43        17.19 o                         
   5   3  20        248.49        275.95        17.35 o                         
   7   3  20          3.21         -0.55        12.43 o                         
   9   3  20        281.15        272.95        13.96 o                         
  11   3  20          1.08          6.27         8.13 o                         
  13   3  20        105.62         88.40        11.64 o                         
  15   3  20         52.25         50.99         5.81 o                         
 -14   4  20          8.67         17.03         5.87 o                         
 -12   4  20       1103.81       1190.57        45.08 o                         
 -10   4  20        198.01        147.42        19.54 o                         
  -8   4  20        812.24        761.90        29.09 o                         
  -6   4  20        101.40         88.65        17.54 o                         
  -4   4  20          1.11         -2.06        13.08 o                         
  -2   4  20        268.91        260.73        15.88 o                         
   0   4  20       1356.89       1402.53        47.27 o                         
   2   4  20       1459.68       1472.12        50.32 o                         
   4   4  20          5.39         16.45        12.82 o                         
   6   4  20        737.32        833.07        31.48 o                         
   8   4  20        320.12        309.87        21.08 o                         
  10   4  20       1351.15       1214.45       130.95 o                         
  12   4  20         78.29         65.15        12.32 o                         
 -11   5  20        303.22        312.52        21.13 o                         
  -9   5  20         84.45         97.84         8.79 o                         
  -7   5  20        327.02        382.35        17.61 o                         
  -5   5  20       1033.48       1061.72        31.55 o                         
  -3   5  20          8.70         19.62        10.77 o                         
  -1   5  20        943.40       1063.73        37.01 o                         
   1   5  20        380.94        434.56        25.37 o                         
   3   5  20         13.02         10.34        14.15 o                         
   5   5  20        302.12        296.36        23.77 o                         
   7   5  20          3.28         22.41        12.63 o                         
   9   5  20        306.22        223.92        17.48 o                         
  11   5  20        608.60        419.36        53.27 o                         
  -8   6  20        253.67        256.87        18.74 o                         
  -6   6  20        148.43        134.07        10.06 o                         
  -4   6  20        859.58        849.09        30.52 o                         
  -2   6  20        356.35        400.91        54.58 o                         
   0   6  20        128.91        119.70         9.66 o                         
   2   6  20         77.40         94.35        11.23 o                         
   4   6  20         57.44         46.08         7.98 o                         
   6   6  20          2.24         11.08         7.41 o                         
 -17   1  21       2389.68       2366.79        43.91 o                         
 -15   1  21        346.97        390.38        12.47 o                         
 -13   1  21       1223.86       1328.17        24.02 o                         
 -11   1  21       1694.29       1720.93        30.47 o                         
  -9   1  21        772.80        769.45        17.68 o                         
  -7   1  21        194.97        194.77        12.98 o                         
  -5   1  21        204.75        229.75        10.81 o                         
  -3   1  21       8807.64       8735.08       128.93 o                         
  -1   1  21        385.22        330.45        12.12 o                         
   1   1  21        386.96        453.51        17.57 o                         
   3   1  21        849.54        771.32        21.65 o                         
   5   1  21       2676.38       2831.91        55.62 o                         
   7   1  21        109.25        120.37        10.13 o                         
   9   1  21          9.61          9.66         9.70 o                         
  11   1  21        243.89        235.40        12.18 o                         
  13   1  21        892.38       1069.54        21.35 o                         
  15   1  21        818.35        833.98        17.19 o                         
 -16   2  21       1035.91        925.61        30.12 o                         
 -14   2  21        359.66        411.48        15.61 o                         
 -12   2  21       1193.18       1183.58        21.78 o                         
 -10   2  21          9.57         15.90         8.36 o                         
  -8   2  21       1757.40       1819.40        32.01 o                         
  -6   2  21        624.32        592.17        15.03 o                         
  -4   2  21         49.96         62.63         8.66 o                         
  -2   2  21          7.18          1.11         8.59 o                         
   0   2  21        336.32        362.62        12.83 o                         
   2   2  21        707.36        651.55        19.38 o                         
   4   2  21        493.90        385.95        16.68 o                         
   6   2  21        132.36        125.82        12.53 o                         
   8   2  21       2152.99       2303.30        48.79 o                         
  10   2  21          4.41          6.34        11.01 o                         
  12   2  21         29.76         43.68         8.22 o                         
  14   2  21        634.93        727.25        20.81 o                         
 -15   3  21        500.75        276.35        18.63 o                         
 -13   3  21       1399.21       1481.25        73.87 o                         
 -11   3  21        382.28        352.48        14.51 o                         
  -9   3  21        314.68        310.37        13.76 o                         
  -7   3  21       1026.52        983.60        28.58 o                         
  -5   3  21         66.31         60.48        11.31 o                         
  -3   3  21       2330.34       2116.35        42.14 o                         
  -1   3  21        232.69        231.96        15.11 o                         
   1   3  21          1.96          2.67         8.70 o                         
   3   3  21        296.19        353.71        16.92 o                         
   5   3  21       1179.81       1074.14        36.70 o                         
   7   3  21         21.95         50.30        13.64 o                         
   9   3  21        941.55        901.02        25.05 o                         
  11   3  21        662.99        721.17        32.51 o                         
  13   3  21          6.67          5.18         8.26 o                         
 -14   4  21          8.39         10.08         4.81 o                         
 -12   4  21       1224.10       1272.59        52.07 o                         
 -10   4  21         45.03         54.06         9.46 o                         
  -8   4  21          6.45         20.78        14.81 o                         
  -6   4  21       2103.55       2104.19        66.26 o                         
  -4   4  21       1257.62       1303.65        44.27 o                         
  -2   4  21       2799.76       2881.88        76.09 o                         
   0   4  21         39.31         50.69        18.38 o                         
   2   4  21        173.81        176.16        22.80 o                         
   4   4  21        839.36        841.26        35.94 o                         
   6   4  21        282.58        318.46        21.92 o                         
   8   4  21          9.90          5.31        12.17 o                         
  10   4  21         77.25         60.35         9.65 o                         
  12   4  21        495.76        424.70        25.34 o                         
 -11   5  21       1499.44       1258.65        46.87 o                         
  -9   5  21        163.31        140.79        13.65 o                         
  -7   5  21         15.54         31.14        11.02 o                         
  -5   5  21        204.73        204.73        14.65 o                         
  -3   5  21        231.30        263.09        16.56 o                         
  -1   5  21         83.64         80.06        34.09 o                         
   1   5  21        264.76        268.83        21.30 o                         
   3   5  21        495.12        569.06        30.72 o                         
   5   5  21         25.32         31.23        10.48 o                         
   7   5  21        103.59         97.95        12.49 o                         
   9   5  21         49.01         58.74        11.80 o                         
  -6   6  21        345.94        224.56        19.96 o                         
  -4   6  21        314.53        297.84        15.16 o                         
  -2   6  21       1499.37       1524.63        81.77 o                         
   0   6  21        221.20        206.78        17.87 o                         
   2   6  21          0.39         17.80        12.47 o                         
   4   6  21        434.21        325.61        20.20 o                         
 -16   0  22        252.56        227.80        12.74 o                         
 -14   0  22        483.50        485.60        19.41 o                         
 -12   0  22         34.97         46.42        11.45 o                         
 -10   0  22       2466.75       2599.77        64.53 o                         
  -8   0  22       2530.46       2555.93        58.38 o                         
  -6   0  22       9185.73       9019.70       173.70 o                         
  -4   0  22         49.28         80.97        15.55 o                         
  -2   0  22       1119.76       1148.97        31.62 o                         
   0   0  22        490.68        520.56        23.05 o                         
   2   0  22        215.85        317.76        26.98 o                         
   4   0  22        524.60        500.05        27.96 o                         
   6   0  22       1368.21       1485.36        53.37 o                         
   8   0  22        394.40        354.16        16.97 o                         
  10   0  22       4114.20       4831.57       111.46 o                         
  12   0  22        509.90        528.55        20.37 o                         
  14   0  22        312.26        362.25        14.20 o                         
 -15   1  22        516.63        569.84        14.16 o                         
 -13   1  22        702.07        767.63        14.25 o                         
 -11   1  22         66.83         76.15         8.70 o                         
  -9   1  22        190.20        216.42         9.83 o                         
  -7   1  22         44.87         51.61         9.90 o                         
  -5   1  22       1856.89       1874.36        30.35 o                         
  -3   1  22       6513.58       6309.58        98.34 o                         
  -1   1  22        281.02        214.47        11.42 o                         
   1   1  22        316.36        274.77        13.50 o                         
   3   1  22       2297.86       2356.46        47.41 o                         
   5   1  22        208.89        189.90        12.23 o                         
   7   1  22       1034.55       1119.74        24.55 o                         
   9   1  22        129.76        133.40         9.72 o                         
  11   1  22       1109.63       1198.39        27.70 o                         
  13   1  22         88.49         93.57         7.17 o                         
  15   1  22          6.53         14.70         3.56 o                         
 -16   2  22        243.92        202.70        16.44 o                         
 -14   2  22       1578.63       1651.22        48.66 o                         
 -12   2  22       1473.40       1454.30        32.97 o                         
 -10   2  22          7.60         14.56         8.23 o                         
  -8   2  22          0.63         13.59         8.80 o                         
  -6   2  22       2429.05       2609.60        41.33 o                         
  -4   2  22       4680.10       4885.14        80.24 o                         
  -2   2  22       1646.84       1578.76        28.53 o                         
   0   2  22         41.02         30.24         9.78 o                         
   2   2  22       1571.14       1651.83        31.34 o                         
   4   2  22        341.49        446.78        17.03 o                         
   6   2  22       1051.37       1010.36        24.29 o                         
   8   2  22         39.49         46.20        11.04 o                         
  10   2  22        511.00        601.83        19.99 o                         
  12   2  22         45.52         55.51        13.09 o                         
  14   2  22        340.50        298.86        12.67 o                         
 -13   3  22        537.92        555.25        18.02 o                         
 -11   3  22        682.73        720.04        55.86 o                         
  -9   3  22         34.37         34.00         9.06 o                         
  -7   3  22         58.01         49.77         9.52 o                         
  -5   3  22        742.52        777.13        28.52 o                         
  -3   3  22       2220.19       2247.13        59.07 o                         
  -1   3  22        306.45        342.71        13.67 o                         
   1   3  22        124.97        107.74        13.69 o                         
   3   3  22        505.51        549.79        18.21 o                         
   5   3  22       2224.84       2355.02        52.46 o                         
   7   3  22        374.29        371.54        19.49 o                         
   9   3  22          1.27          2.64         7.23 o                         
  11   3  22        348.89        381.56        20.02 o                         
  13   3  22        134.81         83.20        10.17 o                         
 -12   4  22        140.96        104.76        10.01 o                         
 -10   4  22        505.74        484.99        19.28 o                         
  -8   4  22        363.27        394.34        18.31 o                         
  -6   4  22        430.24        456.80        20.25 o                         
  -4   4  22        102.09        105.02        11.49 o                         
  -2   4  22        124.11        122.69        19.12 o                         
   0   4  22        269.06        300.56        26.30 o                         
   2   4  22       1105.24       1106.66        47.71 o                         
   4   4  22         59.89         80.23        11.56 o                         
   6   4  22          3.60         20.83        13.76 o                         
   8   4  22         98.98        122.44        33.63 o                         
  10   4  22        641.39        665.50        39.15 o                         
  -9   5  22         25.31         19.56         8.70 o                         
  -7   5  22        207.37        190.54        14.72 o                         
  -5   5  22       1932.00       1935.63        68.21 o                         
  -3   5  22        196.81        196.98        16.17 o                         
  -1   5  22         81.47        111.14        26.27 o                         
   1   5  22       1008.78       1056.04        63.44 o                         
   3   5  22        463.06        481.31        33.66 o                         
   5   5  22        665.76        586.44        61.56 o                         
   7   5  22          1.88          8.36         8.88 o                         
  -2   6  22          5.94          4.43         7.01 o                         
   0   6  22         31.46         25.11         5.74 o                         
   2   6  22        193.86        193.72        15.11 o                         
 -15   1  23         95.62         90.26         6.66 o                         
 -13   1  23         25.32         25.12         6.36 o                         
 -11   1  23          0.58         10.34         7.29 o                         
  -9   1  23       1620.70       1682.80        29.48 o                         
  -7   1  23       5951.33       5977.38        97.58 o                         
  -5   1  23        344.37        379.96        12.37 o                         
  -3   1  23         36.10         57.20         9.34 o                         
  -1   1  23        103.67        151.23        10.58 o                         
   1   1  23       1593.56       1602.30        35.01 o                         
   3   1  23       3965.23       4238.56        79.48 o                         
   5   1  23          8.38         26.67        10.13 o                         
   7   1  23       1144.14       1322.00        27.01 o                         
   9   1  23        846.60        985.43        20.62 o                         
  11   1  23       1894.81       1973.11        48.02 o                         
  13   1  23        217.25        271.90         8.10 o                         
 -14   2  23         38.19         52.85         6.32 o                         
 -12   2  23       1519.08       1697.39        43.19 o                         
 -10   2  23        829.22        844.17        20.48 o                         
  -8   2  23        241.38        252.11         9.94 o                         
  -6   2  23        616.99        621.59        14.72 o                         
  -4   2  23        770.06        828.38        19.79 o                         
  -2   2  23        341.47        346.68        11.53 o                         
   0   2  23        520.50        688.58        18.17 o                         
   2   2  23       1254.28       1262.88        26.62 o                         
   4   2  23        885.39        943.95        21.47 o                         
   6   2  23          4.57         11.31         9.55 o                         
   8   2  23          0.79          6.03         9.65 o                         
  10   2  23       1693.70       1941.77        60.68 o                         
  12   2  23         31.24         28.11         6.72 o                         
 -13   3  23         72.71         69.79         8.09 o                         
 -11   3  23        253.59        234.24        21.60 o                         
  -9   3  23        831.43        791.06        31.20 o                         
  -7   3  23       2126.41       2091.11        50.56 o                         
  -5   3  23         87.80         88.90         9.40 o                         
  -3   3  23         44.90         41.53        10.00 o                         
  -1   3  23        999.30        993.93        23.80 o                         
   1   3  23       1050.76        968.66        23.36 o                         
   3   3  23       2411.10       2446.60        59.25 o                         
   5   3  23        328.56        365.94        17.62 o                         
   7   3  23        202.90        258.22        12.07 o                         
   9   3  23        157.06        173.92        15.41 o                         
  11   3  23        360.09        304.57        15.66 o                         
 -10   4  23         49.64         55.14         7.24 o                         
  -8   4  23       3102.86       3246.85        83.09 o                         
  -6   4  23         11.47         30.17         9.16 o                         
  -4   4  23         14.40         35.51         9.38 o                         
  -2   4  23        669.27        661.44        47.69 o                         
   0   4  23       3974.07       4142.27       150.76 o                         
   2   4  23       1104.89       1266.88        48.01 o                         
   4   4  23        173.10        147.04        14.39 o                         
   6   4  23         31.64         58.50        20.06 o                         
   8   4  23        453.40        408.08        95.57 o                         
  -7   5  23        341.60        340.02        24.68 o                         
  -5   5  23         28.88         33.07        19.50 o                         
  -3   5  23         59.80         96.06        21.73 o                         
  -1   5  23        537.63        577.55        29.68 o                         
   1   5  23        157.39        131.32        16.90 o                         
   3   5  23        104.64         79.63         8.29 o                         
   5   5  23        216.43        268.81        21.26 o                         
   7   5  23          4.68          8.17         6.49 o                         
 -14   0  24       1641.47       1675.83        58.77 o                         
 -12   0  24       1494.75       1567.94        64.78 o                         
 -10   0  24       2244.49       2265.14        49.80 o                         
  -8   0  24       1362.24       1218.62        30.34 o                         
  -6   0  24       2618.74       2587.73        58.30 o                         
  -4   0  24        967.47       1020.49        31.20 o                         
  -2   0  24       4033.99       4073.93        88.51 o                         
   0   0  24        686.30        720.10        25.89 o                         
   2   0  24        288.25        327.97        18.88 o                         
   4   0  24         86.28        103.50        17.25 o                         
   6   0  24       4762.31       5538.34       142.86 o                         
   8   0  24       3517.26       3421.16        89.41 o                         
  10   0  24         43.48         70.34        12.87 o                         
  12   0  24          2.58          8.06         7.33 o                         
 -13   1  24         12.85         21.88         5.95 o                         
 -11   1  24        186.99        205.80         8.31 o                         
  -9   1  24         25.76         38.90         7.93 o                         
  -7   1  24        817.50        768.02        17.42 o                         
  -5   1  24        159.18        149.72         9.79 o                         
  -3   1  24         58.64         71.71         9.56 o                         
  -1   1  24        857.88        762.86        18.28 o                         
   1   1  24        101.57         94.23        11.68 o                         
   3   1  24        342.83        372.87        13.90 o                         
   5   1  24        814.12       1002.27        23.81 o                         
   7   1  24        308.86        296.59        12.55 o                         
   9   1  24         53.26         61.47        10.71 o                         
  11   1  24          6.65          7.33         6.25 o                         
  13   1  24        536.64        440.40        19.14 o                         
 -12   2  24        513.15        490.90        16.76 o                         
 -10   2  24          3.25         18.92         7.84 o                         
  -8   2  24       1708.10       1704.38        37.16 o                         
  -6   2  24        510.11        460.85        12.82 o                         
  -4   2  24        802.49        763.09        17.05 o                         
  -2   2  24       1305.93       1343.60        31.00 o                         
   0   2  24       2386.43       2597.30        47.52 o                         
   2   2  24         81.89        101.80         9.98 o                         
   4   2  24        162.53        153.48        10.88 o                         
   6   2  24        612.48        705.04        17.91 o                         
   8   2  24       1144.62       1067.36        26.15 o                         
  10   2  24         15.46         29.46         7.00 o                         
  12   2  24         21.46         12.09         8.92 o                         
 -11   3  24        137.76        133.98        18.61 o                         
  -9   3  24        158.38        162.26        11.16 o                         
  -7   3  24        694.11        694.48        40.03 o                         
  -5   3  24          1.24         25.75         9.53 o                         
  -3   3  24        178.81        198.65        26.18 o                         
  -1   3  24        325.26        322.83        16.59 o                         
   1   3  24       1321.71       1276.63        30.25 o                         
   3   3  24         22.08         45.13        11.68 o                         
   5   3  24         53.80         74.85        12.61 o                         
   7   3  24        559.39        584.36        21.70 o                         
   9   3  24         52.18         37.31        13.71 o                         
  11   3  24         43.36         41.90         8.23 o                         
 -10   4  24        432.29        357.29        22.26 o                         
  -8   4  24        382.39        335.82        18.31 o                         
  -6   4  24        329.38        328.26        20.14 o                         
  -4   4  24        997.49       1019.47        40.93 o                         
  -2   4  24       1030.60        959.82        41.06 o                         
   0   4  24        601.85        702.08        36.90 o                         
   2   4  24        118.27        111.72        13.50 o                         
   4   4  24         71.20        108.52        13.29 o                         
   6   4  24         24.78         35.39        10.90 o                         
   8   4  24        177.80        144.35        13.77 o                         
  -5   5  24         43.77         29.29         5.79 o                         
  -3   5  24        393.77        314.40        23.45 o                         
  -1   5  24        177.07        137.93        30.38 o                         
   1   5  24        599.47        444.08        79.71 o                         
   3   5  24        808.99        743.29        41.32 o                         
 -13   1  25          3.54          6.77         5.93 o                         
 -11   1  25         33.64         41.76         6.42 o                         
  -9   1  25       1214.88       1247.67        24.44 o                         
  -7   1  25         62.71         62.68         7.73 o                         
  -5   1  25        714.72        820.80        17.23 o                         
  -3   1  25       1376.11       1383.68        25.37 o                         
  -1   1  25        749.37        793.52        20.66 o                         
   1   1  25          8.00          0.51        10.07 o                         
   3   1  25        552.84        617.88        16.42 o                         
   5   1  25       1853.11       1814.13        30.88 o                         
   7   1  25       1364.84       1491.49        25.49 o                         
   9   1  25          1.00         10.76         8.03 o                         
  11   1  25        230.50        207.51         9.07 o                         
 -12   2  25         71.30         60.10         7.62 o                         
 -10   2  25        437.09        493.88        13.89 o                         
  -8   2  25        239.73        248.63        10.22 o                         
  -6   2  25         74.79         64.65         8.13 o                         
  -4   2  25          5.70         10.35         8.00 o                         
  -2   2  25        594.79        580.56        19.75 o                         
   0   2  25         13.90         14.04         8.73 o                         
   2   2  25         24.88         34.97         8.59 o                         
   4   2  25          3.11          9.29         7.48 o                         
   6   2  25        598.47        613.36        19.62 o                         
   8   2  25        100.44        110.23         9.62 o                         
  10   2  25        327.87        318.86        15.64 o                         
 -11   3  25        267.10        212.55        15.28 o                         
  -9   3  25          1.89          6.84         8.79 o                         
  -7   3  25          2.13         16.89         9.67 o                         
  -5   3  25         19.33         21.15        11.25 o                         
  -3   3  25       1798.11       1906.57        74.40 o                         
  -1   3  25        370.08        370.07        19.40 o                         
   1   3  25        296.52        336.72        17.76 o                         
   3   3  25         63.37         67.22        12.17 o                         
   5   3  25        409.25        382.90        17.48 o                         
   7   3  25        391.90        428.75        29.23 o                         
   9   3  25        117.12        117.89        12.46 o                         
  -8   4  25         23.18         18.65        11.49 o                         
  -6   4  25        505.30        526.44        23.96 o                         
  -4   4  25        742.74        717.70        30.94 o                         
  -2   4  25        687.06        745.61        52.32 o                         
   0   4  25         74.54         87.65         8.27 o                         
   2   4  25        143.57        152.60        12.37 o                         
   4   4  25        495.96        348.74        45.90 o                         
   6   4  25         32.74         38.64         9.81 o                         
 -12   0  26         21.77         28.77        10.08 o                         
 -10   0  26        327.96        329.12        17.14 o                         
  -8   0  26          2.52          6.40        11.09 o                         
  -6   0  26       2846.11       2750.64        73.48 o                         
  -4   0  26        603.52        686.74        22.68 o                         
  -2   0  26         30.05         46.11        12.65 o                         
   0   0  26         16.78         31.65        12.51 o                         
   2   0  26       1921.40       1985.05        49.80 o                         
   4   0  26       1566.84       1696.84        41.51 o                         
   6   0  26        451.75        492.04        18.61 o                         
   8   0  26          0.08         18.17        14.22 o                         
  10   0  26       1802.84       1781.97        62.70 o                         
 -11   1  26        289.43        285.92         8.84 o                         
  -9   1  26         39.73         47.22         8.50 o                         
  -7   1  26        942.92        973.08        31.83 o                         
  -5   1  26        151.54        190.05         8.78 o                         
  -3   1  26         27.54         21.37         8.61 o                         
  -1   1  26        372.66        425.28        13.99 o                         
   1   1  26       1001.02       1115.72        26.55 o                         
   3   1  26         34.37         23.60         8.75 o                         
   5   1  26         12.98         27.12         6.76 o                         
   7   1  26        164.07        235.52         8.61 o                         
   9   1  26        547.78        566.05        19.14 o                         
 -10   2  26        645.25        638.52        26.69 o                         
  -8   2  26        156.90        151.38         8.34 o                         
  -6   2  26        407.01        419.24        32.25 o                         
  -4   2  26       1006.14       1132.64        37.59 o                         
  -2   2  26         24.74         36.89         9.42 o                         
   0   2  26        219.20        249.08        12.05 o                         
   2   2  26       1089.44       1257.07        31.77 o                         
   4   2  26        383.88        357.11        18.28 o                         
   6   2  26        564.27        678.36        24.77 o                         
   8   2  26         41.58         41.57         6.09 o                         
  -9   3  26         51.13         47.83        12.32 o                         
  -7   3  26        111.20        129.10        12.22 o                         
  -5   3  26         22.79         47.09        15.47 o                         
  -3   3  26         68.63         76.08        11.28 o                         
  -1   3  26        834.51        856.41        48.85 o                         
   1   3  26         27.26         24.18        13.48 o                         
   3   3  26        286.98        247.82        13.52 o                         
   5   3  26         48.05         31.02        10.33 o                         
   7   3  26         29.21         38.50         9.04 o                         
  -2   4  26         17.86         39.57        13.68 o                         
   0   4  26        202.81        214.61        22.47 o                         
   2   4  26        353.50        241.84        17.20 o                         
  -9   1  27        310.55        311.36         9.92 o                         
  -7   1  27        104.26         96.46         9.53 o                         
  -5   1  27       1171.39       1178.57        26.15 o                         
  -3   1  27        532.51        544.36        13.61 o                         
  -1   1  27       1058.76       1102.74        25.20 o                         
   1   1  27         30.15         36.33         8.67 o                         
   3   1  27       1731.06       2078.19        37.19 o                         
   5   1  27         47.45         47.03         6.46 o                         
   7   1  27        570.91        541.10        15.22 o                         
  -8   2  27         46.72         39.56         9.22 o                         
  -6   2  27        314.96        346.21        15.51 o                         
  -4   2  27         19.02         31.44        15.04 o                         
  -2   2  27         70.75         93.41        12.03 o                         
   0   2  27          3.16         19.12         8.41 o                         
   2   2  27       1124.88       1222.62        30.19 o                         
   4   2  27         17.20         21.10        10.10 o                         
   6   2  27         29.17         26.06        11.69 o                         
  -5   3  27        163.10        141.79        17.65 o                         
  -3   3  27          5.03         22.26        17.56 o                         
  -1   3  27        691.12        644.29        27.38 o                         
   1   3  27        257.03        245.00        17.03 o                         
   3   3  27        764.13        747.56        29.74 o                         
  -8   0  28        914.16        770.72        31.23 o                         
  -6   0  28        593.81        581.87        21.71 o                         
  -4   0  28         33.74         35.30        14.51 o                         
  -2   0  28        263.33        303.57        16.65 o                         
   0   0  28       1396.77       1515.64        48.52 o                         
   2   0  28        147.17        182.43        11.61 o                         
   4   0  28          8.11         22.48         9.11 o                         
   6   0  28       1453.26       1478.08        55.04 o                         
  -7   1  28         10.28         27.55         7.05 o                         
  -5   1  28         63.53         65.56         7.97 o                         
  -3   1  28        410.53        399.85        11.76 o                         
  -1   1  28         32.66         34.44         7.11 o                         
   1   1  28        641.03        608.91        16.16 o                         
   3   1  28        175.65        186.73         7.55 o                         
   5   1  28         97.33         83.36         6.28 o                         
  -6   2  28        691.76        515.18        21.20 o                         
  -4   2  28          7.81          8.19        10.66 o                         
  -2   2  28        426.17        384.55        14.97 o                         
   0   2  28        379.32        382.75        33.60 o                         
   2   2  28          4.95         13.62         9.39 o                         
  -3   1  29        198.61        140.96         7.39 o                         
  -1   1  29       1025.09        877.20        18.26 o                         
   1   1  29        372.38        360.54        10.70 o                         
                                                                                
